# Supplementary material for: Metatranscriptomic and Thermodynamic Insights into Medium-Chain Fatty Acid Production Using an Anaerobic Microbiome
Source: mSystems. 2018 Nov 20;3(6):e00221-18. doi: 10.1128/mSystems.00221-18 (PMC6247018; doi:10.1128/mSystems.00221-18)
Supplement: DATA SET S1 [file sys006182291sd1.xlsx]

## Sheet: Supplement1
Bin ID	Taxonomy	Completeness (%)	Contamination (%)	Genome size (bp)	# Scaffolds	N50	GC (%)	Predicted Genes
ACI1	Bacteria; Firmicutes; Negativicutes; Selenomonadales; Acidaminococcaceae; Phascolarctobacterium	98.8	2.26	3682370	265	144982	41.4	3631
BIF1	Bacteria; Actinobacteria; Actinobacteria; Bifidobacteriales; Bifidobacteriaceae	95.56	6.75	2378064	253	159498	64	2158
CLO1	Bacteria; Firmicutes; Clostridia; Clostridiales	97.09	1.78	4191710	575	22267	48.9	4091
COR1	Bacteria; Actinobacteria; Actinobacteria; Coriobacteriales; Coriobacteriaceae; Olsenella	99.19	0.81	2512349	225	22880	59	2358
COR2	Bacteria; Actinobacteria; Actinobacteria; Coriobacteriales; Coriobacteriaceae; Olsenella	100	1.61	2422853	155	34678	64.8	2185
COR3	Bacteria; Actinobacteria; Actinobacteria; Coriobacteriales; Coriobacteriaceae; Olsenella	98.39	7.41	3647413	533	13368	55.5	4068
COR4	Bacteria; Actinobacteria; Actinobacteria; Coriobacteriales; Coriobacteriaceae; Olsenella	100	3.71	2638883	116	126507	65.6	2313
COR5	Bacteria; Actinobacteria; Actinobacteria; Coriobacteriales; Coriobacteriaceae; Olsenella	100	1.08	3276373	275	124061	62.8	3015
CRY1	Bacteria; Actinobacteria; Actinobacteria; Coriobacteriales; Coriobacteriaceae; Cryptobacterium	99.11	4.03	2203235	242	15327	64.7	2047
ERY1	Bacteria; Tenericutes; Mollicutes; Erysipelotrichales; Erysipelotrichaceae; Solobacterium	99.05	5.96	2945222	354	22461	50.6	3006
ERY2	Bacteria; Tenericutes; Mollicutes; Erysipelotrichales; Erysipelotrichaceae; Solobacterium	99.05	3.17	2303157	133	43058	47.5	2321
EUB1	Bacteria; Firmicutes; Clostridia; Clostridiales; Eubacteriaceae; Pseudoramibacter	97.77	0.23	2002609	35	142846	51.2	1857
EUB2	Bacteria; Firmicutes; Clostridia; Clostridiales; Eubacteriaceae; Eubacterium	99.29	1.42	2475306	109	56090	49.6	2176
EUB3	Bacteria; Firmicutes; Clostridia; Clostridiales; Lachnospiraceae; Eubacterium	97.13	1.17	3004806	315	25427	51.5	2742
EUB4	Bacteria; Firmicutes; Clostridia; Clostridiales; Eubacteriaceae; Eubacterium	95.96	4.21	2093079	294	13589	38.3	2270
EUB5	Bacteria; Firmicutes; Clostridia; Clostridiales; Eubacteriaceae; Eubacterium	81.12	2.91	1912288	249	21472	39.1	2089
LAC1	Bacteria; Firmicutes; Bacilli; Lactobacillales; Lactobacillaceae; Lactobacillus	99.46	1.09	2633889	18	640122	43.6	2567
LAC2	Bacteria; Firmicutes; Bacilli; Lactobacillales; Lactobacillaceae; Lactobacillus	99.38	1.56	3179174	79	122889	40.5	2989
LAC3	Bacteria; Firmicutes; Bacilli; Lactobacillales; Lactobacillaceae; Lactobacillus	99.18	1.36	2704063	174	29509	43	2731
LAC4	Bacteria; Firmicutes; Bacilli; Lactobacillales; Lactobacillaceae; Lactobacillus	98.94	1.25	3335227	95	86779	40.2	3150
LAC5	Bacteria; Firmicutes; Bacilli; Lactobacillales; Lactobacillaceae; Lactobacillus	80.14	0.82	1487044	181	12363	46.1	1524
LAC6	Bacteria; Firmicutes; Bacilli; Lactobacillales; Lactobacillaceae; Lactobacillus	99.06	0.39	2684305	21	398821	42.2	2519
LAC7	Bacteria; Firmicutes; Bacilli; Lactobacillales; Lactobacillaceae; Lactobacillus	99.35	0.08	2147091	80	70358	50.3	1973
LAC8	Bacteria; Firmicutes; Bacilli; Lactobacillales; Lactobacillaceae; Lactobacillus	98.14	6.46	2741442	117	177021	44.5	2642
LAC9	Bacteria; Firmicutes; Bacilli; Lactobacillales; Lactobacillaceae; Lactobacillus	99.06	3.95	3293741	170	77429	43.1	3060
LCO1	Bacteria; Firmicutes; Clostridia; Clostridiales; Lachnospiraceae; Shuttleworthia	95.42	0	2106912	44	103964	45.7	1900
LCO2	Bacteria; Firmicutes; Clostridia; Clostridiales; Lachnospiraceae	96.26	1.55	3246746	246	28053	59.8	2941
LCO3	Bacteria; Firmicutes; Clostridia; Clostridiales; Lachnospiraceae	93.85	0.69	2563936	334	16641	52.6	2218
LCO4	Bacteria; Firmicutes; Clostridia; Clostridiales; Lachnospiraceae	97.77	2.89	3622697	365	45547	50.1	3374
LCO5	Bacteria; Firmicutes; Clostridia; Clostridiales; Lachnospiraceae	94.27	0.02	2547649	240	19408	54.6	2317
LCO6	Bacteria; Firmicutes; Clostridia; Clostridiales; Lachnospiraceae	89.96	0	2381636	162	32529	55.2	2135
LCO7	Bacteria; Firmicutes; Clostridia; Clostridiales; Lachnospiraceae	89.96	0	2381636	162	32529	55.2	2135
MEG1	Bacteria; Firmicutes; Negativicutes; Selenomonadales; Veillonellaceae; Megasphaera	99.6	0.7	2156732	109	44227	54.9	1997
MOL1	Bacteria; Tenericutes; Mollicutes	90.73	0	1161868	38	55827	24.8	1169
PREV1	Bacteria; Bacteroidetes; Bacteroidia; Bacteroidales; Prevotellaceae; Prevotella	85.43	4.09	2812265	303	17543	51.6	2488
RIK1	Bacteria; Bacteroidetes; Bacteroidia; Bacteroidales; Rikenellaceae; Alistipes	88.39	8.22	2779320	563	8592	49.1	2695
SPI1	Bacteria; Spirochaetes; Spirochaetia; Spirochaetales; Spirochaetaceae; Sphaerochaeta	96.48	2.58	2436076	175	31496	56.4	2332
