# Supplementary material for: Metatranscriptomic and Thermodynamic Insights into Medium-Chain Fatty Acid Production Using an Anaerobic Microbiome
Source: mSystems. 2018 Nov 20;3(6):e00221-18. doi: 10.1128/mSystems.00221-18 (PMC6247018; doi:10.1128/mSystems.00221-18)
Supplement: DATA SET S2 [file sys006182291sd2.xlsx]

## Sheet: ReadMappingSummary
Sample	Raw Reads	Post Trimming (Sickle)	Post Error Correction (Bayes Hammer)	Platform
12d	38448638	37417902	36978050	Hi Seq 2x250
48d	42311332	41458764	41431978	Hi Seq 2x250
84d	47317260	46563164	46535900	Hi Seq 2x250
96d	46351292	45727640	45705224	Hi Seq 2x250
120d	48633254	47952576	47927966	Hi Seq 2x250
Total	223061776	219120046	218579118
	Raw Reads	Post Trimming (Sickle)	Post rRNA Removal (SortmerRNA)	Platform
96d_Rep1	22200229	22099904	21181252	Hi Seq 1x100
96d_Rep2	31761046	31613035	30125052	Hi Seq 1x100
96d_Rep3	33011512	32854102	31320648	Hi Seq 1x100
Total	86972787	86567041	82626952
	Total Reads	Mapped to 96d Contigs	% Mapped to 96d Contigs
Total Corrected DNA Reads	45705224	44917412	0.982763
Total Post-rRNA Removal cDNA Reads	82626952	77471270	0.937603
	Number of Reads Mapped
Bin ID	12d	48d	84d	96d	120d
LCO1	73856	2286242	22583137	17767648	20618505
EUB1	29171	4922896	1806316	2033296	1639528
COR1	17024	1240172	3324277	2669235	2252548
COR2	6856	8935616	699122	695819	3755868
COR3	3504	97610	274938	552896	1071289
LAC1	661975	13905163	9402446	13393896	5922526
LAC2	3623	286553	670634	767669	2044982
LAC3	1285	32046	24927	546680	1937190
LAC4	1996	615104	662232	399018	1934599
LAC5	30037	1557157	597914	499206	373031
Total	829327	33878559	40045943	39325363	41550066
	Percentage of Reads Mapped
Bin ID	12d	48d	84d	96d	120d
LCO1	0.00199729	0.0551806	0.485284	0.388744	0.430198
EUB1	0.000788873	0.118819	0.0388155	0.0444872	0.0342082
COR1	0.000460381	0.0299327	0.0714347	0.0584011	0.0469986
COR2	0.000185407	0.21567	0.0150233	0.0152241	0.0783649
COR3	9.47589e-05	0.00235591	0.00590808	0.012097	0.0223521
LAC1	0.0179018	0.335614	0.202047	0.29305	0.123571
LAC2	9.7977e-05	0.00691623	0.0144111	0.0167961	0.0426678
LAC3	3.47503e-05	0.000773461	0.000535651	0.011961	0.0404188
LAC4	5.3978e-05	0.0148461	0.0142306	0.00873025	0.0403647
LAC5	0.000812293	0.0375835	0.0128484	0.0109223	0.00778316
Total	0.0224275	0.817691	0.860539	0.860413	0.866927
Bin ID	Bin Size (bp)	96d DNA Reads Mapped	96d Percent DNA Reads Mapped	Normalized DNA Reads	Relative Abundance
LCO1	2106912	17767648	0.388744	8.43303	0.498013
EUB1	2002609	2033296	0.0444872	1.01532	0.0599599
COR1	2512349	2669235	0.0584011	1.06245	0.0627428
COR2	2422853	695819	0.0152241	0.28719	0.01696
COR3	3647413	552896	0.012097	0.151586	0.0089519
LAC1	2633889	13393896	0.29305	5.08522	0.300307
LAC2	3179174	767669	0.0167961	0.241468	0.0142599
LAC3	2704063	546680	0.011961	0.20217	0.0119391
LAC4	3335227	399018	0.00873025	0.119637	0.00706519
LAC5	1488833	499206	0.0109223	0.3353	0.0198012
Total		39325363	0.860413
Bin ID	Bin Size (bp)	cDNA Reads Mapped	% cDNA Reads Mapped	Normalized cDNA Reads	Relative Expression
LCO1	2106912	5938297	0.0766516	2.81848	0.106578
EUB1	2002609	6157444	0.0794804	3.07471	0.116267
COR1	2512349	4175597	0.0538987	1.66203	0.062848
COR2	2422853	1009997	0.0130371	0.416863	0.0157633
COR3	3647413	1105577	0.0142708	0.303113	0.0114619
LAC1	2633889	41631276	0.537377	15.806	0.597689
LAC2	3179174	3032367	0.0391418	0.953822	0.0360678
LAC3	2704063	752050	0.00970747	0.278119	0.0105168
LAC4	3335227	733258	0.0094649	0.219853	0.00831351
LAC5	1488833	1358143	0.0175309	0.91222	0.0344947
Total		64535863	0.850561
