# Supplementary material for: Metatranscriptomic and Thermodynamic Insights into Medium-Chain Fatty Acid Production Using an Anaerobic Microbiome
Source: mSystems. 2018 Nov 20;3(6):e00221-18. doi: 10.1128/mSystems.00221-18 (PMC6247018; doi:10.1128/mSystems.00221-18)
Supplement: DATA SET S3 [file sys006182291sd3.xlsx]

## Sheet: LCO1
		LCO1	Lachnospiraceae bacterium JC7	Coprococcus sp. ART55/1	Coprococcus eutactus ATCC 27759	Butyrivibrio proteoclasticus B316	Clostridium sp. L2-50	Eubacterium cellulosolvens 6	Roseburia_faecis_GCF001405615	Roseburia_hominis_GCF000225345	Roseburia_intestinalis_GCF000156535	Shuttleworthia_satelles_GCF000160115	Pseudobutyrivibrio_ruminis_GCF000703005	Lactobacillus_rogosae_GCF900112995	Eubacterium_rectale_GCF000020605	Eubacterium ramulus ATCC 29099
		Average Nucleotide Identity (%)
LCO1	Aligned Fraction (%)	*	81.35	87.82	89.25	81.3	81.54	81.81	82.43	89.69	89.93	83.67	82.43	84.04	82.12	88.46
Lachnospiraceae bacterium JC7		0.22	*	83.61	84.5	84.49	84.19	84.29	86.41	84.93	85.58	87.19	85.55	86.65	84.65	87.94
Coprococcus sp. ART55/1		0.52	0.39	*	92.28	84.01	90.38	86.23	91.17	92.42	91.87	86.8	85.17	92.96	89.14	93.05
Coprococcus eutactus ATCC 27759		0.48	0.36	47.79	*	84.21	88	85.68	89.23	89.43	89.61	87.95	85.14	90.77	89.8	91.41
Butyrivibrio proteoclasticus B316		0.22	0.44	0.67	1.16	*	84.22	86.34	83.52	86.42	85.86	87.34	85.16	84.39	83.81	85.19
Clostridium sp. L2-50		0.19	0.29	6.26	6.22	0.85	*	86.34	89.97	91.2	91.75	87.69	85.21	88.78	90.87	91.26
Eubacterium cellulosolvens 6		0.19	0.38	0.24	0.97	0.83	0.63	*	84.72	84.33	85.16	87.4	85.83	90.25	85.41	83.59
Roseburia_faecis_GCF001405615.fasta		0.33	0.22	1.42	2.03	0.79	2.68	1.18	*	89.76	92.26	88.28	85.39	92.71	89.64	88.87
Roseburia_hominis_GCF000225345.fasta		0.57	0.24	2	2.56	0.64	2.56	1.19	6.69	*	90.04	89.06	87.39	94.77	90.72	92.33
Roseburia_intestinalis_GCF000156535.fasta		0.29	0.23	1.5	2.45	0.69	2.68	1.15	9.9	11.74	*	90.45	84.66	92.73	89.53	87.99
Shuttleworthia_satelles_GCF000160115.fasta		0.11	0.11	0.15	0.74	0.53	0.51	0.9	0.21	0.58	0.27	*	88.35	90.34	89.26	88.81
Pseudobutyrivibrio_ruminis_GCF000703005.fasta		0.41	0.43	0.73	1.43	0.96	1.02	1.04	0.72	0.85	0.76	0.54	*	83.71	84.36	87.09
Lactobacillus_rogosae_GCF900112995.fasta		0.11	0.13	1.17	2.21	0.66	1.81	0.55	1.58	2.83	1.7	0.36	1.11	*	92.01	94.99
Eubacterium_rectale_GCF000020605.fasta		0.35	0.34	1.66	2.89	0.96	3.26	1.16	6.33	3.97	3.45	0.53	2.25	2.54	*	91.55
Eubacterium ramulus ATCC 29099		0.1	0.14	1.07	1.84	0.61	2.3	1.05	3.14	3.83	3.59	0.5	0.97	1.22	2.46	*

## Sheet: EUB1
		EUB1	Pseudoramibacter alactolyticus ATCC 23263	[Clostridium] methylpentosum DSM 5476	Clostridioides difficile F501	Clostridium sp. ATCC 29733	Eubacterium_aggregans_GCF900107815	Eubatcerium_limosum_KIST612_NC014624	Eubacterium_callanderi_GCF900142645	Eubacterium_pyruvatiovrans_I6_GCF900102225	Eubacterium_rectale_GCF000020605	Eubacterium_barkeri_GCF900107125	Clostridium_acetobutylicum_ATCC824	Clostridium_botulinum_A_str_Hall	Clostridium_scindens_ATCC35704	Ruminococcus_albus_7
		Average Nucleotide Identity (%)
EUB1	Aligned Fraction (%)	*	82.52	85.64	83.45	94.01	86.11	82.61	83.2	86.19	85.19	84.77	84.42	84.24	87.64	83.65
Pseudoramibacter alactolyticus ATCC 23263		2.66	*	86.8	82.89	86.55	91.34	87.07	84.52	85.83	83.99	86.9	85.14	85.58	83.65	84.85
[Clostridium] methylpentosum DSM 5476		0.43	0.08	*	93.08	85.68	83.84	84.56	84.53	99.46	83.38	83.51	84.46	84.26	84.17	90.08
Clostridioides difficile F501		0.08	0.1	0.12	*	87.12	83.76	82.46	82.42	91.14	82.72	84.53	82.95	83.03	84.88	82.24
Clostridium sp. ATCC 29733		0.49	0.09	0.89	0.22	*	85.17	86.53	83.16	89.74	83.82	85.31	84.58	84.41	85.37	89.2
Eubacterium_aggregans_GCF900107815.fasta		0.27	0.23	0.08	0.07	0.07	*	86.47	86.61	84.64	84.56	92.62	85.72	85.31	84.59	84.37
Eubatcerium_limosum_KIST612_NC014624.fasta		0.42	0.29	0.1	0.09	0.59	0.6	*	99.8	84.97	83.73	86.21	86.94	83.82	84.87	84.34
Eubacterium_callanderi_GCF900142645.fasta		0.38	0.96	0.1	0.09	0.37	0.6	95.63	*	84.96	92.36	86.33	86.89	84.28	93.88	84.31
Eubacterium_pyruvatiovrans_I6_GCF900102225.fasta		0.4	0.07	0.34	0.12	0.55	0.04	0.14	0.03	*	89.29	85.75	86.54	87.19	87.41	84.04
Eubacterium_rectale_GCF000020605.fasta		0.33	0.1	0.15	0.09	0.34	0.1	0.33	0.26	0.27	*	83.49	84.34	85.67	88.55	84.71
Eubacterium_barkeri_GCF900107125.fasta		0.28	0.3	0.07	0.06	0.07	77.88	0.64	0.39	0.05	0.39	*	85.93	86.01	84.39	84.22
Clostridium_acetobutylicum_ATCC824.fasta		0.15	0.11	0.08	0.12	0.08	0.08	0.23	0.04	0.05	0.44	0.11	*	83.99	83.74	85.1
Clostridium_botulinum_A_str_Hall.fasta		0.14	0.12	0.1	0.13	0.13	0.1	0.56	0.11	0.05	0.49	0.12	2.14	*	84.09	84.24
Clostridium_scindens_ATCC35704.fasta		0.24	0.1	0.44	0.12	0.43	0.1	0.3	1.07	0.22	1.02	0.12	0.94	0.71	*	85.36
Ruminococcus_albus_7.fasta		0.06	0.11	0.14	0.07	0.14	0.1	0.39	0.07	0.05	0.37	0.12	0.67	0.75	0.52	*

## Sheet: COR1_2_3
		COR1	COR2	COR3	Olegusella_massiliensis_GCF900078545	Atopobium_vaginae_GCF000159235	Olsenella_umbonata_DSM2260	Olsenella_sp_oral_taxon_809_str_F0356	Olsenella_profusa_F0195	Olsenella_uli_GCF000143845	Olsenella_scatoligenes_GCF001494635	Atopobium_parvulum_GCF000758945	Atopobium_rimae_GCF001438885	Atopobium_deltae_GCF001552785	Atopobium_minutum_GCF001437015	Atopobbium_fossor_GCF000483125
		Average Nucleotide Identity (%)
COR1	Aligned Fraction (%)	*	89.9	84.08	83.35	88.86	85.61	82.99	82.84	83.29	85.29	83.98	84.91	82.25	85.69	83.14
COR2		19.07	*	83.94	90.53	93.47	84.39	83.11	85.23	82.89	83.69	85.62	85.9	90.04	85.94	89.07
COR3		8.38	2.33	*	85.73	90.8	87.08	84.47	84.07	84.43	84.73	82.68	83.22	82.59	85.79	85.05
Olegusella_massiliensis_GCF900078545		0.37	0.27	0.22	*	90.93	88.38	88.81	89.3	86.56	84.48	85.64	85.76	92.92	91.9	85.41
Atopobium_vaginae_GCF000159235		0.07	0.04	0.08	0.61	*	90.74	90.58	90.94	86.59	88.79	87.28	90.87	90.85	90.87	89.89
Olsenella_umbonata_DSM2260		7.73	1.71	45.74	1.09	0.47	*	84.58	84.42	84.61	85.66	86.15	85.96	87.3	85.81	87.11
Olsenella_sp_oral_taxon_809_str_F0356t		4.8	0.94	15.03	1.08	0.41	14.25	*	84.63	85.11	84.32	87.39	87.05	85.88	84.39	86.26
Olsenella_profusa_F0195		4.33	1.59	12.79	0.74	0.41	11.55	14.91	*	85.3	84.07	87.69	85.46	85.41	86.33	86.45
Olsenella_uli_GCF000143845		4.5	0.93	14.21	1.29	0.6	13.5	16.47	11.91	*	83.95	86.07	85.76	86.48	85.41	86.68
Olsenella_scatoligenes_GCF001494635		7.73	1.76	14.14	1.03	0.33	15.75	12.14	8.71	10.79	*	84.23	83.98	85.71	84.14	84.57
Atopobium_parvulum_GCF000758945		0.18	0.11	0.35	1	0.62	1.16	0.47	0.31	0.56	0.63	*	88.14	86.34	85.73	85.06
Atopobium_rimae_GCF00143888.		0.17	0.08	0.3	0.95	0.42	1.18	0.51	0.42	0.68	0.82	7.05	*	88.76	86.76	87.29
Atopobium_deltae_GCF001552785		0.23	0.09	0.4	1.29	0.72	1.32	0.53	0.38	0.61	0.39	0.76	0.51	*	87.03	85.67
Atopobium_minutum_GCF001437015		0.15	0.07	0.15	1.07	0.53	1.05	0.61	0.38	0.58	0.5	1.17	0.69	4.49	*	84.34
Atopobbium_fossor_GCF000483125		0.25	0.06	0.13	0.89	0.48	1	0.51	0.34	0.45	0.43	1.37	0.65	3.11	24.34	*

## Sheet: LAC1
		LAC1	Lactobacillus vaccinostercus DSM 20634	Lactobacillus suebicus DSM 5007 = KCTC 3549 DSM 5007	Lactobacillus wasatchensis WDC04	Lactobacillus hokkaidonensis JCM 18461 LOOC260	Lactobacillus hokkaidonensis DSM 26202	Lactobacillus reuteri LTH2584	Lactobacillus reuteri 100-23	Lactobacillus reuteri (GCA_000758185) LTH5448	Lactobacillus reuteri (GCA_000722535) TMW1.112	Lactobacillus reuteri (GCA_000712565) TMW1.656	Lactobacillus reuteri I5007	Lactobacillus reuteri CF48-3A	Lactobacillus reuteri SD2112	Lactobacillus reuteri TD1
		Average Nucleotide Identity (%)
LAC1	Aligned Fraction (%)	*	98.2	84.35	84.34	83.63	83.64	82.27	82.35	81.92	82.12	82.21	82.59	81.91	82	81.85
Lactobacillus vaccinostercus DSM 20634		84.47	*	85.62	86.7	85.83	85.52	84.39	84.43	83.82	84.26	84.38	84.65	84.19	84.17	83.8
Lactobacillus suebicus DSM 5007 = KCTC 3549 DSM 5007		7.5	9.31	*	86.14	86.4	86.37	84.08	84.3	84.26	84.04	84.02	85.59	84.77	84.69	85.06
Lactobacillus wasatchensis WDC04		2.25	2.84	3.4	*	84.33	84.19	84.26	84.77	84.28	84.5	83.45	85.16	84.95	85.51	84.88
Lactobacillus hokkaidonensis JCM 18461 LOOC260		2.71	3.64	4.12	20.6	*	99.99	84.39	86.28	83.92	84.77	84.07	85.58	84.04	87.04	86.66
Lactobacillus hokkaidonensis DSM 26202		2.7	3.58	4.09	20.46	99.02	*	83.24	83.9	83.15	83.28	82.94	83.94	83.95	84.66	84.83
Lactobacillus reuteri LTH2584		0.82	1.07	1.22	1.22	1.92	1.29	*	97.9	96.1	98.23	98.38	96.6	95.32	95.33	95.84
Lactobacillus reuteri 100-23		0.8	1.07	1.29	1.34	1.99	1.34	83.76	*	96.05	97.84	97.96	96.71	95.25	95.36	95.92
Lactobacillus reuteri (GCA_000758185) LTH5448		0.86	1.08	1.03	1.3	1.91	1.26	80.08	78.32	*	96.01	96.01	96.15	96.14	96.16	97.3
Lactobacillus reuteri (GCA_000722535) TMW1.112		0.83	1.1	1.21	1.31	1.85	1.21	84.15	80	87.04	*	98.19	96.53	95.19	95.23	95.77
Lactobacillus reuteri (GCA_000712565) TMW1.656		0.86	1.03	1.14	1.34	1.85	1.25	86.07	78.69	84.28	86.26	*	96.58	95.22	95.23	95.87
Lactobacillus reuteri I5007		0.8	1.07	1.23	1.4	1.99	1.34	78.4	74.98	80.28	79.81	82.67	*	95.6	95.66	96.05
Lactobacillus reuteri CF48-3A		0.98	1.25	1.12	1.26	1.87	1.21	75.74	73.01	78.77	77.56	80.85	82.69	*	99.98	96.23
Lactobacillus reuteri SD2112		1	1.26	1.13	1.27	1.95	1.25	76.1	73.8	79.21	77.83	81.11	83.79	96.44	*	96.3
Lactobacillus reuteri TD1		0.99	1.21	1.07	1.26	1.71	1.04	81.8	79.38	85.96	82.67	85.04	82.68	75.44	75.45	*

## Sheet: LAC2
		LAC2	Lactobacillus brevis subsp. gravesensis ATCC 27305	Lactobacillus hilgardii DSM 20176 = ATCC 8290	Lactobacillus hilgardii DSM 20176 = ATCC 8290 (GCA_001434655) DSM 20176	Lactobacillus buchneri ATCC 11577	Lactobacillus farraginis DSM 18382 = JCM 14108 (GCA_001435875) DSM 18382	Lactobacillus farraginis DSM 18382 = JCM 14108	Lactobacillus kefiri DSM 20587 = JCM 5818 DSM 20587	Lactobacillus sunkii DSM 19904	Lactobacillus parakefiri DSM 10551	Lactobacillus parabuchneri DSM 15352	Lactobacillus diolivorans DSM 14421	Lactobacillus buchneri CD034	Lactobacillus buchneri NRRL B-30929	Lactobacillus buchneri DSM 20057
		Average Nucleotide Identity (%)
LAC2	Aligned Fraction (%)	*	99.91	97.42	97.44	97.39	83.49	83.47	84.61	84.08	84.47	86.42	84.81	84.56	85.83	84.8
Lactobacillus brevis subsp. gravesensis ATCC 27305		93.16	*	97.44	97.46	97.4	83.59	83.58	85.5	84.87	85.26	86.75	84.89	85.73	85.97	85.54
Lactobacillus hilgardii DSM 20176 = ATCC 8290		73.53	74.53	*	99.95	99.26	83.75	83.77	86.48	86.28	86.14	86.78	84.61	86.82	87.66	86.58
Lactobacillus hilgardii DSM 20176 = ATCC 8290 (GCA_001434655) DSM 20176		73.25	74.17	95.53	*	99.29	83.75	83.79	86.42	86.23	86.07	86.69	84.51	86.57	87.48	86.52
Lactobacillus buchneri ATCC 11577		77.08	78.15	88.81	92.59	*	83.72	83.74	85.46	85.17	85.14	85.16	84.88	85.77	86.05	85.32
Lactobacillus farraginis DSM 18382 = JCM 14108 (GCA_001435875) DSM 18382		26.55	26.73	29.33	30.65	28.35	*	99.96	86.96	86.6	85.9	88.15	84.67	87.54	86.99	86.78
Lactobacillus farraginis DSM 18382 = JCM 14108		26.43	26.63	29.08	30.32	28.07	99.46	*	86.9	86.63	85.86	88.19	84.67	87.45	86.94	86.75
Lactobacillus kefiri DSM 20587 = JCM 5818 DSM 20587		4.75	5.04	6.06	6.36	5.04	5.91	5.92	*	85.46	99.88	84.85	84.57	84.48	84.69	84.58
Lactobacillus sunkii DSM 19904		5.09	5.33	6.62	6.93	5.66	5.88	5.85	57.75	*	85.03	84.37	85.72	84.58	84.63	84.52
Lactobacillus parakefiri DSM 10551		6.27	6.78	8.19	8.58	6.76	7.75	7.78	99.84	55.52	*	84.38	84.74	86.46	86.53	86.51
Lactobacillus parabuchneri DSM 15352		5.81	5.93	7.07	7.39	5.79	6.36	6.26	30.09	32.24	30.15	*	86.1	84.46	84.92	84.67
Lactobacillus diolivorans DSM 14421		9.5	8.85	8.64	8.9	8.69	6.78	6.82	8.88	7.14	8.3	8.89	*	85.37	86.09	85.04
Lactobacillus buchneri CD034		4.75	5.07	6.05	6.3	4.91	6.51	6.52	41.9	39.91	56.36	32.59	6.21	*	97.35	97.33
Lactobacillus buchneri NRRL B-30929		5.48	5.04	6.65	6.94	4.78	6.11	6.04	40.47	39.68	55.63	32.75	6.65	89.44	*	99.74
Lactobacillus buchneri DSM 20057		4.59	4.78	6.07	6.33	4.6	5.87	5.86	40.01	39.2	55.1	32.1	5.81	89.19	93.18	*

## Sheet: LAC3
		LAC3	Lactobacillus coryniformis subsp. coryniformis CECT 5711	Lactobacillus coryniformis subsp. torquens DSM 20004 = KCTC 3535 DSM 20004	Lactobacillus acidipiscis DSM 15353	Lactobacillus bifermentans DSM 20003	Lactobacillus pobuzihii E100301 = KCTC 13174	Lactobacillus pobuzihii NBRC 103219	Lactobacillus apodemi DSM 16634 = JCM 16172 DSM 16634	Lactobacillus vini DSM 20605	Lactobacillus versmoldensis DSM 14857 = KCTC 3814 DSM 14857	Lactobacillus rennini DSM 20253	Lactobacillus mindensis DSM 14500	Oenococcus alcoholitolerans str. UFRJ-M7.2.18	Lactobacillus ghanensis DSM 18630	Lactobacillus dextrinicus DSM 20335
		Average Nucleotide Identity (%)
LAC3	Aligned Fraction (%)	*	98.14	97.62	89.48	86.69	86.54	86.93	82.01	85.75	87.98	83.11	85.55	90.63	88.81	83.55
Lactobacillus coryniformis subsp. coryniformis CECT 5711		85.91	*	98.01	91.73	87.96	88.69	88.73	85.23	89.09	89.87	83.87	89.09	88.38	88.9	84.65
Lactobacillus coryniformis subsp. torquens DSM 20004 = KCTC 3535 DSM 20004		81.75	82.06	*	92.35	87.74	90.25	89.35	85.77	89.87	91.31	83.74	88.29	88.81	89.54	84.97
Lactobacillus acidipiscis DSM 15353		1.64	1.67	1.23	*	90.26	85.17	85.16	83.76	86.43	90.93	91.99	87.68	91.47	86.21	88.21
Lactobacillus bifermentans DSM 20003		3.79	3.96	3.19	0.83	*	89.15	89.39	86.05	96.98	88.31	85.03	88.34	88.08	89.39	86.52
Lactobacillus pobuzihii E100301 = KCTC 13174		0.38	0.81	0.52	20.2	0.35	*	99.97	83.36	86.83	85.72	86.97	85.88	87.11	86.54	84.12
Lactobacillus pobuzihii NBRC 103219		0.38	0.82	0.5	20.42	0.36	99.87	*	83.56	86.98	85.01	87.01	86.16	87.11	86.36	83.82
Lactobacillus apodemi DSM 16634 = JCM 16172 DSM 16634		0.32	0.48	0.4	1.94	0.42	1.96	1.99	*	83.61	86.24	86.62	85.43	85.13	85.49	84.41
Lactobacillus vini DSM 20605		0.61	1.26	1.01	0.69	0.99	0.58	0.58	1.05	*	88.68	88.47	87.81	86.54	84.03	90.29
Lactobacillus versmoldensis DSM 14857 = KCTC 3814 DSM 14857		0.71	1.05	0.84	0.57	0.37	0.54	0.63	0.62	0.28	*	88.49	84.28	84.78	86.65	84.58
Lactobacillus rennini DSM 20253		4.09	3.94	4.1	0.39	0.98	0.34	0.38	0.42	0.24	0.35	*	85.12	85.3	86.59	84.83
Lactobacillus mindensis DSM 14500		0.4	0.93	0.52	0.65	0.64	0.42	0.43	0.65	0.45	6.18	0.36	*	86.63	87.98	84.4
Oenococcus alcoholitolerans str. UFRJ-M7.2.18		0.12	0.64	0.45	0.2	0.27	0.16	0.16	0.19	0.18	0.23	0.17	0.4	*	88.41	85.98
Lactobacillus ghanensis DSM 18630		0.35	0.64	0.41	0.84	0.37	0.7	0.75	0.95	5.03	0.39	0.35	0.48	0.49	*	85.3
Lactobacillus dextrinicus DSM 20335		0.72	0.86	0.93	0.31	0.42	0.64	0.69	0.93	0.22	0.84	0.53	0.83	0.28	0.38	*

## Sheet: LAC4
		LAC4	Lactobacillus diolivorans DSM 14421	Lactobacillus rapi DSM 19907 = JCM 15042 DSM 19907	Lactobacillus parakefiri DSM 10551	Lactobacillus otakiensis DSM 19908 = JCM 15040 (GCA_001434145) DSM 19908	Lactobacillus hilgardii DSM 20176 = ATCC 8290 (GCA_001434655) DSM 20176	Lactobacillus kisonensis F0435	Lactobacillus kefiri DSM 20587 = JCM 5818 DSM 20587	Lactobacillus kisonensis DSM 19906 = JCM 15041 DSM 19906	Lactobacillus parabuchneri DSM 15352	Lactobacillus otakiensis DSM 19908 = JCM 15040	Lactobacillus sunkii DSM 19904	Lactobacillus parafarraginis DSM 18390 = JCM 14109 DSM 18390	Lactobacillus brevis subsp. gravesensis ATCC 27305	LAC1
		Average Nucleotide Identity (%)
LAC4	Aligned Fraction (%)	*	98.25	83.92	84.26	83.82	84.12	83.64	83.9	84.47	85.21	83.79	84.3	84.73	85.11	84.18
Lactobacillus diolivorans DSM 14421		86.96	*	84.41	84.77	84.2	84.51	84.56	84.57	84.78	86.11	84.19	85.62	85.44	84.89	84.72
Lactobacillus rapi DSM 19907 = JCM 15042 DSM 19907		5.36	5.69	*	83.83	84.34	84.38	84.17	84.53	84.31	84.21	84.39	84.29	85.38	84.37	82.22
Lactobacillus parakefiri DSM 10551		7.51	8.18	11.22	*	84.5	86.03	85.58	99.88	85.2	84.38	84.49	85.02	86.36	85.25	83.95
Lactobacillus otakiensis DSM 19908 = JCM 15040 (GCA_001434145) DSM 19908		6	6.43	9.06	47.88	*	86.19	86.11	85.35	84.63	84.47	99.99	85.06	86.84	84.77	83.36
Lactobacillus hilgardii DSM 20176 = ATCC 8290 (GCA_001434655) DSM 20176		7	7.07	4.89	6.35	7.48	*	86.03	86.42	85.14	86.69	86.22	86.23	84.87	97.46	84.86
Lactobacillus kisonensis F0435		5.65	6.18	26.32	8.71	10.6	6.31	*	86.58	99.65	86.71	86.14	86.37	87.2	84.89	85.01
Lactobacillus kefiri DSM 20587 = JCM 5818 DSM 20587		5.65	6.24	8.02	61.3	47.23	6.36	7.38	*	85.26	84.85	85.36	85.46	87.02	85.5	84.9
Lactobacillus kisonensis DSM 19906 = JCM 15041 DSM 19906		6.07	6.45	27	8.68	9.42	5.54	94.12	8.85	*	85.77	84.68	84.73	86.05	86.56	85.08
Lactobacillus parabuchneri DSM 15352		5.89	6.77	8.89	30.15	36.49	7.39	8.08	30.09	7.43	*	84.48	84.39	89.4	86.68	84.92
Lactobacillus otakiensis DSM 19908 = JCM 15040		5.98	6.42	8.98	47.87	99.95	6.74	8.22	49.62	7.39	33.35	*	85.06	86.87	84.77	83.67
Lactobacillus sunkii DSM 19904		5.28	6.16	8.54	47.62	56.21	6.93	8.09	57.75	6.96	33.97	56.21	*	87.05	84.83	85.17
Lactobacillus parafarraginis DSM 18390 = JCM 14109 DSM 18390		4.9	5.51	6.15	7.99	8.05	13.43	7.2	8.84	6.31	9.38	8.01	7.46	*	84.19	85.21
Lactobacillus brevis subsp. gravesensis ATCC 27305		7.97	8.42	5.34	6.23	6.39	89.13	4.64	6.87	5.43	7.65	6.42	6.18	11.31	*	85.5
MaxBin_003.fasta		0.35	0.34	0.62	0.44	0.52	0.25	0.36	0.47	0.38	0.64	0.53	0.48	0.26	0.36	*

## Sheet: LAC5
		LAC5	Lactobacillus mucosae DSM 13345	Lactobacillus mucosae CRL573	Lactobacillus mucosae LM1	Lactobacillus buchneri NRRL B-30929	Lactobacillus ghanensis DSM 18630	Lactobacillus buchneri DSM 20057	Lactobacillus parakefiri DSM 10551	Lactobacillus buchneri CD034	Lactobacillus paracasei subsp. paracasei Lpp221	Lactobacillus paracasei subsp. paracasei Lpp120	Lactobacillus casei BD-II	Lactobacillus paracasei subsp. paracasei Lpp122	Lactobacillus paracasei subsp. tolerans DSM 20258	Lactobacillus casei W56
		Average Nucleotide Identity (%)
LAC5	Aligned Fraction (%)	*	98.06	99.01	98.21	92.69	88.47	91.97	94.03	93.15	93.85	93.41	94.1	91.9	91.95	94.08
Lactobacillus mucosae DSM 13345		70.84	*	96.61	97.87	89.59	90.08	89.98	88.09	87.52	88.75	89.24	88.43	89.14	88.99	88.4
Lactobacillus mucosae CRL573		72.24	79.71	*	96.8	87.6	86.28	88.37	87.8	87.68	87.64	87.53	87.36	87.76	88.79	87.37
Lactobacillus mucosae LM1		71.42	88.51	82.19	*	88.53	87.66	89.4	89.87	87.61	89.01	86.43	87.77	89.59	88.9	88.3
Lactobacillus buchneri NRRL B-30929		3.54	0.25	0.87	1.75	*	86.31	99.74	86.54	97.35	92.87	93.9	92	93.78	92.67	91.67
Lactobacillus ghanensis DSM 18630		1.32	0.19	0.69	1.64	1.16	*	86.18	85.88	86.45	88.06	88.84	87.66	88.53	89.42	87.63
Lactobacillus buchneri DSM 20057		1.73	0.24	0.73	1.58	93.18	0.38	*	86.5	97.34	90.5	92.09	89.98	90.89	91.63	89.98
Lactobacillus parakefiri DSM 10551		5.12	0.26	0.64	1.59	71.05	0.65	71.9	*	86.46	92.29	91.28	92.65	92.1	92.99	92.49
Lactobacillus buchneri CD034		2.56	0.32	0.77	1.75	88.85	0.45	92.43	56.36	*	91.23	92.76	89.51	91.79	93.08	89.9
Lactobacillus paracasei subsp. paracasei Lpp221		2.37	0.24	0.71	1.81	2.23	0.35	0.82	0.71	1.45	*	98.55	98.57	98.54	98.41	98.56
Lactobacillus paracasei subsp. paracasei Lpp120		1.77	0.25	0.71	1.7	2.97	0.36	0.85	0.56	1.69	81.85	*	98.69	98.85	98.39	98.68
Lactobacillus casei BD-II		1.5	0.26	0.76	1.71	1.87	0.36	0.5	0.47	1.19	87.73	89.09	*	98.61	98.37	99.98
Lactobacillus paracasei subsp. paracasei Lpp122		0.99	0.24	0.69	1.8	2.21	0.43	0.55	0.35	1.23	85.39	89.48	83.39	*	98.37	98.6
Lactobacillus paracasei subsp. tolerans DSM 20258		1.98	0.23	0.63	1.6	1.98	0.24	0.6	0.82	1.35	70.58	76.7	70.18	73.55	*	98.36
Lactobacillus casei W56		1.5	0.26	0.76	1.71	1.87	0.36	0.5	0.47	1.19	87.73	89.09	100	87.83	90.09	*
