# Supplementary material for: Metatranscriptomic and Thermodynamic Insights into Medium-Chain Fatty Acid Production Using an Anaerobic Microbiome
Source: mSystems. 2018 Nov 20;3(6):e00221-18. doi: 10.1128/mSystems.00221-18 (PMC6247018; doi:10.1128/mSystems.00221-18)
Supplement: DATA SET S4 [file sys006182291sd4.xlsx]

## Sheet: LCO1
ORF_ID	ORF_length	start	end	Contig_Name	Contig_length	strand	ec	taxonomy	product	HT-Seq Hits	RPKM	relRPKM	log2(relRPKM)
LCO1_0001	614	314	928	MaxBin_002_0	177005	-	1.15.1.1	Oribacterium sinus (237576)	Superoxide dismutase OS Acinetobacter sp. (strain ADP1) GN sodA PE 3 SV 1 # UNIPROT Q59094 SUPEROX-DISMUT-RXN ASP62977:ACIAD1070-MONOMER 1.15.1.1	7510	2984.67	14.1386	3.82156
LCO1_0002	854	1056	1910	MaxBin_002_0	177005	-		Firmicutes (1239)	nucleotide-binding protein	1447	413.462	1.95859	0.969819
LCO1_0003	1058	2085	3143	MaxBin_002_0	177005	-		Clostridiales (186802)	Electron transfer flavoprotein, alpha subunit	26895	6203.13	29.3846	4.87699
LCO1_0004	803	3287	4090	MaxBin_002_0	177005	-		Clostridiales (186802)	Electron transfer flavoprotein, beta subunit	20842	6333.57	30.0025	4.90701
LCO1_0005	1160	4156	5316	MaxBin_002_0	177005	-	1.3.99.2	Clostridiales (186802)	Bcd OS Clostridium kluyveri (strain ATCC 8527 / DSM 555 NCIMB 10680) GN bcd PE 3 SV 1 # UNIPROT A5N5C8 BUTYRYL-COA-DEHYDROGENASE-RXN MetaCyc:MONOMER-13470 1.3.99.2	28684	6034.02	28.5835	4.83711
LCO1_0006	884	5482	6366	MaxBin_002_0	177005	-	1.1.1.157	Bacteria (2)	3-hydroxybutyryl-CoA dehydrogenase (EC 1.1.1.157) 3-hydroxyacyl-CoA 1.1.1.35)	39157	10808.9	51.2025	5.67814
LCO1_0007	1220	6692	7912	MaxBin_002_0	177005	-	2.3.1.9	Bacteria (2)	Acetyl-CoA acetyltransferase OS Bacillus subtilis GN mmgA PE 2 SV # UNIPROT P45855 ACETYL-COA-ACETYLTRANSFER-RXN BSUB:BSU24170-MONOMER 2.3.1.9	53470	10694.9	50.6622	5.66284
LCO1_0008	497	8135	8632	MaxBin_002_0	177005	-	2.2.1.6	Clostridiales (186802)	Acetolactate synthase small subunit (EC 2.2.1.6)	452	221.925	1.05127	0.0721386
LCO1_0009	1730	8660	10390	MaxBin_002_0	177005	-	2.2.1.6	Firmicutes (1239)	Acetolactate synthase large subunit OS Bacillus subtilis GN ilvB PE 1 SV 4 # UNIPROT P37251 ACETOLACTSYN-RXN BSUB:BSU28310-MONOMER 2.2.1.6	1713	241.622	1.14458	0.194815
LCO1_0010	521	10366	10887	MaxBin_002_0	177005	-	1.5.1.3	Clostridiales (186802)	Dihydrofolate reductase (EC 1.5.1.3)	370	173.296	0.820914	-0.284696
LCO1_0011	965	10954	11919	MaxBin_002_0	177005	-	2.1.1.45	Bacteria (2)	Thymidylate synthase (EC 2.1.1.45)	867	219.238	1.03855	0.0545648
LCO1_0012	260	12352	12612	MaxBin_002_0	177005	+		root (1)	hypothetical protein	698	655.099	3.10324	1.63378
LCO1_0013	299	12623	12922	MaxBin_002_0	177005	-		Coprococcus eutactus (33043)	MULTISPECIES: branched-chain amino acid transporter	94	76.7152	0.363405	-1.46035
LCO1_0014	713	12922	13635	MaxBin_002_0	177005	-		Coprococcus eutactus (33043)	AzlC-like	192	65.7108	0.311276	-1.68373
LCO1_0015	974	13708	14682	MaxBin_002_0	177005	+		Clostridiales (186802)	DNA-entry nuclease (Competence-specific nuclease) (EC 3.1.30.-)	5012	1255.67	5.94821	2.57245
LCO1_0016	782	14724	15506	MaxBin_002_0	177005	-		Streptococcus (1301)	HAD hydrolase, family IA, variant 3	63	19.6589	0.0931253	-3.42468
LCO1_0017	653	15573	16226	MaxBin_002_0	177005	-		root (1)	hypothetical protein	44	16.4424	0.0778885	-3.68245
LCO1_0018	284	16417	16701	MaxBin_002_0	177005	-		Oribacterium sinus (237576)	transcriptional regulator, XRE family	38	32.6505	0.154668	-2.69276
LCO1_0019	1262	16728	17990	MaxBin_002_0	177005	-		Clostridiales (186802)	Thiazole biosynthesis protein ThiH	188	36.3516	0.1722	-2.53785
LCO1_0020	776	18036	18812	MaxBin_002_0	177005	-		Clostridiales (186802)	Thiazole synthase OS Escherichia coli (strain K12) GN thiG PE 1 SV 3 # UNIPROT P30139 THIAZOLSYN2-RXN MetaCyc:THIG-MONOMER NIL	71	22.3265	0.105762	-3.2411
LCO1_0021	197	18809	19006	MaxBin_002_0	177005	-		Clostridiales (186802)	sulfur transfer protein involved thiamine biosynthesis	7	8.67075	0.0410739	-4.60564
LCO1_0022	1292	19348	20640	MaxBin_002_0	177005	-	4.2.1.11	Clostridiales (186802)	Enolase OS Bifidobacterium longum subsp. infantis (strain ATCC 15697 / DSM 20088 JCM 1222 NCTC 11817 S12) GN eno PE 3 SV 1 # UNIPROT B7GTK2 2PGADEHYDRAT-RXN 4.2.1.11	9502	1794.64	8.50132	3.08769
LCO1_0023	1739	21588	23327	MaxBin_002_0	177005	-		Lachnospiraceae (186803)	Oligopeptide ABC transporter, periplasmic oligopeptide-binding protein OppA (TC 3.A.1.5.1)	15216	2135.14	10.1143	3.33832
LCO1_0024	1040	23403	24443	MaxBin_002_0	177005	-		Clostridiales (186802)	Oligopeptide transport ATP-binding protein OppF (TC 3.A.1.5.1)	1415	332.008	1.57274	0.65328
LCO1_0025	1004	24445	25449	MaxBin_002_0	177005	-		Clostridiales (186802)	Oligopeptide transport ATP-binding protein OppD (TC 3.A.1.5.1)	1741	423.146	2.00447	1.00322
LCO1_0026	1085	25461	26546	MaxBin_002_0	177005	-		Clostridiales (186802)	Oligopeptide transport system permease protein OppC (TC 3.A.1.5.1)	2887	649.295	3.07575	1.62094
LCO1_0027	881	26559	27440	MaxBin_002_0	177005	-		Clostridiales (186802)	Oligopeptide transport system permease protein OppB (TC 3.A.1.5.1)	2234	618.774	2.93117	1.55148
LCO1_0028	275	28005	28280	MaxBin_002_0	177005	-		root (1)	hypothetical protein	42	37.2685	0.176543	-2.50191
LCO1_0029	734	28332	29066	MaxBin_002_0	177005	+		unclassified Lachnospiraceae (186928)	alpha/beta hydrolase	412	136.97	0.648836	-0.624074
LCO1_0030	1301	29067	30368	MaxBin_002_0	177005	-	6.1.1.11	Clostridiales (186802)	Seryl-tRNA synthetase (EC 6.1.1.11)	4854	910.432	4.31277	2.10861
LCO1_0031	1250	30389	31639	MaxBin_002_0	177005	-	2.1.2.1	Clostridiales (186802)	Serine hydroxymethyltransferase 2 OS Sulfurimonas denitrificans (strain ATCC 33889 / DSM 1251) GN glyA2 PE 3 SV 1 # UNIPROT Q30P60 GLYOHMETRANS-RXN 2.1.2.1	3465	676.423	3.20426	1.67999
LCO1_0032	2357	31753	34110	MaxBin_002_0	177005	-		Clostridiales (186802)	Protein-export membrane protein SecD (TC 3.A.5.1.1) / SecF	8915	922.968	4.37216	2.12834
LCO1_0033	1412	34147	35559	MaxBin_002_0	177005	-		Clostridiales (186802)	Transcriptional regulatory protein	5296	915.247	4.33558	2.11622
LCO1_0034	1133	35916	37049	MaxBin_002_0	177005	-		root (1)	hypothetical protein	1227	264.265	1.25184	0.324049
LCO1_0035	515	37164	37679	MaxBin_002_0	177005	+		Clostridiales (186802)	hypothetical protein	751	355.842	1.68565	0.753302
LCO1_0036	167	37740	37907	MaxBin_002_0	177005	+		root (1)	hypothetical protein	11	16.0732	0.0761395	-3.71521
LCO1_0037	293	37983	38276	MaxBin_002_0	177005	+		root (1)	hypothetical protein	85	70.7907	0.33534	-1.5763
LCO1_0038	158	38828	38986	MaxBin_002_0	177005	-		root (1)	hypothetical protein	69	106.566	0.504808	-0.986195
LCO1_0039	416	38986	39402	MaxBin_002_0	177005	-		root (1)	hypothetical protein	440	258.098	1.22262	0.289982
LCO1_0040	704	39399	40103	MaxBin_002_0	177005	-		Clostridiales (186802)	Predicted regulator PutR proline utilization, GntR family	915	317.156	1.50239	0.587258
LCO1_0041	941	40130	41071	MaxBin_002_0	177005	-		root (1)	hypothetical protein	1423	369.012	1.74803	0.805731
LCO1_0042	728	41250	41978	MaxBin_002_0	177005	-	2.7.6.5	Clostridiales (186802)	GTP pyrophosphokinase (EC 2.7.6.5)	1757	588.932	2.78981	1.48017
LCO1_0043	263	41982	42245	MaxBin_002_0	177005	-		Clostridiales (186802)	hypothetical protein	365	338.659	1.60425	0.681895
LCO1_0044	797	42229	43026	MaxBin_002_0	177005	-	2.1.1.33	Clostridiales (186802)	probable tRNA methyltransferase( EC:2.1.1.33 )	1682	514.983	2.4395	1.28659
LCO1_0045	998	43023	44021	MaxBin_002_0	177005	-	2.7.1.11	Clostridiales (186802)	6-phosphofructokinase OS Yersinia enterocolitica serotype O:8 / biotype 1B (strain 8081) GN pfkA PE 3 SV 1 # UNIPROT A1JHZ3 6PFRUCTPHOS-RXN YENT393305:YE0089-MONOMER 2.7.1.11	3644	890.99	4.22067	2.07747
LCO1_0046	3527	44094	47621	MaxBin_002_0	177005	-	2.7.7.7	Clostridiales (186802)	DNA polymerase III alpha subunit (EC 2.7.7.7)	8433	583.447	2.76382	1.46667
LCO1_0047	863	47621	48484	MaxBin_002_0	177005	-		root (1)	hypothetical protein	4155	1174.86	5.56537	2.47648
LCO1_0048	857	48495	49352	MaxBin_002_0	177005	-		Monera	Predicted esterase alpha-beta hydrolase superfamily	6569	1870.44	8.86038	3.14737
LCO1_0049	1418	49593	51011	MaxBin_002_0	177005	+		Clostridium (1485)	Fe-S oxidoreductase	37482	6450.17	30.5549	4.93333
LCO1_0050	854	51378	52232	MaxBin_002_0	177005	-	1.2.1.20	Firmicutes (1239)	Nicotinate-nucleotide pyrophosphorylase OS Ochrobactrum intermedium LMG 3301 GN nadC PE 4 SV 1 # UNIPROT C4WII6 GLUTARATE-SEMIALDEHYDE-DEHYDROGENASE-RXN 1.2.1.20	542	154.87	0.733627	-0.446881
LCO1_0051	1346	52245	53591	MaxBin_002_0	177005	-	1.4.3.16	Clostridiales (186802)	L-aspartate oxidase OS Clostridium perfringens GN nadB PE 3 SV 1 # UNIPROT Q8XNE2 L-ASPARTATE-OXID-RXN CPER195102:CPE0395-MONOMER 1.4.3.16	1051	190.538	0.902592	-0.147854
LCO1_0052	899	53588	54487	MaxBin_002_0	177005	-	2.5.1.72	Firmicutes (1239)	Quinolinate synthase A 2 OS Methanosarcina acetivorans (strain ATCC 35395 / DSM 2834 JCM 12185 C2A) GN nadA2 PE 3 SV 1 # UNIPROT Q8TME2 QUINOLINATE-SYNTHA-RXN MACE188937:MA2716-MONOMER 2.5.1.72	1196	324.636	1.53782	0.620886
LCO1_0053	2144	54648	56792	MaxBin_002_0	177005	-		root (1)	hypothetical protein	4138	470.967	2.231	1.15769
LCO1_0054	686	56958	57644	MaxBin_002_0	177005	-		root (1)	hypothetical protein	282	100.311	0.475181	-1.07345
LCO1_0055	569	57811	58380	MaxBin_002_0	177005	-	1.97.1.4	Bacteria (2)	Ribonucleotide reductase class III (anaerobic), activating protein (EC 1.97.1.4)	1249	535.643	2.53737	1.34333
LCO1_0056	2309	58413	60722	MaxBin_002_0	177005	-	1.17.4.2	Clostridiales (186802)	Ribonucleotide reductase class III (anaerobic), large subunit (EC 1.17.4.2)	9711	1026.28	4.86154	2.28141
LCO1_0057	1307	61065	62372	MaxBin_002_0	177005	+		root (1)	hypothetical protein	556	103.806	0.491737	-1.02404
LCO1_0058	668	62398	63066	MaxBin_002_0	177005	+		Clostridiales (186802)	Regulation D-alanyl-lipoteichoic acid biosynthesis, DltR	160	58.4478	0.276871	-1.85271
LCO1_0059	1127	63119	64246	MaxBin_002_0	177005	-		root (1)	hypothetical protein	502	108.694	0.514889	-0.957667
LCO1_0060	752	64281	65033	MaxBin_002_0	177005	-		root (1)	hypothetical protein	351	113.897	0.539539	-0.8902
LCO1_0061	392	65204	65596	MaxBin_002_0	177005	-		Clostridiales (186802)	SSU ribosomal protein S9p (S16e)	2854	1776.61	8.41592	3.07312
LCO1_0062	416	65609	66025	MaxBin_002_0	177005	-		Clostridiales (186802)	LSU ribosomal protein L13p (L13Ae)	2314	1357.36	6.42989	2.6848
LCO1_0063	1727	66203	67930	MaxBin_002_0	177005	-		root (1)	hypothetical protein	1823	257.584	1.22019	0.287108
LCO1_0064	908	68055	68963	MaxBin_002_0	177005	-		Roseburia (841)	hypothetical protein	618	166.084	0.78675	-0.346024
LCO1_0065	617	69007	69624	MaxBin_002_0	177005	-	2.7.1.48	Bacteria (2)	Uridine kinase OS Brevibacillus brevis (strain 47 / JCM 6285 NBRC 100599) GN udk PE 3 SV 1 # UNIPROT C0ZAS6 URIDINEKIN-RXN 2.7.1.48	659	260.63	1.23462	0.30407
LCO1_0066	1691	69655	71346	MaxBin_002_0	177005	-		Clostridium (1485)	putative phosphomannomutase	1764	254.554	1.20584	0.270036
LCO1_0067	1619	71409	73028	MaxBin_002_0	177005	-	2.5.1.16	Clostridiales (186802)	Spermidine synthase (EC 2.5.1.16)	1339	201.817	0.956021	-0.0648853
LCO1_0068	1307	73127	74434	MaxBin_002_0	177005	-		root (1)	hypothetical protein	26396	4928.19	23.3451	4.54505
LCO1_0069	1007	74696	75703	MaxBin_002_0	177005	-	1.8.1.9	Clostridiales (186802)	Thioredoxin reductase (EC 1.8.1.9)	352	85.2978	0.404061	-1.30735
LCO1_0070	842	76060	76902	MaxBin_002_0	177005	-		Eubacterium (1730)	S1 RNA binding domain	130	37.6752	0.17847	-2.48625
LCO1_0071	764	76895	77659	MaxBin_002_0	177005	-		Bacteria (2)	Putative N-acetylgalactosaminyl-diphosphoundecaprenol glucuronosyltransferase	125	39.9247	0.189126	-2.40258
LCO1_0072	3653	77711	81364	MaxBin_002_0	177005	-	2.7.7.6	Clostridiales (186802)	DNA-directed RNA polymerase beta' subunit (EC 2.7.7.6)	9844	657.577	3.11498	1.63922
LCO1_0073	3977	81380	85357	MaxBin_002_0	177005	-	2.7.7.6	Clostridiales (186802)	DNA-directed RNA polymerase beta subunit (EC 2.7.7.6)	18174	1115.12	5.28237	2.40119
LCO1_0074	428	85530	85958	MaxBin_002_0	177005	+		root (1)	hypothetical protein	0	0	0	#NUM!
LCO1_0075	368	85972	86340	MaxBin_002_0	177005	-		Clostridiales (186802)	LSU ribosomal protein L7/L12 (P1/P2)	1550	1027.8	4.86875	2.28355
LCO1_0076	545	86598	87143	MaxBin_002_0	177005	-		Clostridiales (186802)	LSU ribosomal protein L10p (P0)	1904	852.502	4.03835	2.01377
LCO1_0077	695	87340	88035	MaxBin_002_0	177005	-		Clostridiales (186802)	LSU ribosomal protein L1p (L10Ae)	6736	2365.06	11.2034	3.48587
LCO1_0078	425	88093	88518	MaxBin_002_0	177005	-		Clostridiales (186802)	LSU ribosomal protein L11p (L12e)	3596	2064.69	9.78058	3.28992
LCO1_0079	671	88549	89220	MaxBin_002_0	177005	-		Clostridiales (186802)	Transcription antitermination protein NusG	5918	2152.17	10.195	3.34979
LCO1_0080	206	89237	89443	MaxBin_002_0	177005	-		Lachnospiraceae (186803)	MULTISPECIES: preprotein translocase subunit SecE	497	588.727	2.78884	1.47966
LCO1_0081	1298	89935	91233	MaxBin_002_0	177005	+		root (1)	hypothetical protein	6641	1248.49	5.91415	2.56417
LCO1_0082	1202	91204	92406	MaxBin_002_0	177005	-		Clostridiales (186802)	Ucharacterized protein, CGEB homolog	82	16.6469	0.0788575	-3.66461
LCO1_0083	1181	92454	93635	MaxBin_002_0	177005	+		Eubacterium (1730)	Ucharacterized protein, CGEB homolog	315	65.0857	0.308315	-1.69752
LCO1_0084	1130	93627	94757	MaxBin_002_0	177005	-		unclassified Lachnospiraceae (186928)	hypothetical protein	179	38.6544	0.183108	-2.44923
LCO1_0085	1295	94817	96112	MaxBin_002_0	177005	-	2.5.1.7	Clostridiales (186802)	UDP-N-acetylglucosamine 1-carboxyvinyltransferase 1 OS Carboxydothermus hydrogenoformans (strain Z-2901 / DSM 6008) GN murA1 PE 3 SV # UNIPROT Q3AAE9 UDPNACETYLGLUCOSAMENOLPYRTRANS-RXN 2.5.1.7	893	168.27	0.797105	-0.327158
LCO1_0086	1727	96195	97922	MaxBin_002_0	177005	-		Clostridiales (186802)	Lipid A export ATP-binding/permease protein MsbA	1225	173.089	0.819932	-0.286425
LCO1_0087	1733	97919	99652	MaxBin_002_0	177005	-		Firmicutes (1239)	Lipid A export ATP-binding/permease protein MsbA	1607	226.278	1.07189	0.10016
LCO1_0088	1055	99722	100777	MaxBin_002_0	177005	-		root (1)	hypothetical protein	2311	534.53	2.5321	1.34034
LCO1_0089	425	100884	101309	MaxBin_002_0	177005	-		Oscillibacter valericigenes (351091)	MULTISPECIES: RNHCP domain-containing protein zinc finger	273	156.747	0.742519	-0.4295
LCO1_0090	347	101329	101676	MaxBin_002_0	177005	-		Lachnospiraceae (186803)	RNHCP domain-containing protein	248	174.4	0.826145	-0.275534
LCO1_0091	605	101772	102377	MaxBin_002_0	177005	-	5.1.3.13	Firmicutes (1239)	dTDP-4-dehydrorhamnose 3,5-epimerase OS Methanobacterium thermoautotrophicum (strain Delta H) GN rmlC PE 1 SV # UNIPROT O27818 DTDPDEHYDRHAMEPIM-RXN MTHE187420:MTH1790-MONOMER 5.1.3.13	865	348.888	1.6527	0.724827
LCO1_0092	887	102415	103302	MaxBin_002_0	177005	-	2.7.7.24	Bacteria (2)	Glucose-1-phosphate thymidylyltransferase OS Xanthomonas campestris pv. (strain B100) GN rmlA PE 3 SV 1 # UNIPROT B0RVK9 DTDPGLUCOSEPP-RXN 2.7.7.24	1550	426.415	2.01996	1.01432
LCO1_0093	1031	103315	104346	MaxBin_002_0	177005	-	4.2.1.46	Firmicutes (1239)	dTDP-glucose 4,6-dehydratase 1 OS Escherichia coli (strain K12) GN rfbB PE 3 SV 2 # UNIPROT P37759 DTDPGLUCDEHYDRAT-RXN MetaCyc:DTDPGLUCDEHYDRAT-MONOMER 4.2.1.46	2420	572.772	2.71325	1.44002
LCO1_0094	1181	104495	105676	MaxBin_002_0	177005	-	2.5.1.6	Firmicutes (1239)	S-adenosylmethionine synthase OS Synechocystis sp. (strain ATCC 27184 / PCC 6803 N-1) GN metK PE 3 SV 2 # UNIPROT P72871 S-ADENMETSYN-RXN SSP1148:SLL0927-MONOMER 2.5.1.6	1788	369.439	1.75005	0.807399
LCO1_0095	1118	106026	107144	MaxBin_002_0	177005	+		Clostridiales (186802)	HD domain protein	1232	268.902	1.2738	0.349144
LCO1_0096	473	107190	107663	MaxBin_002_0	177005	-		Pseudobutyrivibrio ruminis (46206)	hypothetical protein	3643	1879.42	8.90291	3.15428
LCO1_0097	410	107670	108080	MaxBin_002_0	177005	-		Clostridiales (186802)	Flagellar biosynthesis protein FliS	3300	1964.06	9.30388	3.21783
LCO1_0098	1559	108155	109714	MaxBin_002_0	177005	-		Lachnospiraceae (186803)	hypothetical protein	10211	1598.26	7.57105	2.92049
LCO1_0099	464	109735	110199	MaxBin_002_0	177005	-		root (1)	hypothetical protein	1935	1017.63	4.82055	2.2692
LCO1_0100	215	110363	110578	MaxBin_002_0	177005	-		Clostridiales (186802)	Carbon storage regulator	105	119.172	0.564527	-0.824886
LCO1_0101	473	110581	111054	MaxBin_002_0	177005	-		Clostridiales (186802)	flagellar assembly factor fliW	271	139.808	0.662281	-0.594486
LCO1_0102	1757	111108	112865	MaxBin_002_0	177005	-		root (1)	hypothetical protein	1424	197.771	0.936854	-0.0941033
LCO1_0103	2165	112876	115041	MaxBin_002_0	177005	-		root (1)	hypothetical protein	2104	237.144	1.12337	0.167829
LCO1_0104	1940	115054	116994	MaxBin_002_0	177005	-		root (1)	hypothetical protein	1731	217.731	1.0314	0.0446108
LCO1_0105	515	117007	117522	MaxBin_002_0	177005	-		unclassified Lachnospiraceae (186928)	MULTISPECIES: flagellar protein FlgN	502	237.86	1.12676	0.172177
LCO1_0106	149	117532	117681	MaxBin_002_0	177005	-		root (1)	hypothetical protein	140	229.28	1.08611	0.119176
LCO1_0107	296	117692	117988	MaxBin_002_0	177005	-		root (1)	hypothetical protein	719	592.737	2.80783	1.48946
LCO1_0108	167	118021	118188	MaxBin_002_0	177005	+		root (1)	hypothetical protein	0	0	0	#NUM!
LCO1_0109	722	118178	118900	MaxBin_002_0	177005	+	3.1.3.18	Lactobacillus (1578)	Phosphoglycolate phosphatase (EC 3.1.3.18)	476	160.877	0.762085	-0.391976
LCO1_0110	1001	119021	120022	MaxBin_002_0	177005	-		Clostridiales (186802)	Rod shape-determining protein MreB	2302	561.172	2.65831	1.41051
LCO1_0111	2657	120211	122868	MaxBin_002_0	177005	-		Clostridiales (186802)	Excinuclease ABC subunit A	726	66.6761	0.315849	-1.6627
LCO1_0112	2060	122990	125050	MaxBin_002_0	177005	-		Clostridiales (186802)	Excinuclease ABC subunit B	552	65.3878	0.309746	-1.69084
LCO1_0113	224	125170	125394	MaxBin_002_0	177005	-		Lachnospiraceae (186803)	hypothetical protein	74	80.6136	0.381872	-1.38884
LCO1_0114	881	126393	127274	MaxBin_002_0	177005	-		Coprococcus eutactus (33043)	Permease drug/metabolite transporter (DMT) superfamily	432	119.656	0.566815	-0.819049
LCO1_0115	581	127345	127926	MaxBin_002_0	177005	+	3.1.1.29	Clostridiales (186802)	Peptidyl-tRNA hydrolase (EC 3.1.1.29)	76	31.92	0.151207	-2.72541
LCO1_0116	1118	127982	129100	MaxBin_002_0	177005	-	2.7.7.27	Clostridiales (186802)	Glucose-1-phosphate adenylyltransferase (EC 2.7.7.27)	3689	805.178	3.81418	1.93137
LCO1_0117	1274	129097	130371	MaxBin_002_0	177005	-	2.7.7.27	Clostridiales (186802)	Glucose-1-phosphate adenylyltransferase OS Clostridium cellulolyticum (strain ATCC 35319 / DSM 5812 JCM 6584 H10) GN glgC PE 3 SV 2 # UNIPROT Q9L385 GLUC1PADENYLTRANS-RXN 2.7.7.27	4155	795.841	3.76995	1.91454
LCO1_0118	1133	130589	131722	MaxBin_002_0	177005	-		root (1)	hypothetical protein	1822	392.413	1.85888	0.894437
LCO1_0119	1196	131760	132956	MaxBin_002_0	177005	-		root (1)	hypothetical protein	1996	407.244	1.92914	0.947956
LCO1_0120	1580	133067	134647	MaxBin_002_0	177005	-		Clostridiales (186802)	Fe-S oxidoreductase	27874	4304.94	20.3928	4.34999
LCO1_0121	1469	134811	136280	MaxBin_002_0	177005	-		root (1)	hypothetical protein	1201	199.501	0.945051	-0.0815365
LCO1_0122	953	136502	137455	MaxBin_002_0	177005	-		Clostridiales (186802)	exoribonuclease Bsu YhaM	2688	688.274	3.26039	1.70505
LCO1_0123	1382	137607	138989	MaxBin_002_0	177005	+		Clostridiales (186802)	Multi antimicrobial extrusion protein (Na(+)/drug antiporter), MATE family MDR efflux pumps	104	18.3633	0.086988	-3.52304
LCO1_0124	1049	138990	140039	MaxBin_002_0	177005	+		Pseudobutyrivibrio (46205)	Lysine-N-methylase (EC 2.1.1.-)	85	19.7728	0.093665	-3.41635
LCO1_0125	212	140095	140307	MaxBin_002_0	177005	+		Bacteria (2)	hypothetical protein	608	699.83	3.31514	1.72907
LCO1_0126	1010	140390	141400	MaxBin_002_0	177005	-		Clostridiales (186802)	no significant homology.	5044	1218.65	5.77281	2.52927
LCO1_0127	692	141418	142110	MaxBin_002_0	177005	-		Clostridiales (186802)	NifU-related domain containing protein	3217	1134.41	5.37377	2.42593
LCO1_0128	446	142208	142654	MaxBin_002_0	177005	-		root (1)	hypothetical protein	133	72.7682	0.344707	-1.53656
LCO1_0129	1214	142667	143881	MaxBin_002_0	177005	-		root (1)	hypothetical protein	501	100.703	0.477038	-1.06782
LCO1_0130	1049	143894	144943	MaxBin_002_0	177005	-		Dorea formicigenerans (39486)	hydrogenase metallocenter assembly protein HypD	616	143.295	0.678796	-0.558951
LCO1_0131	209	144940	145149	MaxBin_002_0	177005	-		Clostridiales (186802)	hydrogenase metallocenter assembly protein HypC	64	74.7237	0.353971	-1.4983
LCO1_0132	2603	145140	147743	MaxBin_002_0	177005	-		root (1)	hypothetical protein	1138	106.682	0.505361	-0.984613
LCO1_0133	638	148556	149194	MaxBin_002_0	177005	-		Eubacterium (1730)	DUF4867 domain-containing protein [	5808	2221.42	10.523	3.39547
LCO1_0134	1553	149219	150772	MaxBin_002_0	177005	-		Clostridiales (186802)	predicted xylose isomerase	13690	2151.08	10.1898	3.34905
LCO1_0135	1469	150811	152280	MaxBin_002_0	177005	-	2.7.1.17	Clostridiales (186802)	Xylulose kinase (EC 2.7.1.17)	15287	2539.37	12.0291	3.58846
LCO1_0136	1157	152297	153454	MaxBin_002_0	177005	-		Lachnoanaerobaculum saburreum (467210)	L-arabinose transport system permease protein (TC 3.A.1.2.2)	18886	3983.19	18.8686	4.23792
LCO1_0137	1538	153478	155016	MaxBin_002_0	177005	-		Bacteria (2)	L-arabinose transport ATP-binding protein AraG (TC 3.A.1.2.2)	33466	5309.73	25.1525	4.65263
LCO1_0138	1019	155084	156103	MaxBin_002_0	177005	-		Lachnoanaerobaculum saburreum (467210)	L-arabinose-binding periplasmic protein precursor AraF (TC 3.A.1.2.2)	50849	12176.8	57.6822	5.85006
LCO1_0139	233	156144	156377	MaxBin_002_0	177005	+		root (1)	hypothetical protein	2	2.09459	0.0099222	-6.65512
LCO1_0140	569	156706	157275	MaxBin_002_0	177005	+		root (1)	hypothetical protein	2572	1103.02	5.22508	2.38545
LCO1_0141	1160	157277	158437	MaxBin_002_0	177005	+		Bacteria (2)	ROK family transcriptional regulator	6218	1308.03	6.19622	2.63139
LCO1_0142	1160	158473	159633	MaxBin_002_0	177005	+		Bacteria (2)	ROK family transcriptional regulator	4605	968.716	4.58887	2.19814
LCO1_0143	1778	159624	161402	MaxBin_002_0	177005	-		root (1)	hypothetical protein	347	47.6236	0.225596	-2.14819
LCO1_0144	752	161420	162172	MaxBin_002_0	177005	-	1.18.6.1	Clostridiales (186802)	Nitrogenase iron protein OS Methanospirillum hungatei (strain JF-1 / DSM 864) GN nifH PE 3 SV 1 # UNIPROT Q2FUB7 NITROGENASE-RXN 1.18.6.1	180	58.409	0.276687	-1.85367
LCO1_0145	1031	162210	163241	MaxBin_002_0	177005	-		root (1)	hypothetical protein	3631	859.394	4.071	2.02538
LCO1_0146	1379	163373	164752	MaxBin_002_0	177005	-		Coprococcus eutactus (33043)	MULTISPECIES: MATE family efflux transporter	234	41.4073	0.196149	-2.34998
LCO1_0147	143	164776	164919	MaxBin_002_0	177005	+		root (1)	hypothetical protein	0	0	0	#NUM!
LCO1_0148	815	165140	165955	MaxBin_002_0	177005	-		root (1)	hypothetical protein	192	57.4868	0.272319	-1.87663
LCO1_0149	1691	166176	167867	MaxBin_002_0	177005	+		Butyrivibrio (830)	hypothetical protein	1054	152.097	0.720495	-0.47294
LCO1_0150	1397	167895	169292	MaxBin_002_0	177005	-		Firmicutes (1239)	sodium/alanine symporter family protein	437	76.3326	0.361592	-1.46757
LCO1_0151	863	169448	170311	MaxBin_002_0	177005	+		Clostridiales (186802)	MULTISPECIES: membrane protein	240	67.8618	0.321465	-1.63726
LCO1_0152	839	170372	171211	MaxBin_002_0	177005	+		unclassified Lachnospiraceae (186928)	FRG domain-containing protein	189	54.9699	0.260396	-1.94122
LCO1_0153	551	171333	171884	MaxBin_002_0	177005	+		Clostridiales (186802)	Permeases major facilitator superfamily	85	37.6437	0.17832	-2.48746
LCO1_0154	983	171934	172917	MaxBin_002_0	177005	-		Clostridiales (186802)	NAD-dependent protein deacetylase SIR2 family	1232	305.831	1.44874	0.534801
LCO1_0155	95	173014	173109	MaxBin_002_0	177005	+		root (1)	hypothetical protein	0	0	0	#NUM!
LCO1_0156	974	173128	174102	MaxBin_002_0	177005	+		Butyrivibrio (830)	diacylglycerol kinase	52	13.0277	0.0617132	-4.01828
LCO1_0157	503	174179	174682	MaxBin_002_0	177005	-	2.7.1.71	Clostridiales (186802)	Shikimate kinase I (EC 2.7.1.71)	626	303.691	1.4386	0.524666
LCO1_0158	323	174860	175183	MaxBin_002_0	177005	-		Clostridiales (186802)	MULTISPECIES: toxin RelE	231	174.516	0.826691	-0.27458
LCO1_0159	323	175183	175506	MaxBin_002_0	177005	-		Clostridiales (186802)	Plasmid stabilization system antitoxin protein	397	299.925	1.42076	0.506667
LCO1_0160	95	176909	177004	MaxBin_002_0	177005	-		root (1)	hypothetical protein	0	0	0	#NUM!
LCO1_0161	1442	121	1563	MaxBin_002_1	174007	-		root (1)	hypothetical protein	5152	871.837	4.12995	2.04612
LCO1_0162	1211	1560	2771	MaxBin_002_1	174007	-	3.4.11.4	Bacteria (2)	Tripeptide aminopeptidase (EC 3.4.11.4)	4200	846.311	4.00903	2.00325
LCO1_0163	1421	3261	4682	MaxBin_002_1	174007	+		Clostridium sp. SS2/1 (411484)	Na(+)-linked D-alanine glycine permease	209	35.8903	0.170015	-2.55627
LCO1_0164	1217	4959	6176	MaxBin_002_1	174007	-	3.4.11.4	Clostridiales (186802)	Tripeptide aminopeptidase (EC 3.4.11.4)	844	169.23	0.801652	-0.318953
LCO1_0165	959	6330	7289	MaxBin_002_1	174007	-	1.1.1.157	Bacteria (2)	3-hydroxybutyryl-CoA dehydrogenase (EC 1.1.1.157) 3-hydroxyacyl-CoA 1.1.1.35)	695	176.844	0.837722	-0.255456
LCO1_0166	383	7354	7737	MaxBin_002_1	174007	-		Firmicutes (1239)	contains zinc protease domain	290	184.767	0.875252	-0.19223
LCO1_0167	125	7751	7876	MaxBin_002_1	174007	-		root (1)	hypothetical protein	7	13.6651	0.0647324	-3.94937
LCO1_0168	1745	7978	9723	MaxBin_002_1	174007	-	3.2.1.135	Lachnobacterium bovis (140626)	Neopullulanase (EC 3.2.1.135)	1667	233.112	1.10427	0.143089
LCO1_0169	1637	9741	11378	MaxBin_002_1	174007	-		root (1)	hypothetical protein	1504	224.194	1.06202	0.086812
LCO1_0170	1781	12102	13883	MaxBin_002_1	174007	+	6.1.1.3	Bacteria (2)	Threonyl-tRNA synthetase OS Desulfococcus oleovorans (strain DSM 6200 / Hxd3) GN thrS PE 3 SV 1 # UNIPROT A9A078 THREONINE--TRNA-LIGASE-RXN 6.1.1.3	2910	398.707	1.8887	0.917393
LCO1_0171	1388	14001	15389	MaxBin_002_1	174007	+		Clostridiales (186802)	Na+-dependent transporter SNF family	2658	467.294	2.2136	1.1464
LCO1_0172	1334	15425	16759	MaxBin_002_1	174007	+	3.2.1.135	Clostridiales (186802)	Neopullulanase (EC 3.2.1.135)	3043	556.636	2.63682	1.3988
LCO1_0173	1022	16782	17804	MaxBin_002_1	174007	-		root (1)	hypothetical protein	271	64.7058	0.306515	-1.70597
LCO1_0174	1238	17826	19064	MaxBin_002_1	174007	+	2.7.1.6	Clostridiales (186802)	Galactokinase (EC 2.7.1.6)	282	55.5845	0.263307	-1.92518
LCO1_0175	1472	19123	20595	MaxBin_002_1	174007	-		root (1)	hypothetical protein	1150	190.64	0.903075	-0.147082
LCO1_0176	1649	20621	22270	MaxBin_002_1	174007	-		Clostridiales (186802)	ABC1 family protein ## group 10	2619	387.561	1.8359	0.876486
LCO1_0177	377	22267	22644	MaxBin_002_1	174007	-		root (1)	hypothetical protein	1081	699.696	3.3145	1.72879
LCO1_0178	392	22657	23049	MaxBin_002_1	174007	-	2.7.1.107	Clostridiales (186802)	Diacylglycerol kinase (EC 2.7.1.107)	1009	628.102	2.97536	1.57306
LCO1_0179	515	23205	23720	MaxBin_002_1	174007	+		Monera	Nitroreductase family protein	845	400.382	1.89663	0.923441
LCO1_0180	380	24452	24832	MaxBin_002_1	174007	+	2.6.1.1	Firmicutes (1239)	Transcriptional regulator, GntR family domain / Aspartate aminotransferase (EC 2.6.1.1)	55	35.3186	0.167307	-2.57943
LCO1_0181	863	24871	25734	MaxBin_002_1	174007	+		Clostridium (1485)	ABC transporter, ATP-binding protein	197	55.7032	0.26387	-1.9221
LCO1_0182	1691	25706	27397	MaxBin_002_1	174007	+		root (1)	hypothetical protein	489	70.5651	0.334271	-1.58091
LCO1_0183	782	27438	28220	MaxBin_002_1	174007	+	4.2.1.70	Clostridiales (186802)	tRNA pseudouridine synthase A (EC 4.2.1.70)	580	180.986	0.857344	-0.222054
LCO1_0184	2027	28335	30362	MaxBin_002_1	174007	+		Butyrivibrio (830)	methyl-accepting chemotaxis sensory transducer	10201	1228.04	5.81732	2.54035
LCO1_0185	1058	30494	31552	MaxBin_002_1	174007	+		Clostridiales (186802)	Predicted glycosyltransferase	544	125.469	0.594357	-0.750599
LCO1_0186	1238	31549	32787	MaxBin_002_1	174007	+	2.7.1.90	Firmicutes (1239)	Pyrophosphate-dependent fructose 6-phosphate-1-kinase (EC 2.7.1.90)	578	113.928	0.539686	-0.889808
LCO1_0187	800	32777	33577	MaxBin_002_1	174007	-		Clostridiales (186802)	hypothetical protein	245	74.731	0.354005	-1.49816
LCO1_0188	1487	33680	35167	MaxBin_002_1	174007	+	4.2.3.1	Clostridiales (186802)	Threonine synthase (EC 4.2.3.1)	1452	238.276	1.12873	0.174699
LCO1_0189	926	35228	36154	MaxBin_002_1	174007	-		Clostridiales (186802)	hypothetical protein	4128	1087.81	5.15303	2.36542
LCO1_0190	377	36155	36532	MaxBin_002_1	174007	-		Roseburia (841)	Chemotaxis regulator - transmits chemoreceptor signals to flagelllar motor components CheY	1245	805.848	3.81735	1.93257
LCO1_0191	380	36554	36934	MaxBin_002_1	174007	-		root (1)	hypothetical protein	452	290.255	1.37496	0.459385
LCO1_0192	1373	36938	38311	MaxBin_002_1	174007	-	2.3.3.1	Clostridiales (186802)	Citrate synthase (si) (EC 2.3.3.1)	3344	594.32	2.81533	1.4933
LCO1_0193	1607	38580	40187	MaxBin_002_1	174007	+	4.1.1.49	Bacteria (2)	Phosphoenolpyruvate carboxykinase OS Leptospira biflexa serovar Patoc (strain 1 / Ames) GN pckA PE 3 SV # UNIPROT B0SFJ3 PEPCARBOXYKIN-RXN 4.1.1.49	10154	1541.86	7.30391	2.86867
LCO1_0194	908	40588	41496	MaxBin_002_1	174007	-		root (1)	hypothetical protein	290	77.9358	0.369187	-1.43758
LCO1_0195	1052	41503	42555	MaxBin_002_1	174007	-		root (1)	hypothetical protein	228	52.8864	0.250526	-1.99697
LCO1_0196	332	42495	42827	MaxBin_002_1	174007	-		Butyrivibrio proteoclasticus (43305)	Transcriptional regulator, PadR family	65	47.7749	0.226313	-2.14361
LCO1_0197	953	43031	43984	MaxBin_002_1	174007	+	1.1.1.27	Firmicutes (1239)	L-lactate dehydrogenase (EC 1.1.1.27)	1046	267.833	1.26874	0.343396
LCO1_0198	671	44043	44714	MaxBin_002_1	174007	-		root (1)	hypothetical protein	82	29.8206	0.141262	-2.82356
LCO1_0199	1013	44867	45880	MaxBin_002_1	174007	+		Clostridium (1485)	Anaerobic sulfite reductase subunit A	125	30.111	0.142638	-2.80957
LCO1_0200	797	45877	46674	MaxBin_002_1	174007	+		Clostridium (1485)	Anaerobic sulfite reductase subunit B	147	45.0074	0.213203	-2.2297
LCO1_0201	1013	46689	47702	MaxBin_002_1	174007	+		Clostridiales (186802)	Anaerobic sulfite reductase subunit C (EC 1.8.1.-)	177	42.6372	0.201975	-2.30775
LCO1_0202	1340	48078	49418	MaxBin_002_1	174007	+		Eubacterium (1730)	Predicted ATPase (AAA+ superfamily)	142	25.8588	0.122495	-3.02921
LCO1_0203	689	49621	50310	MaxBin_002_1	174007	-		Clostridiales (186802)	membrane protein	100	35.4165	0.16777	-2.57544
LCO1_0204	131	50624	50755	MaxBin_002_1	174007	+		root (1)	hypothetical protein	2	3.72549	0.0176479	-5.82436
LCO1_0205	254	50771	51025	MaxBin_002_1	174007	+		root (1)	hypothetical protein	92	88.3851	0.418686	-1.25606
LCO1_0206	563	51080	51643	MaxBin_002_1	174007	+		Clostridiales (186802)	prolyl-tRNA editing protein [	437	189.408	0.897236	-0.15644
LCO1_0207	842	51810	52652	MaxBin_002_1	174007	+		Erysipelotrichaceae bacterium NK3D112 (877415)	hypothetical protein	592	171.567	0.812725	-0.299161
LCO1_0208	845	52726	53571	MaxBin_002_1	174007	-		Anaerofustis stercorihominis (214853)	oxidoreductase aldo/keto reductase family, subgroup 1	876	252.972	1.19834	0.261041
LCO1_0209	1022	53981	55003	MaxBin_002_1	174007	+	6.1.1.20	Clostridiales (186802)	Phenylalanyl-tRNA synthetase alpha chain OS Dictyoglomus thermophilum (strain ATCC 35947 / DSM 3960 H-6-12) GN pheS PE 3 SV 1 # UNIPROT B5YER5 PHENYLALANINE--TRNA-LIGASE-RXN 6.1.1.20	3616	863.381	4.08989	2.03206
LCO1_0210	2423	55031	57454	MaxBin_002_1	174007	+	6.1.1.20	Clostridiales (186802)	Phenylalanyl-tRNA synthetase beta chain OS Thermoanaerobacter tengcongensis GN pheT PE 3 SV 1 # UNIPROT Q8R9C7 PHENYLALANINE--TRNA-LIGASE-RXN TTEN273068:TTE1688-MONOMER 6.1.1.20	7516	756.934	3.58564	1.84223
LCO1_0211	1046	57459	58505	MaxBin_002_1	174007	+		Clostridiales (186802)	S-adenosylmethionine:tRNA ribosyltransferase-isomerase (EC 5.-.-.-)	3068	715.729	3.39045	1.76148
LCO1_0212	785	58516	59301	MaxBin_002_1	174007	+		root (1)	hypothetical protein	1426	443.277	2.09983	1.07027
LCO1_0213	887	59344	60231	MaxBin_002_1	174007	+		Clostridiales (186802)	Prolipoprotein diacylglyceryl transferase (EC 2.4.99.-)	2007	552.139	2.61552	1.3871
LCO1_0214	680	60280	60960	MaxBin_002_1	174007	-		Lachnospiraceae (186803)	MULTISPECIES: metallophosphoesterase	60	21.5311	0.101994	-3.29344
LCO1_0215	1937	60957	62894	MaxBin_002_1	174007	-		Clostridiales (186802)	ABC transporter substrate-binding protein [	190	23.9358	0.113386	-3.14069
LCO1_0216	3851	63017	66868	MaxBin_002_1	174007	+	2.4.1.1	Haemophilus (724)	Glycogen phosphorylase (EC 2.4.1.1)	4468	283.116	1.34114	0.423458
LCO1_0217	1529	66973	68502	MaxBin_002_1	174007	+		Clostridiales (186802)	two-component response regulator	4426	706.364	3.34609	1.74248
LCO1_0218	1721	68499	70220	MaxBin_002_1	174007	+		root (1)	hypothetical protein	2173	308.109	1.45953	0.545503
LCO1_0219	1304	70386	71690	MaxBin_002_1	174007	+		Lachnospiraceae (186803)	Maltose/maltodextrin ABC transporter, substrate binding periplasmic protein MalE	21422	4008.73	18.9896	4.24714
LCO1_0220	1424	71811	73235	MaxBin_002_1	174007	+		Roseburia (841)	Maltose/maltodextrin ABC transporter, permease protein MalF	3148	539.448	2.5554	1.35355
LCO1_0221	908	73235	74143	MaxBin_002_1	174007	+		Coprococcus eutactus (33043)	Maltose/maltodextrin ABC transporter, permease protein MalG	1885	506.583	2.39971	1.26286
LCO1_0222	1688	74223	75911	MaxBin_002_1	174007	+		Firmicutes (1239)	ABC transporter, substrate-binding protein	766	110.734	0.524554	-0.930837
LCO1_0223	458	75904	76362	MaxBin_002_1	174007	+		Lachnospiraceae (186803)	hypothetical protein	182	96.9685	0.459346	-1.12235
LCO1_0224	1307	76355	77662	MaxBin_002_1	174007	+		root (1)	hypothetical protein	905	168.965	0.8004	-0.321208
LCO1_0225	989	77662	78651	MaxBin_002_1	174007	+		Clostridiales (186802)	Vitamin B12 ABC transporter, permease component BtuC	478	117.939	0.558683	-0.839898
LCO1_0226	1751	78783	80534	MaxBin_002_1	174007	+		Faecalibacterium prausnitzii (853)	Ammonium transporter	23	3.20528	0.0151836	-6.04134
LCO1_0227	245	80873	81118	MaxBin_002_1	174007	-		root (1)	hypothetical protein	13	12.948	0.0613354	-4.02714
LCO1_0228	899	81553	82452	MaxBin_002_1	174007	-		Clostridiales (186802)	COG1242: Predicted Fe-S oxidoreductase	55	14.9289	0.0707191	-3.82176
LCO1_0229	290	82622	82912	MaxBin_002_1	174007	+		root (1)	hypothetical protein	54	45.4381	0.215243	-2.21596
LCO1_0230	254	83005	83259	MaxBin_002_1	174007	+		root (1)	hypothetical protein	29	27.8605	0.131977	-2.92164
LCO1_0231	146	83221	83367	MaxBin_002_1	174007	-		root (1)	hypothetical protein	3	5.0141	0.0237521	-5.3958
LCO1_0232	185	83455	83640	MaxBin_002_1	174007	+		root (1)	hypothetical protein	6	7.91415	0.0374898	-4.73736
LCO1_0233	701	83675	84376	MaxBin_002_1	174007	+		Clostridium (1485)	hypothetical protein	67	23.3229	0.110482	-3.17812
LCO1_0234	749	84452	85201	MaxBin_002_1	174007	-	3.1.3.5	Lachnospiraceae (186803)	5'-nucleotidase surE (EC 3.1.3.5)	471	153.449	0.726897	-0.460177
LCO1_0235	1346	85206	86552	MaxBin_002_1	174007	-		Bacteria (2)	Multi antimicrobial extrusion protein (Na(+)/drug antiporter), MATE family MDR efflux pumps	844	153.011	0.724822	-0.464302
LCO1_0236	1046	86770	87816	MaxBin_002_1	174007	+		Clostridia (186801)	putative lipoprotein	458	106.846	0.506136	-0.982402
LCO1_0237	875	87986	88861	MaxBin_002_1	174007	+		root (1)	hypothetical protein	375	104.58	0.495401	-1.01333
LCO1_0238	224	88854	89078	MaxBin_002_1	174007	+		Bacteria (2)	YefM protein (antitoxin to YoeB)	59	64.273	0.304465	-1.71565
LCO1_0239	455	89127	89582	MaxBin_002_1	174007	+		root (1)	hypothetical protein	351	188.244	0.891722	-0.165334
LCO1_0240	227	89767	89994	MaxBin_002_1	174007	+		root (1)	hypothetical protein	16	17.1996	0.0814757	-3.61749
LCO1_0241	344	90085	90429	MaxBin_002_1	174007	+		Bacteria (2)	Nitroreductase family protein	78	55.33	0.262102	-1.9318
LCO1_0242	683	90558	91241	MaxBin_002_1	174007	+		Bacteroidales (171549)	Nitroreductase family protein	504	180.067	0.852989	-0.2294
LCO1_0243	1481	91265	92746	MaxBin_002_1	174007	+	6.3.5.10	Clostridiales (186802)	Cobyric acid synthase OS Listeria monocytogenes serotype 4c (strain L99) GN cobQ PE 3 SV 1 # UNIPROT E1UFJ2 R345-RXN 6.3.5.10	553	91.1161	0.431622	-1.21216
LCO1_0244	731	92736	93467	MaxBin_002_1	174007	-		Clostridiales (186802)	Vitamin B12 ABC transporter, ATPase component BtuD	173	57.7502	0.273566	-1.87004
LCO1_0245	755	93548	94303	MaxBin_002_1	174007	+		Veillonellaceae (31977)	MULTISPECIES: alpha/beta hydrolase	554	179.056	0.848197	-0.237529
LCO1_0246	629	94318	94947	MaxBin_002_1	174007	+		root (1)	hypothetical protein	282	109.402	0.518242	-0.948303
LCO1_0247	1001	94947	95948	MaxBin_002_1	174007	+		root (1)	hypothetical protein	374	91.1722	0.431888	-1.21127
LCO1_0248	1040	96006	97046	MaxBin_002_1	174007	+		root (1)	hypothetical protein	956	224.31	1.06257	0.0875607
LCO1_0249	647	97036	97683	MaxBin_002_1	174007	+	5.4.1.2	Lachnospiraceae (186803)	Cobalt-precorrin-8x methylmutase (EC 5.4.1.2)	708	267.026	1.26492	0.339045
LCO1_0250	1064	97680	98744	MaxBin_002_1	174007	+		Bacteria (2)	Cobalt-precorrin-6 synthase, anaerobic	1044	239.433	1.13421	0.181685
LCO1_0251	749	98744	99493	MaxBin_002_1	174007	+	2.1.1.133	Clostridiales (186802)	Precorrin-4 C(11)-methyltransferase OS Rhodobacter capsulatus (strain ATCC BAA-309 / NBRC 16581 SB1003) GN cobM PE 3 SV 1 # UNIPROT O68100 2.1.1.133-RXN 2.1.1.133	536	174.626	0.827212	-0.273671
LCO1_0252	1073	99490	100563	MaxBin_002_1	174007	+		root (1)	hypothetical protein	708	161.012	0.762724	-0.390767
LCO1_0253	1340	100560	101900	MaxBin_002_1	174007	+		root (1)	hypothetical protein	698	127.109	0.602122	-0.731872
LCO1_0254	1385	101900	103285	MaxBin_002_1	174007	+		Acetivibrio ethanolgignens (290052)	cobyrinic acid a,c-diamide synthase	601	105.889	0.501601	-0.995387
LCO1_0255	1700	103631	105331	MaxBin_002_1	174007	+		Clostridiales (186802)	methyl-accepting chemotaxis sensory transducer	11315	1624.17	7.69378	2.94369
LCO1_0256	1559	105417	106976	MaxBin_002_1	174007	+		Clostridiales (186802)	FIG002344: Hydrolase (HAD superfamily)	29566	4627.77	21.922	4.45431
LCO1_0257	776	107149	107925	MaxBin_002_1	174007	+		Coprococcus eutactus (33043)	Iron-sulfur cluster assembly ATPase protein SufC	2223	699.041	3.3114	1.72744
LCO1_0258	1409	107925	109334	MaxBin_002_1	174007	+		Coprococcus eutactus (33043)	Iron-sulfur cluster assembly protein SufB	3493	604.94	2.86564	1.51886
LCO1_0259	1046	109502	110548	MaxBin_002_1	174007	+		Lachnospiraceae (186803)	hypothetical protein	2164	504.836	2.39144	1.25788
LCO1_0260	1208	110558	111766	MaxBin_002_1	174007	+	2.8.1.7	Lachnospiraceae (186803)	Probable cysteine desulfurase OS Halobacterium salinarium (strain ATCC 700922 / JCM 11081 NRC-1) GN csd PE 3 SV 1 # UNIPROT Q9HMM6 RXN0-308 HSP64091:VNG2471G-MONOMER 2.8.1.7	2886	582.981	2.76162	1.46551
LCO1_0261	470	111756	112226	MaxBin_002_1	174007	+		Oribacterium sinus (237576)	Putative iron-sulfur cluster assembly scaffold protein SUF system, SufE2	699	362.914	1.71915	0.781693
LCO1_0262	182	113103	113285	MaxBin_002_1	174007	+		root (1)	hypothetical protein	12	16.0892	0.0762156	-3.71377
LCO1_0263	3470	113465	116935	MaxBin_002_1	174007	+		root (1)	hypothetical protein	3139	220.743	1.04567	0.0644311
LCO1_0264	3692	116932	120624	MaxBin_002_1	174007	+		root (1)	hypothetical protein	2256	149.108	0.706336	-0.501574
LCO1_0265	257	120686	120943	MaxBin_002_1	174007	+		Lachnospiraceae (186803)	glyoxalase	90	85.4544	0.404803	-1.30471
LCO1_0266	965	120972	121937	MaxBin_002_1	174007	+		root (1)	hypothetical protein	421	106.458	0.5043	-0.987647
LCO1_0267	566	122099	122665	MaxBin_002_1	174007	+		root (1)	hypothetical protein	9191	3962.52	18.7707	4.23041
LCO1_0268	677	123475	124152	MaxBin_002_1	174007	-		root (1)	hypothetical protein	3	1.08133	0.00512232	-7.60899
LCO1_0269	605	124343	124948	MaxBin_002_1	174007	+		root (1)	hypothetical protein	226	91.1545	0.431804	-1.21155
LCO1_0270	710	124948	125658	MaxBin_002_1	174007	+		Firmicutes (1239)	Cell division transporter, ATP-binding protein FtsE (TC 3.A.5.1.1)	303	104.138	0.493308	-1.01944
LCO1_0271	1160	125679	126839	MaxBin_002_1	174007	+		Clostridiales (186802)	Macrolide export ATP-binding/permease protein MacB (EC 3.6.3.-)	747	157.14	0.744383	-0.425883
LCO1_0272	2081	127060	129141	MaxBin_002_1	174007	+		Clostridiales (186802)	Chaperone protein HtpG	4266	500.234	2.36964	1.24467
LCO1_0273	893	129232	130125	MaxBin_002_1	174007	-		root (1)	hypothetical protein	342	93.4543	0.442699	-1.1756
LCO1_0274	689	130266	130955	MaxBin_002_1	174007	+		root (1)	hypothetical protein	98	34.7082	0.164415	-2.60459
LCO1_0275	1079	130960	132039	MaxBin_002_1	174007	-		root (1)	hypothetical protein	139	31.4353	0.148911	-2.74748
LCO1_0276	461	132069	132530	MaxBin_002_1	174007	+		Clostridiales (186802)	hypothetical protein	81	42.8755	0.203104	-2.29971
LCO1_0277	362	132595	132957	MaxBin_002_1	174007	-		Bacteria (2)	Predicted membrane protein	155	104.484	0.494945	-1.01466
LCO1_0278	1784	133157	134941	MaxBin_002_1	174007	+		Firmicutes (1239)	Methionine ABC transporter ATP-binding protein	146	19.9702	0.0946002	-3.40201
LCO1_0279	1649	134931	136580	MaxBin_002_1	174007	+		Oscillibacter valericigenes (351091)	Ribose ABC transport system, ATP-binding protein RbsA (TC 3.A.1.2.1)	105	15.5379	0.0736042	-3.76407
LCO1_0280	4349	136732	141081	MaxBin_002_1	174007	+		Clostridiales (186802)	Activator (R)-2-hydroxyglutaryl-CoA dehydratase	14535	815.55	3.86331	1.94984
LCO1_0281	926	141192	142118	MaxBin_002_1	174007	+		Clostridiales (186802)	membrane protein	326	85.9076	0.406949	-1.29708
LCO1_0282	1769	142339	144108	MaxBin_002_1	174007	+	6.1.1.18	Clostridiales (186802)	Glutaminyl-tRNA synthetase OS Polynucleobacter necessarius (strain STIR1) GN glnS PE 3 SV 1 # UNIPROT B1XW11 GLUTAMINE--TRNA-LIGASE-RXN 6.1.1.18	1117	154.081	0.729893	-0.454243
LCO1_0283	845	144115	144960	MaxBin_002_1	174007	+		Lachnospiraceae (186803)	hypothetical protein	1282	370.217	1.75374	0.810435
LCO1_0284	1085	144991	146076	MaxBin_002_1	174007	+	1.2.1.11	Bacteria (2)	Aspartate-semialdehyde dehydrogenase (EC 1.2.1.11)	2538	570.804	2.70393	1.43506
LCO1_0285	2090	146146	148236	MaxBin_002_1	174007	+	5.99.1.2	Clostridiales (186802)	DNA topoisomerase III (EC 5.99.1.2)	1057	123.411	0.584605	-0.774466
LCO1_0286	680	148233	148913	MaxBin_002_1	174007	+	2.3.1.157	Clostridiales (186802)	Glucosamine-1-phosphate N-acetyltransferase (EC 2.3.1.157)	404	144.976	0.686762	-0.542118
LCO1_0287	773	149235	150008	MaxBin_002_1	174007	+		unclassified Lachnospiraceae (186928)	hypothetical protein	1993	629.148	2.98031	1.57546
LCO1_0288	1139	150005	151144	MaxBin_002_1	174007	+		root (1)	hypothetical protein	1756	376.206	1.78211	0.833587
LCO1_0289	1028	151222	152250	MaxBin_002_1	174007	+		Eubacterium (1730)	acyltransferase	1078	255.888	1.21216	0.277579
LCO1_0290	311	152542	152853	MaxBin_002_1	174007	+		root (1)	hypothetical protein	471	369.56	1.75063	0.807874
LCO1_0291	2060	152870	154930	MaxBin_002_1	174007	+	3.6.3.14	Clostridiales (186802)	V-type ATP synthase subunit I (EC 3.6.3.14)	4176	494.673	2.3433	1.22854
LCO1_0292	476	154934	155410	MaxBin_002_1	174007	+	3.6.3.14	Lachnospiraceae (186803)	V-type ATP synthase subunit K (EC 3.6.3.14)	719	368.593	1.74605	0.804092
LCO1_0293	587	155552	156139	MaxBin_002_1	174007	+		root (1)	hypothetical protein	734	305.129	1.44541	0.531481
LCO1_0294	977	156158	157135	MaxBin_002_1	174007	+	3.6.3.14	Clostridiales (186802)	V-type ATP synthase subunit C (EC 3.6.3.14)	1248	311.706	1.47657	0.562249
LCO1_0295	320	157128	157448	MaxBin_002_1	174007	+	3.6.3.14	Clostridiales (186802)	V-type ATP synthase subunit F (EC 3.6.3.14)	240	183.015	0.866952	-0.205976
LCO1_0296	1772	157458	159230	MaxBin_002_1	174007	+	3.6.3.14	Clostridiales (186802)	V-type ATP synthase alpha chain OS Streptococcus gordonii (strain Challis / ATCC 35105 CH1 DL1 V288) GN atpA PE 3 SV 1 # UNIPROT A8AUJ7 ATPSYN-RXN 3.6.3.14	1738	239.338	1.13376	0.181111
LCO1_0297	1376	159230	160606	MaxBin_002_1	174007	+	3.6.3.14	Clostridiales (186802)	V-type ATP synthase subunit B (EC 3.6.3.14)	1275	226.108	1.07109	0.0990785
LCO1_0298	689	160628	161317	MaxBin_002_1	174007	+	3.6.3.14	Clostridiales (186802)	V-type ATP synthase subunit D (EC 3.6.3.14)	1371	485.56	2.30013	1.20171
LCO1_0299	506	161479	161985	MaxBin_002_1	174007	+		unclassified Lachnospiraceae (186928)	CarD family transcriptional regulator	5853	2822.62	13.3709	3.74103
LCO1_0300	311	161982	162293	MaxBin_002_1	174007	+		root (1)	hypothetical protein	1002	786.198	3.72427	1.89696
LCO1_0301	707	162312	163019	MaxBin_002_1	174007	+		Lachnospiraceae (186803)	MULTISPECIES: N-acetylmuramoyl-L-alanine amidase	2436	840.781	3.98283	1.99379
LCO1_0302	449	163038	163487	MaxBin_002_1	174007	+		Faecalibacterium prausnitzii (853)	hypothetical protein	1248	678.255	3.21294	1.68389
LCO1_0303	1457	163589	165046	MaxBin_002_1	174007	+	1.1.1.205	Clostridiales (186802)	Inosine-5'-monophosphate dehydrogenase OS Methanocaldococcus jannaschii (strain ATCC 43067 / DSM 2661 JAL-1 JCM 10045 NBRC 100440) GN guaB PE 3 SV 1 # UNIPROT Q59011 IMP-DEHYDROG-RXN 1.1.1.205	4307	721.34	3.41703	1.77274
LCO1_0304	167	165043	165210	MaxBin_002_1	174007	-		root (1)	hypothetical protein	1	1.4612	0.00692177	-7.17464
LCO1_0305	512	165243	165755	MaxBin_002_1	174007	+		Firmicutes (1239)	Ferritin Dps	11483	5472.81	25.925	4.69627
LCO1_0306	1418	165860	167278	MaxBin_002_1	174007	-		Clostridiales (186802)	Multi antimicrobial extrusion protein (Na(+)/drug antiporter), MATE family MDR efflux pumps	120	20.6505	0.0978225	-3.35369
LCO1_0307	704	167307	168011	MaxBin_002_1	174007	-	4.2.1.70	Firmicutes (1239)	Ribosomal small subunit pseudouridine synthase A (EC 4.2.1.70)	65	22.5302	0.106727	-3.228
LCO1_0308	833	168026	168859	MaxBin_002_1	174007	-		root (1)	hypothetical protein	108	31.6376	0.149869	-2.73822
LCO1_0309	101	169004	169105	MaxBin_002_1	174007	-		root (1)	hypothetical protein	0	0	0	#NUM!
LCO1_0310	2378	169187	171565	MaxBin_002_1	174007	+		root (1)	hypothetical protein	309	31.7082	0.150204	-2.73501
LCO1_0311	725	171562	172287	MaxBin_002_1	174007	+		Butyrivibrio fibrisolvens (831)	type I-C CRISPR-associated protein Cas5	167	56.2087	0.266264	-1.90907
LCO1_0312	1604	172287	173891	MaxBin_002_1	174007	+		root (1)	hypothetical protein	648	98.5815	0.466987	-1.09855
LCO1_0313	596	227	823	MaxBin_002_2	171740	+		root (1)	hypothetical protein	421	172.37	0.816525	-0.29243
LCO1_0314	1442	848	2290	MaxBin_002_2	171740	+		Anaerofustis stercorihominis (214853)	Probable poly(beta-D-mannuronate) O-acetylase (EC 2.3.1.-)	838	141.809	0.671758	-0.573987
LCO1_0315	1466	2304	3770	MaxBin_002_2	171740	+		root (1)	hypothetical protein	700	116.517	0.551948	-0.857397
LCO1_0316	791	3797	4588	MaxBin_002_2	171740	+		root (1)	hypothetical protein	477	147.152	0.697069	-0.520627
LCO1_0317	1742	5748	7490	MaxBin_002_2	171740	-		Clostridiales (186802)	Fibronectin/fibrinogen-binding protein	780	109.263	0.517583	-0.950137
LCO1_0318	248	7620	7868	MaxBin_002_2	171740	+		Firmicutes (1239)	hypothetical protein	1025	1008.55	4.77756	2.25627
LCO1_0319	644	7870	8514	MaxBin_002_2	171740	+	2.7.4.8	Clostridiales (186802)	Guanylate kinase OS Clostridium perfringens (strain ATCC 13124 / NCTC 8237 Type A) GN gmk PE 3 SV 1 # UNIPROT Q0TPK6 GUANYL-KIN-RXN 2.7.4.8	2660	1007.91	4.77452	2.25536
LCO1_0320	479	8511	8990	MaxBin_002_2	171740	+		root (1)	hypothetical protein	2261	1151.83	5.45631	2.44793
LCO1_0321	1355	8987	10342	MaxBin_002_2	171740	+		Clostridiales (186802)	Ribosomal protein S12p Asp88 (E. coli) methylthiotransferase	5973	1075.67	5.0955	2.34922
LCO1_0322	557	10326	10883	MaxBin_002_2	171740	+	2.7.8.5	Clostridiales (186802)	CDP-diacylglycerol--glycerol-3-phosphate 3-phosphatidyltransferase (EC 2.7.8.5)	2135	935.336	4.43074	2.14755
LCO1_0323	485	10883	11368	MaxBin_002_2	171740	+		Clostridium (1485)	Molybdopterin binding motif, CinA N-terminal domain / C-terminal type S	1491	750.172	3.55361	1.82929
LCO1_0324	551	11365	11916	MaxBin_002_2	171740	+		Clostridiales (186802)	Ribosomal RNA small subunit methyltransferase D (EC 2.1.1.-)	1361	602.742	2.85523	1.5136
LCO1_0325	497	11913	12410	MaxBin_002_2	171740	+	2.7.7.3	Clostridiales (186802)	Phosphopantetheine adenylyltransferase OS Pelobacter carbinolicus (strain DSM 2380 / Gra Bd 1) GN coaD PE 3 SV 1 # UNIPROT Q3A423 PANTEPADENYLYLTRAN-RXN 2.7.7.3	1493	733.041	3.47246	1.79596
LCO1_0326	677	12400	13077	MaxBin_002_2	171740	+		Clostridiales (186802)	Archaeal/vacuolar-type H+-ATPase subunit H	3991	1438.53	6.81439	2.76858
LCO1_0327	659	13130	13789	MaxBin_002_2	171740	+		Clostridiales (186802)	HAD-superfamily hydrolase, subfamily IA, variant 3:HAD-superfamily 1	757	280.308	1.32784	0.409077
LCO1_0328	902	13786	14688	MaxBin_002_2	171740	+		root (1)	hypothetical protein	894	241.855	1.14568	0.196209
LCO1_0329	536	14675	15211	MaxBin_002_2	171740	+		Lachnospiraceae (186803)	Recombination protein RecU	372	169.357	0.802254	-0.317869
LCO1_0330	1184	15271	16455	MaxBin_002_2	171740	+	2.4.2.17	Clostridiales (186802)	ATP phosphoribosyltransferase regulatory subunit (EC 2.4.2.17)	1003	206.716	0.979226	-0.0302858
LCO1_0331	650	16452	17102	MaxBin_002_2	171740	+	2.4.2.17	Clostridiales (186802)	ATP phosphoribosyltransferase OS Halothermothrix orenii (strain H 168 / OCM 544 DSM 9562) GN hisG PE 3 SV 1 # UNIPROT B8D111 ATPPHOSPHORIBOSYLTRANS-RXN 2.4.2.17	830	311.594	1.47604	0.561733
LCO1_0332	1292	17132	18424	MaxBin_002_2	171740	+	1.1.1.23	Clostridiales (186802)	Histidinol dehydrogenase (EC 1.1.1.23)	2242	423.446	2.00589	1.00424
LCO1_0333	587	18421	19008	MaxBin_002_2	171740	+	4.2.1.19	Clostridiales (186802)	Imidazoleglycerol-phosphate dehydratase OS Neisseria meningitidis serogroup C / serotype 2a (strain ATCC 700532 FAM18) GN hisB PE 3 SV 1 # UNIPROT A1KV07 IMIDPHOSDEHYD-RXN NMEN272831:NMC1503-MONOMER 4.2.1.19	638	265.221	1.25637	0.329258
LCO1_0334	1274	19008	20282	MaxBin_002_2	171740	+	3.5.4.19	unclassified Lachnospiraceae (186928)	Phosphoribosyl-AMP cyclohydrolase (EC 3.5.4.19) / Phosphoribosyl-ATP pyrophosphatase 3.6.1.31)	1494	286.158	1.35555	0.438877
LCO1_0335	1871	20279	22150	MaxBin_002_2	171740	+		Clostridiales (186802)	FIG092679: Fe-S oxidoreductase	933	121.684	0.576424	-0.794799
LCO1_0336	767	22140	22907	MaxBin_002_2	171740	+		root (1)	hypothetical protein	346	110.079	0.521452	-0.939393
LCO1_0337	1136	22964	24100	MaxBin_002_2	171740	+		root (1)	hypothetical protein	335	71.96	0.340879	-1.55267
LCO1_0338	308	24185	24493	MaxBin_002_2	171740	+		Clostridiales (186802)	LSU ribosomal protein L21p	2298	1820.64	8.62448	3.10844
LCO1_0339	323	24493	24816	MaxBin_002_2	171740	+		Clostridiales (186802)	FIG139598: Potential ribosomal protein	2525	1907.58	9.03634	3.17574
LCO1_0340	284	24818	25102	MaxBin_002_2	171740	+		Clostridiales (186802)	LSU ribosomal protein L27p	2298	1974.5	9.35331	3.22548
LCO1_0341	1274	25177	26451	MaxBin_002_2	171740	+		Clostridiales (186802)	GTP-binding protein Obg	2007	384.417	1.82101	0.864737
LCO1_0342	290	26467	26757	MaxBin_002_2	171740	+		Clostridiales (186802)	FIG004454: RNA binding protein	166	139.68	0.661674	-0.595808
LCO1_0343	1241	26754	27995	MaxBin_002_2	171740	+		root (1)	hypothetical protein	1669	328.178	1.5546	0.636543
LCO1_0344	344	28012	28356	MaxBin_002_2	171740	+		Clostridiales (186802)	Ribosomal silencing factor RsfA (former Iojap)	492	349.005	1.65326	0.725311
LCO1_0345	1148	28500	29648	MaxBin_002_2	171740	+		Bacteria (2)	Ferredoxin	1060	225.314	1.06733	0.0940033
LCO1_0346	623	29700	30323	MaxBin_002_2	171740	-	3.4.21.88	Clostridiales (186802)	SOS-response repressor protease LexA (EC 3.4.21.88)	5902	2311.72	10.9508	3.45296
LCO1_0347	437	30459	30896	MaxBin_002_2	171740	-		root (1)	hypothetical protein	262	146.3	0.693033	-0.529005
LCO1_0348	827	31163	31990	MaxBin_002_2	171740	+		Clostridium (1485)	Glutamine ABC transporter, periplasmic glutamine-binding protein (TC 3.A.1.3.2)	2315	683.078	3.23578	1.69411
LCO1_0349	704	32028	32732	MaxBin_002_2	171740	+		Clostridiales (186802)	Glutamate ABC transporter, periplasmic glutamine-binding protein	1552	537.952	2.54831	1.34954
LCO1_0350	734	32719	33453	MaxBin_002_2	171740	+		Bacteria (2)	amino acid ABC transporter, ATP-binding protein	1254	416.895	1.97486	0.981747
LCO1_0351	1085	33621	34706	MaxBin_002_2	171740	+		Clostridiales (186802)	Tyrosine recombinase XerC	3726	837.988	3.9696	1.98899
LCO1_0352	923	34741	35664	MaxBin_002_2	171740	-	4.2.1.70	Clostridiales (186802)	Ribosomal large subunit pseudouridine synthase D (EC 4.2.1.70)	1781	470.855	2.23047	1.15735
LCO1_0353	503	35643	36146	MaxBin_002_2	171740	-	3.4.23.36	Clostridiales (186802)	Lipoprotein signal peptidase (EC 3.4.23.36)	966	468.634	2.21995	1.15053
LCO1_0354	1094	36143	37237	MaxBin_002_2	171740	-	4.2.3.4	Clostridiales (186802)	3-dehydroquinate synthase (EC 4.2.3.4)	2626	585.736	2.77467	1.47232
LCO1_0355	761	37237	37998	MaxBin_002_2	171740	-		root (1)	hypothetical protein	3724	1194.13	5.65664	2.49995
LCO1_0356	530	37998	38528	MaxBin_002_2	171740	-		root (1)	hypothetical protein	6085	2801.62	13.2715	3.73025
LCO1_0357	698	38540	39238	MaxBin_002_2	171740	-		Clostridiales (186802)	Hypothetical protein YggS, proline synthase co-transcribed bacterial homolog PROSC	974	340.509	1.61301	0.689756
LCO1_0358	1157	39255	40412	MaxBin_002_2	171740	-		root (1)	hypothetical protein	1644	346.732	1.64249	0.715883
LCO1_0359	356	40593	40949	MaxBin_002_2	171740	-		Clostridiales (186802)	LSU ribosomal protein L20p	5212	3572.56	16.9234	4.08095
LCO1_0360	533	41214	41747	MaxBin_002_2	171740	-		Clostridiales (186802)	Translation initiation factor 3	6836	3129.68	14.8255	3.89001
LCO1_0361	206	41939	42145	MaxBin_002_2	171740	-		root (1)	hypothetical protein	796	942.911	4.46663	2.15919
LCO1_0362	2171	42266	44437	MaxBin_002_2	171740	-	2.7.4.1	Clostridiales (186802)	Polyphosphate kinase (EC 2.7.4.1)	3552	399.244	1.89124	0.919334
LCO1_0363	1529	44439	45968	MaxBin_002_2	171740	-		root (1)	hypothetical protein	1826	291.419	1.38047	0.46516
LCO1_0364	1130	45991	47121	MaxBin_002_2	171740	-	5.4.99.5	Eubacterium (1730)	Chorismate mutase I (EC 5.4.99.5) / Prephenate dehydratase 4.2.1.51) # AroHI/PheAIp/ACT domain	1208	260.864	1.23573	0.305359
LCO1_0365	557	47152	47709	MaxBin_002_2	171740	-		root (1)	hypothetical protein	642	281.258	1.33234	0.413958
LCO1_0366	464	47700	48164	MaxBin_002_2	171740	-		unclassified Lachnospiraceae (186928)	hypothetical protein	704	370.237	1.75383	0.810512
LCO1_0367	830	48151	48981	MaxBin_002_2	171740	-		Firmicutes (1239)	hypothetical protein	1120	329.28	1.55982	0.641377
LCO1_0368	1037	49051	50088	MaxBin_002_2	171740	-		Clostridiales (186802)	Hypothetical similar to thiamin biosynthesis lipoprotein ApbE	589	138.599	0.656554	-0.607015
LCO1_0369	542	50172	50714	MaxBin_002_2	171740	-	1.11.1.9	Oribacterium sinus (237576)	Glutathione peroxidase 2 OS Saccharomyces cerevisiae (strain ATCC 204508 / S288c) GN GPX2 PE 1 SV # UNIPROT P38143 GLUTATHIONE-PEROXIDASE-RXN 1.11.1.9	411	185.041	0.876549	-0.190093
LCO1_0370	683	50896	51579	MaxBin_002_2	171740	+		Clostridium (1485)	hydrogenase nickel incorporation-associated protein HypB	1440	514.478	2.43711	1.28517
LCO1_0371	659	51576	52235	MaxBin_002_2	171740	+		Clostridium (1485)	hydrogenase nickel incorporation-associated protein HypB	2401	889.061	4.21154	2.07435
LCO1_0372	1481	52286	53767	MaxBin_002_2	171740	-		Firmicutes (1239)	Sodium-dependent transporter	2915	480.295	2.27519	1.18599
LCO1_0373	821	53855	54676	MaxBin_002_2	171740	-		Clostridiales (186802)	Electron transport complex protein RnfB	1678	498.739	2.36256	1.24035
LCO1_0374	575	54690	55265	MaxBin_002_2	171740	-		Clostridiales (186802)	Electron transport complex protein RnfA	2035	863.618	4.09101	2.03246
LCO1_0375	767	55262	56029	MaxBin_002_2	171740	-		Clostridiales (186802)	Electron transport complex protein RnfE	3177	1010.76	4.78802	2.25943
LCO1_0376	614	56029	56643	MaxBin_002_2	171740	-		Lachnospiraceae bacterium MD2004 (1410625)	Electron transport complex protein RnfG	2946	1170.82	5.54623	2.47151
LCO1_0377	986	56640	57626	MaxBin_002_2	171740	-		Clostridiales (186802)	Electron transport complex protein RnfD	3700	915.693	4.33769	2.11693
LCO1_0378	1343	57628	58971	MaxBin_002_2	171740	-		Clostridiales (186802)	Electron transport complex protein RnfC	4194	762.039	3.60983	1.85193
LCO1_0379	800	59162	59962	MaxBin_002_2	171740	-	2.7.2.11	Clostridiales (186802)	Glutamate 5-kinase OS Clostridium novyi (strain NT) GN proB PE 3 SV 1 # UNIPROT A0PXA5 GLUTKIN-RXN 2.7.2.11	675	205.892	0.975321	-0.0360508
LCO1_0380	1172	59965	61137	MaxBin_002_2	171740	-		Clostridiales (186802)	Tellurite resistance protein	1631	339.587	1.60864	0.685846
LCO1_0381	1202	61134	62336	MaxBin_002_2	171740	-		root (1)	hypothetical protein	867	176.011	0.833774	-0.262271
LCO1_0382	1637	62363	64000	MaxBin_002_2	171740	-	3.4.21.53	Clostridiales (186802)	ATP-dependent protease La (EC 3.4.21.53) Type I	1622	241.784	1.14534	0.195781
LCO1_0383	1289	64000	65289	MaxBin_002_2	171740	-		root (1)	hypothetical protein	1645	311.414	1.47519	0.560897
LCO1_0384	1142	65453	66595	MaxBin_002_2	171740	-		Clostridiales (186802)	Chaperone protein DnaJ	6075	1298.09	6.14914	2.62038
LCO1_0385	1907	66636	68543	MaxBin_002_2	171740	-		Clostridiales (186802)	Chaperone protein DnaK	13957	1785.94	8.46009	3.08067
LCO1_0386	659	68595	69254	MaxBin_002_2	171740	-		Clostridiales (186802)	Heat shock protein GrpE	2038	754.647	3.57481	1.83787
LCO1_0387	1112	69267	70379	MaxBin_002_2	171740	-		Clostridiales (186802)	Heat-inducible transcription repressor HrcA	4195	920.56	4.36075	2.12458
LCO1_0388	1259	70557	71816	MaxBin_002_2	171740	-		Clostridiales (186802)	Hypothetical radical SAM family enzyme heat shock gene cluster, similarity CPO BS HemN-type	2007	388.997	1.8427	0.881824
LCO1_0389	1808	71819	73627	MaxBin_002_2	171740	-		Clostridiales (186802)	Translation elongation factor LepA	2932	395.722	1.87456	0.906552
LCO1_0390	992	74100	75092	MaxBin_002_2	171740	-		root (1)	hypothetical protein	902	221.881	1.05106	0.071849
LCO1_0391	548	75079	75627	MaxBin_002_2	171740	-		root (1)	hypothetical protein	437	194.592	0.921796	-0.117481
LCO1_0392	2462	75760	78222	MaxBin_002_2	171740	+		root (1)	hypothetical protein	140	13.876	0.0657315	-3.92727
LCO1_0393	935	78245	79180	MaxBin_002_2	171740	-		root (1)	hypothetical protein	842	219.748	1.04096	0.0579156
LCO1_0394	1439	79177	80616	MaxBin_002_2	171740	-	2.7.13.3	Clostridiales (186802)	Phosphate regulon sensor protein PhoR (SphS) (EC 2.7.13.3)	1390	235.71	1.11657	0.15908
LCO1_0395	680	80630	81310	MaxBin_002_2	171740	-		Clostridiales (186802)	Two-component response regulator SA14-24	1939	695.815	3.29612	1.72077
LCO1_0396	644	81320	81964	MaxBin_002_2	171740	-		root (1)	hypothetical protein	1029	389.901	1.84698	0.885172
LCO1_0397	1202	82124	83326	MaxBin_002_2	171740	-	2.6.1.11	Bacteria (2)	Acetylornithine aminotransferase OS Methanocaldococcus jannaschii (strain ATCC 43067 / DSM 2661 JAL-1 JCM 10045 NBRC 100440) GN argD PE 3 SV 1 # UNIPROT Q58131 ACETYLORNTRANSAM-RXN 2.6.1.11	783	158.958	0.752993	-0.409291
LCO1_0398	908	83313	84221	MaxBin_002_2	171740	-	2.7.2.8	Clostridiales (186802)	Acetylglutamate kinase OS Clostridium thermocellum (strain ATCC 27405 / DSM 1237) GN argB PE 3 SV 1 # UNIPROT A3DGK6 ACETYLGLUTKIN-RXN 2.7.2.8	419	112.604	0.533411	-0.90668
LCO1_0399	1226	84259	85485	MaxBin_002_2	171740	-	2.3.1.35	Clostridiales (186802)	Arginine biosynthesis bifunctional protein ArgJ OS Carboxydothermus hydrogenoformans (strain Z-2901 / DSM 6008) GN argJ PE 3 SV 1 # UNIPROT Q3A9W1 N-ACETYLTRANSFER-RXN 2.3.1.35 2.3.1.1	471	93.7466	0.444083	-1.1711
LCO1_0400	449	85504	85953	MaxBin_002_2	171740	-	2.3.1.1	Clostridiales (186802)	Predicted amino-acid acetyltransferase (EC 2.3.1.1) complementing ArgA function Arginine Biosynthesis pathway	105	57.0647	0.270319	-1.88726
LCO1_0401	1238	86171	87409	MaxBin_002_2	171740	+	6.3.4.5	Clostridiales (186802)	Argininosuccinate synthase OS Brevibacillus brevis (strain 47 / JCM 6285 NBRC 100599) GN argG PE 3 SV 1 # UNIPROT C0Z6S0 ARGSUCCINSYN-RXN 6.3.4.5	2586	509.721	2.41458	1.27177
LCO1_0402	929	87466	88395	MaxBin_002_2	171740	-	2.3.1.46	Clostridiales (186802)	Homoserine O-succinyltransferase OS Synechococcus sp. (strain ATCC 27144 / PCC 6301 SAUG 1402/1) GN metA PE 3 SV 1 # UNIPROT Q5N2Y8 HOMSUCTRAN-RXN 2.3.1.46	7433	1952.42	9.24873	3.20926
LCO1_0403	1961	88484	90445	MaxBin_002_2	171740	-	6.5.1.2	Clostridiales (186802)	DNA ligase (EC 6.5.1.2)	2523	313.953	1.48721	0.572612
LCO1_0404	695	90474	91169	MaxBin_002_2	171740	-	4.2.1.70	Bacteria (2)	Ribosomal large subunit pseudouridine synthase F (EC 4.2.1.70) ## LSU Psi2604	970	340.574	1.61332	0.690033
LCO1_0405	1439	91215	92654	MaxBin_002_2	171740	-		root (1)	hypothetical protein	11522	1953.85	9.25552	3.21031
LCO1_0406	506	92872	93378	MaxBin_002_2	171740	-	5.4.99.5	Clostridiales (186802)	Chorismate mutase I (EC 5.4.99.5) / Shikimate kinase 2.7.1.71) # AroH I/AroE	341	164.448	0.779	-0.360304
LCO1_0407	767	93378	94145	MaxBin_002_2	171740	-		root (1)	hypothetical protein	651	207.114	0.981114	-0.0275073
LCO1_0408	1007	94226	95233	MaxBin_002_2	171740	+	2.5.1.54	Clostridiales (186802)	2-keto-3-deoxy-D-arabino-heptulosonate-7-phosphate synthase I alpha (EC 2.5.1.54)	1352	327.621	1.55196	0.634093
LCO1_0409	878	95235	96113	MaxBin_002_2	171740	+	1.1.1.282	Clostridiales (186802)	Shikimate/quinate 5-dehydrogenase I beta (EC 1.1.1.282)	937	260.417	1.23361	0.30289
LCO1_0410	1619	96191	97810	MaxBin_002_2	171740	-	6.3.4.2	Clostridiales (186802)	CTP synthase OS Coprothermobacter proteolyticus (strain ATCC 35245 / DSM 5265 BT) GN pyrG PE 3 SV 1 # UNIPROT B5Y8A3 CTPSYN-RXN 6.3.4.2	4046	609.823	2.88877	1.53046
LCO1_0411	530	97915	98445	MaxBin_002_2	171740	-		Pseudobutyrivibrio (46205)	response regulator receiver ANTAR domain protein	238	109.579	0.519081	-0.945969
LCO1_0412	1271	98496	99767	MaxBin_002_2	171740	-	6.3.1.2	Firmicutes (1239)	Glutamine synthetase type I (EC 6.3.1.2)	1131	217.141	1.02861	0.0406966
LCO1_0413	749	99904	100653	MaxBin_002_2	171740	-	5.3.1.1	Coprococcus eutactus (33043)	Triosephosphate isomerase OS Streptococcus equi subsp. zooepidemicus (strain MGCS10565) GN tpiA PE 3 SV 1 # UNIPROT B4U3U0 TRIOSEPISOMERIZATION-RXN 5.3.1.1	4817	1569.35	7.4341	2.89416
LCO1_0414	1223	100809	102032	MaxBin_002_2	171740	-	2.7.2.3	Clostridiales (186802)	Phosphoglycerate kinase OS Desulforudis audaxviator (strain MP104C) GN pgk PE 3 SV 1 # UNIPROT B1I0X7 PHOSGLYPHOS-RXN 2.7.2.3	7434	1483.27	7.02635	2.81278
LCO1_0415	1019	102114	103133	MaxBin_002_2	171740	-	1.2.1.12	Bacteria (2)	Glyceraldehyde-3-phosphate dehydrogenase OS Lactobacillus delbrueckii subsp. bulgaricus GN gap PE 3 SV 1 # UNIPROT O32755 GAPOXNPHOSPHN-RXN MetaCyc:MONOMER-13052 1.2.1.12	40949	9806.05	46.4518	5.53766
LCO1_0416	797	103451	104248	MaxBin_002_2	171740	+	3.1.3.15	Clostridiales (186802)	Histidinol-phosphatase (EC 3.1.3.15)	760	232.691	1.10227	0.140481
LCO1_0417	1070	104324	105394	MaxBin_002_2	171740	-	2.1.1.61	Clostridiales (186802)	tRNA (5-methylaminomethyl-2-thiouridylate)-methyltransferase (EC 2.1.1.61)	215	49.032	0.232268	-2.10614
LCO1_0418	1145	105387	106532	MaxBin_002_2	171740	-	2.8.1.7	Clostridiales (186802)	Probable cysteine desulfurase OS Methanosarcina thermophila GN iscS PE 3 SV 1 # UNIPROT P57795 RXN0-308 2.8.1.7	500	106.559	0.504776	-0.986286
LCO1_0419	746	106562	107308	MaxBin_002_2	171740	-		Clostridiales (186802)	23S rRNA (guanosine-2'-O-) -methyltransferase rlmB (EC 2.1.1.-)	594	194.3	0.92041	-0.119651
LCO1_0420	467	107301	107768	MaxBin_002_2	171740	-		Lachnospiraceae (186803)	Mini-ribonuclease III ## 23S rRNA maturase	338	176.614	0.83663	-0.257338
LCO1_0421	1409	107753	109162	MaxBin_002_2	171740	-	6.1.1.16	Clostridiales (186802)	Cysteinyl-tRNA synthetase OS Eubacterium eligens (strain ATCC 27750 / VPI C15-48) GN cysS PE 3 SV 1 # UNIPROT C4Z3N5 CYSTEINE--TRNA-LIGASE-RXN 6.1.1.16	1289	223.237	1.05749	0.0806424
LCO1_0422	566	109173	109739	MaxBin_002_2	171740	-	4.6.1.12	Clostridiales (186802)	2-C-methyl-D-erythritol 2,4-cyclodiphosphate synthase OS Nitrosospira multiformis (strain ATCC 25196 / NCIMB 11849) GN ispF PE 3 SV 1 # UNIPROT Q2Y752 RXN0-302 4.6.1.12	151	65.1007	0.308386	-1.69719
LCO1_0423	2459	110029	112488	MaxBin_002_2	171740	-	2.1.1.13	Clostridiales (186802)	5-methyltetrahydrofolate--homocysteine methyltransferase (EC 2.1.1.13)	2486	246.699	1.16863	0.224816
LCO1_0424	1718	112498	114216	MaxBin_002_2	171740	-	1.5.1.20	unclassified Lachnospiraceae (186928)	5,10-methylenetetrahydrofolate reductase (EC 1.5.1.20) / Homolog homocysteine-binding domain	1521	216.038	1.02339	0.0333518
LCO1_0425	1391	114432	115823	MaxBin_002_2	171740	+		Clostridium (1485)	NAD(FAD)-utilizing dehydrogenase	597	104.73	0.496114	-1.01126
LCO1_0426	1058	115824	116882	MaxBin_002_2	171740	-		Bacteria (2)	Putative stomatin/prohibitin-family membrane protease subunit YbbK	1401	323.13	1.53069	0.614179
LCO1_0427	1118	117018	118136	MaxBin_002_2	171740	-	2.7.1.15	Clostridium sp. D5 (556261)	Ribokinase (EC 2.7.1.15)	1287	280.906	1.33067	0.412154
LCO1_0428	845	118171	119016	MaxBin_002_2	171740	-	4.1.2.13	Clostridium (1485)	Fructose-bisphosphate aldolase class II (EC 4.1.2.13)	974	281.272	1.3324	0.414032
LCO1_0429	383	119128	119511	MaxBin_002_2	171740	-		Firmicutes (1239)	hydrogenase nickel incorporation protein HypA	340	216.623	1.02616	0.0372521
LCO1_0430	2822	119557	122379	MaxBin_002_2	171740	-	1.2.1.2	Clostridiales (186802)	Formate dehydrogenase-O, major subunit (EC 1.2.1.2)	4907	424.311	2.00999	1.00719
LCO1_0431	2828	122478	125306	MaxBin_002_2	171740	-	1.2.1.2	Clostridiales (186802)	Formate dehydrogenase-O, major subunit (EC 1.2.1.2)	5986	516.514	2.44676	1.29087
LCO1_0432	140	125769	125909	MaxBin_002_2	171740	-		root (1)	hypothetical protein	32	55.7759	0.264214	-1.92022
LCO1_0433	1076	126258	127334	MaxBin_002_2	171740	-		Lachnospiraceae (186803)	Prophage ps3 protein 01	7122	1615.16	7.65109	2.93567
LCO1_0434	242	127327	127569	MaxBin_002_2	171740	-		Clostridiales (186802)	hypothetical protein	486	490.056	2.32143	1.21501
LCO1_0435	1028	128620	129648	MaxBin_002_2	171740	-		Clostridiales (186802)	Glycosyl transferase, group 2 family protein	862	204.616	0.969277	-0.0450188
LCO1_0436	854	129728	130582	MaxBin_002_2	171740	-	3.6.1.27	Firmicutes (1239)	Undecaprenyl-diphosphatase (EC 3.6.1.27)	1046	298.881	1.41582	0.501637
LCO1_0437	992	130653	131645	MaxBin_002_2	171740	-		root (1)	hypothetical protein	885	217.699	1.03125	0.0443991
LCO1_0438	1397	131666	133063	MaxBin_002_2	171740	-	6.1.1.14	Clostridiales (186802)	Glycyl-tRNA synthetase OS Ureaplasma urealyticum serovar 10 (strain ATCC 33699 / Western) GN glyQS PE 3 SV 1 # UNIPROT B5ZC00 GLYCINE--TRNA-LIGASE-RXN 6.1.1.14	1961	342.536	1.62261	0.698319
LCO1_0439	698	133080	133778	MaxBin_002_2	171740	-		root (1)	hypothetical protein	412	144.035	0.6823	-0.551521
LCO1_0440	755	133834	134589	MaxBin_002_2	171740	-		root (1)	hypothetical protein	374	120.879	0.572609	-0.804377
LCO1_0441	830	134589	135419	MaxBin_002_2	171740	-		Clostridiales (186802)	GTP-binding protein Era	606	178.164	0.843973	-0.244732
LCO1_0442	2945	135487	138432	MaxBin_002_2	171740	-		Shuttleworthia satelles (177972)	Protein hypA	2337	193.641	0.917291	-0.124548
LCO1_0443	851	138463	139314	MaxBin_002_2	171740	-		Shuttleworthia satelles (177972)	Potassium efflux system KefA protein / Small-conductance mechanosensitive channel	653	187.244	0.886987	-0.173014
LCO1_0444	1244	139323	140567	MaxBin_002_2	171740	-		root (1)	hypothetical protein	804	157.71	0.747084	-0.420657
LCO1_0445	854	140571	141425	MaxBin_002_2	171740	-		Clostridiales (186802)	DegV family protein, putative	570	162.87	0.771526	-0.374212
LCO1_0446	200	141574	141774	MaxBin_002_2	171740	-		Lachnospiraceae (186803)	Cold shock protein CspA	8486	10353.8	49.0464	5.61607
LCO1_0447	881	142127	143008	MaxBin_002_2	171740	-		root (1)	hypothetical protein	1679	465.05	2.20297	1.13945
LCO1_0448	2372	143208	145580	MaxBin_002_2	171740	-	3.2.1.22	Clostridiales (186802)	Alpha-galactosidase (EC 3.2.1.22)	2435	250.501	1.18664	0.246879
LCO1_0449	1406	145580	146986	MaxBin_002_2	171740	-		Bacteria (2)	COG2211: Na+/melibiose symporter related transporters	2007	348.327	1.65005	0.722506
LCO1_0450	1448	147007	148455	MaxBin_002_2	171740	-		Lachnospiraceae (186803)	hypothetical protein	1829	308.227	1.46009	0.546055
LCO1_0451	629	148458	149087	MaxBin_002_2	171740	-		Clostridiales (186802)	Transcriptional regulator, TetR family	1026	398.035	1.88552	0.914961
LCO1_0452	428	149197	149625	MaxBin_002_2	171740	+		root (1)	hypothetical protein	120	68.4167	0.324094	-1.62551
LCO1_0453	1661	149541	151202	MaxBin_002_2	171740	-	2.7.1.48	Clostridiales (186802)	Uridine kinase (EC 2.7.1.48)	1042	153.082	0.725157	-0.463635
LCO1_0454	710	151234	151944	MaxBin_002_2	171740	-		root (1)	hypothetical protein	161	55.334	0.262121	-1.9317
LCO1_0455	1271	151944	153215	MaxBin_002_2	171740	-		Clostridiales (186802)	RNA polymerase sigma factor RpoD	2124	407.787	1.93171	0.949881
LCO1_0456	1811	153227	155038	MaxBin_002_2	171740	-		Clostridiales (186802)	DNA primase (EC 2.7.7.-)	2346	316.107	1.49742	0.582478
LCO1_0457	1217	155035	156252	MaxBin_002_2	171740	-	3.1.5.1	Clostridium (1485)	Deoxyguanosinetriphosphate triphosphohydrolase (EC 3.1.5.1)	1527	306.178	1.45038	0.536433
LCO1_0458	2552	156608	159160	MaxBin_002_2	171740	-		root (1)	hypothetical protein	2742	262.187	1.242	0.312662
LCO1_0459	1484	159169	160653	MaxBin_002_2	171740	-		root (1)	hypothetical protein	1596	262.436	1.24318	0.314031
LCO1_0460	707	160961	161668	MaxBin_002_2	171740	-		root (1)	hypothetical protein	1173	404.859	1.91784	0.939483
LCO1_0461	1772	161716	163488	MaxBin_002_2	171740	-	6.1.1.12	Bacteria (2)	Aspartyl-tRNA synthetase OS Magnetospirillum magneticum (strain AMB-1 / ATCC 700264) GN aspS PE 3 SV 1 # UNIPROT Q2W3D5 ASPARTATE--TRNA-LIGASE-RXN MMAG342108:AMB2837-MONOMER 6.1.1.12	2534	348.954	1.65301	0.7251
LCO1_0462	1241	163469	164710	MaxBin_002_2	171740	-	6.1.1.21	Clostridiales (186802)	Histidyl-tRNA synthetase (EC 6.1.1.21)	1647	323.852	1.53411	0.617399
LCO1_0463	1106	164743	165849	MaxBin_002_2	171740	-	6.1.1.2	Bacteria (2)	Tryptophanyl-tRNA synthetase 2 OS Deinococcus radiodurans GN trpS2 PE 1 SV # UNIPROT Q9RVD6 TRYPTOPHAN--TRNA-LIGASE-RXN 6.1.1.2	1884	415.672	1.96906	0.977509
LCO1_0464	2036	165830	167866	MaxBin_002_2	171740	-	3.2.1.41	Clostridiales (186802)	Pullulanase (EC 3.2.1.41)	3337	399.948	1.89458	0.921876
LCO1_0465	326	167866	168192	MaxBin_002_2	171740	-		root (1)	hypothetical protein	806	603.312	2.85793	1.51497
LCO1_0466	203	168235	168438	MaxBin_002_2	171740	-		root (1)	hypothetical protein	1811	2176.94	10.3123	3.3663
LCO1_0467	584	168455	169039	MaxBin_002_2	171740	-		Clostridiales (186802)	Translation elongation factor P	5925	2475.71	11.7276	3.55184
LCO1_0468	377	169131	169508	MaxBin_002_2	171740	-		root (1)	hypothetical protein	1916	1240.16	5.87473	2.55452
LCO1_0469	455	169599	170054	MaxBin_002_2	171740	-		Clostridiales (186802)	Ribonucleotide reductase transcriptional regulator NrdR	954	511.637	2.42366	1.27718
LCO1_0470	113	170162	170275	MaxBin_002_2	171740	+		root (1)	hypothetical protein	0	0	0	#NUM!
LCO1_0471	1100	170265	171365	MaxBin_002_2	171740	-		Clostridiales (186802)	GTP-binding nucleic acid-binding protein YchF	1965	435.908	2.06492	1.04609
LCO1_0472	2063	296	2359	MaxBin_002_3	165991	-	2.7.1.69	Coprococcus eutactus (33043)	PTS system, fructose-specific IIA component / IIB (EC 2.7.1.69) IIC	263	31.1087	0.147364	-2.76255
LCO1_0473	926	2356	3282	MaxBin_002_3	165991	-	2.7.1.56	Clostridiales (186802)	1-phosphofructokinase OS Bacillus subtilis GN fruK PE 3 SV 1 # UNIPROT O31714 1PFRUCTPHOSN-RXN BSUB:BSU14390-MONOMER 2.7.1.56	43	11.3314	0.0536774	-4.21954
LCO1_0474	746	3331	4077	MaxBin_002_3	165991	-		Clostridiales (186802)	Transcriptional repressor fructose operon, DeoR family	6	1.96262	0.00929707	-6.74901
LCO1_0475	824	5397	6221	MaxBin_002_3	165991	-	2.4.2.1	Clostridiales (186802)	Purine nucleoside phosphorylase (EC 2.4.2.1)	437	129.413	0.613039	-0.705949
LCO1_0476	731	6241	6972	MaxBin_002_3	165991	-		root (1)	hypothetical protein	259	86.4584	0.409559	-1.28786
LCO1_0477	980	6969	7949	MaxBin_002_3	165991	-	3.5.4.4	Lachnospiraceae (186803)	Adenosine deaminase (EC 3.5.4.4)	513	127.737	0.605097	-0.724761
LCO1_0478	641	7953	8594	MaxBin_002_3	165991	-	4.1.2.4	Firmicutes (1239)	Deoxyribose-phosphate aldolase OS Yersinia enterocolitica serotype O:8 / biotype 1B (strain 8081) GN deoC PE 3 SV 1 # UNIPROT A1JM38 DEOXYRIBOSE-P-ALD-RXN YENT393305:YE1475-MONOMER 4.1.2.4	319	121.439	0.575263	-0.797706
LCO1_0479	509	9040	9549	MaxBin_002_3	165991	-		root (1)	hypothetical protein	404	193.682	0.917482	-0.124249
LCO1_0480	401	9625	10026	MaxBin_002_3	165991	+		root (1)	hypothetical protein	0	0	0	#NUM!
LCO1_0481	938	9889	10827	MaxBin_002_3	165991	-		Oribacterium sinus (237576)	Unspecified monosaccharide ABC transport system, permease component 2	1302	338.714	1.60451	0.682131
LCO1_0482	1094	10831	11925	MaxBin_002_3	165991	-		Oribacterium sinus (237576)	Unspecified monosaccharide ABC transport system, permease component Ia (FIG025991) / Ib (FIG143636)	1914	426.923	2.02236	1.01604
LCO1_0483	1547	11915	13462	MaxBin_002_3	165991	-		Firmicutes (1239)	Unspecified monosaccharide ABC transport system, ATP-binding protein	2926	461.539	2.18634	1.12852
LCO1_0484	836	13477	14313	MaxBin_002_3	165991	-		Clostridiales (186802)	radical activating enzyme	1259	367.489	1.74082	0.799765
LCO1_0485	1547	14342	15889	MaxBin_002_3	165991	-		Oribacterium sinus (237576)	Putative cytoplasmic protein	3185	502.393	2.37987	1.25088
LCO1_0486	1079	15982	17061	MaxBin_002_3	165991	-		Lachnospiraceae (186803)	Nucleoside ABC transporter, periplasmic nucleoside-binding protein	16648	3765	17.8351	4.15664
LCO1_0487	785	17090	17875	MaxBin_002_3	165991	-	2.4.2.3	Clostridiales (186802)	Uridine phosphorylase OS Treponema pallidum GN udp PE 3 SV 1 # UNIPROT O83990 URPHOS-RXN 2.4.2.3	4519	1404.75	6.65436	2.7343
LCO1_0488	503	18181	18684	MaxBin_002_3	165991	+		Clostridiales (186802)	Putative Nudix hydrolase YfcD (EC 3.6.-.-)	108	52.3939	0.248193	-2.01047
LCO1_0489	995	18688	19683	MaxBin_002_3	165991	-	4.1.99.14	Clostridia (186801)	Spore photoproduct lyase (EC 4.1.99.14)	271	66.4616	0.314833	-1.66734
LCO1_0490	992	19683	20675	MaxBin_002_3	165991	-		Clostridiales (186802)	regulatory protein, LacI:Periplasmic binding protein/LacI transcriptional regulator	293	72.0744	0.341421	-1.55038
LCO1_0491	998	20870	21868	MaxBin_002_3	165991	+		Firmicutes (1239)	Substrate-specific component NikM nickel ECF transporter / Additional substrate-specific NikN	498	121.765	0.57681	-0.793832
LCO1_0492	737	21849	22586	MaxBin_002_3	165991	+		root (1)	hypothetical protein	125	41.3873	0.196054	-2.35067
LCO1_0493	674	22583	23257	MaxBin_002_3	165991	+		Bacteria (2)	ATPase component NikO energizing module nickel ECF transporter	64	23.171	0.109762	-3.18754
LCO1_0494	374	23505	23879	MaxBin_002_3	165991	-		Firmicutes (1239)	Endoribonuclease L-PSP	271	176.816	0.83759	-0.255684
LCO1_0495	458	24113	24571	MaxBin_002_3	165991	-		Clostridiales (186802)	Probable Hsp20-family chaperone	4727	2518.52	11.9304	3.57657
LCO1_0496	128	24534	24662	MaxBin_002_3	165991	-		root (1)	hypothetical protein	152	289.773	1.37267	0.456989
LCO1_0497	800	24787	25587	MaxBin_002_3	165991	-		Eubacterium (1730)	Mobile element protein	194	59.1748	0.280315	-1.83488
LCO1_0498	344	25605	25949	MaxBin_002_3	165991	-		Firmicutes (1239)	Mobile element protein	51	36.1773	0.171374	-2.54478
LCO1_0499	257	25958	26215	MaxBin_002_3	165991	-		root (1)	hypothetical protein	3	2.84848	0.0134934	-6.2116
LCO1_0500	1862	26284	28146	MaxBin_002_3	165991	-		root (1)	hypothetical protein	821	107.594	0.50968	-0.972337
LCO1_0501	1112	28338	29450	MaxBin_002_3	165991	-		Lachnospiraceae (186803)	N-acetylmuramoyl-L-alanine amidase	1753	384.682	1.82226	0.865731
LCO1_0502	1700	29452	31152	MaxBin_002_3	165991	-		root (1)	hypothetical protein	2960	424.881	2.01269	1.00912
LCO1_0503	602	31174	31776	MaxBin_002_3	165991	-		root (1)	hypothetical protein	807	327.116	1.54957	0.631867
LCO1_0504	998	31795	32793	MaxBin_002_3	165991	-		root (1)	hypothetical protein	835	204.165	0.967141	-0.0482019
LCO1_0505	509	32826	33335	MaxBin_002_3	165991	-		Clostridiales (186802)	putative flavoredoxin	539	258.402	1.22407	0.291681
LCO1_0506	785	33352	34137	MaxBin_002_3	165991	-		root (1)	hypothetical protein	1131	351.575	1.66543	0.735896
LCO1_0507	212	34252	34464	MaxBin_002_3	165991	-		Clostridiales (186802)	hypothetical protein	59	67.9111	0.321699	-1.63622
LCO1_0508	1913	34496	36409	MaxBin_002_3	165991	-	3.1.3.11	Firmicutes (1239)	Fructose-1,6-bisphosphatase class 3 OS Clostridium botulinum (strain Langeland / NCTC 10281 Type F) GN fbp PE SV 1 # UNIPROT A7GAS1 F16BDEPHOS-RXN 3.1.3.11	712	90.8218	0.430228	-1.21683
LCO1_0509	959	36710	37669	MaxBin_002_3	165991	+		Firmicutes (1239)	FIG022979: MoxR-like ATPases	746	189.821	0.899195	-0.153293
LCO1_0510	1001	37653	38654	MaxBin_002_3	165991	+		root (1)	hypothetical protein	385	93.8537	0.444591	-1.16945
LCO1_0511	2306	38623	40929	MaxBin_002_3	165991	+		root (1)	hypothetical protein	673	71.2165	0.337357	-1.56765
LCO1_0512	1016	41182	42198	MaxBin_002_3	165991	+		root (1)	hypothetical protein	5763	1384.14	6.55675	2.71298
LCO1_0513	374	42697	43071	MaxBin_002_3	165991	-		Clostridiales (186802)	Stress responsive alpha-beta barrel domain protein Dabb	602	392.78	1.86062	0.895787
LCO1_0514	749	43013	43762	MaxBin_002_3	165991	-		Megasphaera (906)	dehydrogenase	689	224.472	1.06334	0.0886
LCO1_0515	2012	44516	46528	MaxBin_002_3	165991	-	6.1.1.6	Clostridiales (186802)	Lysyl-tRNA synthetase (class II) (EC 6.1.1.6)	8273	1003.37	4.75301	2.24884
LCO1_0516	491	46554	47045	MaxBin_002_3	165991	-		Clostridiales (186802)	Transcription elongation factor GreA	1348	669.936	3.17353	1.66609
LCO1_0517	737	47148	47885	MaxBin_002_3	165991	-		root (1)	hypothetical protein	626	207.268	0.98184	-0.0264402
LCO1_0518	1349	47918	49267	MaxBin_002_3	165991	-		Clostridiales (186802)	Two component system histidine kinase (EC 2.7.3.-)	2248	406.639	1.92627	0.945813
LCO1_0519	677	49294	49971	MaxBin_002_3	165991	-		Bacteria (2)	Regulation D-alanyl-lipoteichoic acid biosynthesis, DltR	988	356.117	1.68695	0.754417
LCO1_0520	887	49968	50855	MaxBin_002_3	165991	-		root (1)	hypothetical protein	816	224.487	1.06341	0.0886968
LCO1_0521	416	50977	51393	MaxBin_002_3	165991	+	3.5.4.5	Clostridiales (186802)	Cytidine deaminase OS Bacillus psychrophilus GN cdd PE 3 SV 1 # UNIPROT Q9S3M0 CYTIDEAM2-RXN 3.5.4.5	177	103.826	0.491829	-1.02377
LCO1_0522	680	51403	52083	MaxBin_002_3	165991	+		root (1)	hypothetical protein	213	76.4356	0.36208	-1.46562
LCO1_0523	779	52189	52968	MaxBin_002_3	165991	-	2.7.1.33	Clostridiales (186802)	Type III pantothenate kinase OS Acidobacteria bacterium (strain Ellin345) GN coaX PE 3 SV 1 # UNIPROT Q1IVF9 PANTOTHENATE-KIN-RXN 2.7.1.33	551	172.599	0.817613	-0.290509
LCO1_0524	314	53038	53352	MaxBin_002_3	165991	-		Clostridiales (186802)	hypothetical protein	165	128.227	0.607419	-0.719237
LCO1_0525	992	53352	54344	MaxBin_002_3	165991	-	2.1.3.3	Clostridiales (186802)	Ornithine carbamoyltransferase OS Escherichia coli O6:K15:H31 (strain 536 / UPEC) GN argI PE 3 SV 1 # UNIPROT Q0T9E0 ORNCARBAMTRANSFER-RXN 2.1.3.3	907	223.111	1.05689	0.0798242
LCO1_0526	878	54706	55584	MaxBin_002_3	165991	+		Eubacterium (1730)	hypothetical protein	181	50.3047	0.238297	-2.06917
LCO1_0527	968	55584	56552	MaxBin_002_3	165991	+		Clostridiales (186802)	tRNA dihydrouridine synthase B (EC 1.-.-.-)	200	50.4173	0.23883	-2.06595
LCO1_0528	2063	56844	58907	MaxBin_002_3	165991	-	3.2.1.23	Roseburia intestinalis (166486)	Beta-galactosidase (EC 3.2.1.23)	175	20.6997	0.0980557	-3.35026
LCO1_0529	1343	59273	60616	MaxBin_002_3	165991	+		Oribacterium (265975)	Predicted ATPase (AAA+ superfamily)	186	33.7957	0.160092	-2.64302
LCO1_0530	899	60706	61605	MaxBin_002_3	165991	-		root (1)	hypothetical protein	481	130.56	0.618471	-0.693222
LCO1_0531	1232	62341	63573	MaxBin_002_3	165991	-		Clostridiales (186802)	GTP-binding protein HflX	2230	441.691	2.09232	1.0651
LCO1_0532	1535	63744	65279	MaxBin_002_3	165991	+		Clostridium (1485)	hemerythrin HHE cation binding domain protein	206	32.7479	0.155129	-2.68846
LCO1_0533	641	65294	65935	MaxBin_002_3	165991	-		Ruminococcaceae (541000)	esterase	19	7.23303	0.0342633	-4.86719
LCO1_0534	1562	66097	67659	MaxBin_002_3	165991	+	4.3.1.1	Clostridiales (186802)	Aspartate ammonia-lyase OS Bacillus subtilis GN ansB PE 3 SV 2 # UNIPROT P26899 ASPARTASE-RXN BSUB:BSU23570-MONOMER 4.3.1.1	45	7.03002	0.0333016	-4.90826
LCO1_0535	458	67827	68285	MaxBin_002_3	165991	-		Firmicutes (1239)	Transcriptional regulator, AsnC family	312	166.232	0.78745	-0.34474
LCO1_0536	1037	68378	69415	MaxBin_002_3	165991	-	2.5.1.54	Firmicutes (1239)	2-keto-3-deoxy-D-arabino-heptulosonate-7-phosphate synthase I alpha (EC 2.5.1.54)	316	74.3589	0.352243	-1.50536
LCO1_0537	722	69542	70264	MaxBin_002_3	165991	+	6.3.5.10	Clostridiales (186802)	Adenosylcobyric acid synthase (Glutamine-hydrolysing) OS Geobacter uraniireducens (strain Rf4) GN PE 3 SV 1 # UNIPROT A5GDT2 R345-RXN 6.3.5.10	199	67.2575	0.318603	-1.65017
LCO1_0538	293	70388	70681	MaxBin_002_3	165991	+		Clostridiales (186802)	hypothetical protein	1177	980.243	4.64347	2.2152
LCO1_0539	1451	70758	72209	MaxBin_002_3	165991	+		Faecalibacterium prausnitzii (853)	Nucleotidyltransferase/DNA polymerase involved DNA repair	6354	1068.57	5.0619	2.33968
LCO1_0540	323	72209	72532	MaxBin_002_3	165991	+		root (1)	hypothetical protein	1004	758.501	3.59306	1.84521
LCO1_0541	1652	72700	74352	MaxBin_002_3	165991	-	5.3.1.9	Spirochaetaceae (137)	Glucose-6-phosphate isomerase OS Treponema pallidum subsp. (strain SS14) GN pgi PE 3 SV 1 # UNIPROT B2S370 PGLUCISOM-RXN 5.3.1.9	4673	690.257	3.26979	1.7092
LCO1_0542	1064	74410	75474	MaxBin_002_3	165991	+	2.4.1.227	Clostridiales (186802)	UDP-N-acetylglucosamine--N-acetylmuramyl-(pentapeptide) pyrophosphoryl-undecaprenol N-acetylglucosamine transferase OS Legionella pneumophila (strain Paris) GN murG PE 3 SV 1 # UNIPROT Q5X6U5 RXN-8976 LPNE297246:LPP0870-MONOMER 2.4.1.227	702	160.998	0.762657	-0.390893
LCO1_0543	311	75536	75847	MaxBin_002_3	165991	-		Eubacterium (1730)	zinc ribbon domain-containing protein [	860	674.781	3.19648	1.67648
LCO1_0544	422	75918	76340	MaxBin_002_3	165991	-		Clostridiales (186802)	Histidine triad (HIT) nucleotide-binding protein, similarity At5g48545 yeast YDL125C (HNT1)	1149	664.404	3.14732	1.65413
LCO1_0545	992	76357	77349	MaxBin_002_3	165991	-		Clostridiales (186802)	hypothetical protein	1917	471.558	2.2338	1.1595
LCO1_0546	1250	77423	78673	MaxBin_002_3	165991	-		root (1)	hypothetical protein	11	2.14737	0.0101722	-6.61922
LCO1_0547	248	78694	78942	MaxBin_002_3	165991	-		root (1)	hypothetical protein	1	0.98395	0.00466103	-7.74513
LCO1_0548	425	78936	79361	MaxBin_002_3	165991	-		root (1)	hypothetical protein	0	0	0	#NUM!
LCO1_0549	800	79358	80158	MaxBin_002_3	165991	-		root (1)	hypothetical protein	2	0.610049	0.00288984	-8.43479
LCO1_0550	1493	80316	81809	MaxBin_002_3	165991	-		root (1)	hypothetical protein	9	1.47098	0.00696813	-7.16501
LCO1_0551	170	81806	81976	MaxBin_002_3	165991	-		root (1)	hypothetical protein	0	0	0	#NUM!
LCO1_0552	1262	82002	83264	MaxBin_002_3	165991	-		root (1)	hypothetical protein	5	0.966797	0.00457978	-7.77051
LCO1_0553	584	83324	83908	MaxBin_002_3	165991	-		Lachnospiraceae (186803)	hypothetical protein	0	0	0	#NUM!
LCO1_0554	1235	84010	85245	MaxBin_002_3	165991	-		Clostridiales (186802)	Type II/IV secretion system ATP hydrolase TadA/VirB11/CpaF, TadA subfamily	10	1.97587	0.00935981	-6.73931
LCO1_0555	995	85229	86224	MaxBin_002_3	165991	-		root (1)	hypothetical protein	6	1.47148	0.00697047	-7.16453
LCO1_0556	557	86221	86778	MaxBin_002_3	165991	-		root (1)	hypothetical protein	1	0.438096	0.00207529	-8.91247
LCO1_0557	488	87118	87606	MaxBin_002_3	165991	-		root (1)	hypothetical protein	911	455.537	2.15791	1.10963
LCO1_0558	3344	87625	90969	MaxBin_002_3	165991	-		root (1)	hypothetical protein	1195	87.202	0.413081	-1.2755
LCO1_0559	809	91127	91936	MaxBin_002_3	165991	-		root (1)	hypothetical protein	152	45.848	0.217185	-2.20301
LCO1_0560	413	91939	92352	MaxBin_002_3	165991	-		root (1)	hypothetical protein	59	34.86	0.165134	-2.59829
LCO1_0561	599	92419	93018	MaxBin_002_3	165991	-		Clostridiales (186802)	Recombination protein RecR	347	141.36	0.669632	-0.578559
LCO1_0562	344	93018	93362	MaxBin_002_3	165991	-		Clostridiales (186802)	MULTISPECIES: nucleoid-associated protein, YbaB/EbfC family	244	173.084	0.819908	-0.286466
LCO1_0563	1568	93372	94940	MaxBin_002_3	165991	-	2.7.7.7	Clostridiales (186802)	DNA polymerase III subunits gamma tau (EC 2.7.7.7)	1344	209.16	0.990802	-0.0133307
LCO1_0564	1079	94980	96059	MaxBin_002_3	165991	-	2.7.1.11	Clostridiales (186802)	6-phosphofructokinase 3 OS Bacteroides thetaiotaomicron GN pfkA3 PE SV 1 # UNIPROT Q8A2E9 6PFRUCTPHOS-RXN 2.7.1.11	1552	350.99	1.66266	0.733495
LCO1_0565	1190	96071	97261	MaxBin_002_3	165991	-		root (1)	hypothetical protein	1171	240.124	1.13748	0.185841
LCO1_0566	503	97448	97951	MaxBin_002_3	165991	-		Clostridiales (186802)	Transcription elongation factor GreA	692	335.709	1.59027	0.669275
LCO1_0567	449	97971	98420	MaxBin_002_3	165991	-	5.3.1.6	Clostridium (1485)	Ribose-5-phosphate isomerase B OS Escherichia coli (strain K12) GN rpiB PE 1 SV 2 # UNIPROT P37351 RIB5PISOM-RXN MetaCyc:RIB5PISOMB-MONOMER 5.3.1.6	481	261.411	1.23832	0.308383
LCO1_0568	1067	98447	99514	MaxBin_002_3	165991	-	5.1.3.3	Lachnospiraceae (186803)	Aldose 1-epimerase (EC 5.1.3.3)	2246	513.653	2.43321	1.28286
LCO1_0569	833	99532	100365	MaxBin_002_3	165991	-		root (1)	hypothetical protein	1479	433.259	2.05238	1.0373
LCO1_0570	1121	100381	101502	MaxBin_002_3	165991	-		root (1)	hypothetical protein	2155	469.101	2.22216	1.15196
LCO1_0571	1925	101499	103424	MaxBin_002_3	165991	-	2.4.1.18	Clostridiales (186802)	1,4-alpha-glucan-branching enzyme OS Nitrosococcus oceani (strain ATCC 19707 / NCIMB 11848) GN glgB PE 3 SV 1 # UNIPROT Q3JCN0 RXN-7710 2.4.1.18	4180	529.871	2.51003	1.32771
LCO1_0572	2657	103450	106107	MaxBin_002_3	165991	-		root (1)	hypothetical protein	4649	426.966	2.02256	1.01618
LCO1_0573	1397	106201	107598	MaxBin_002_3	165991	-		Lachnospiraceae (186803)	AI-2E family transporter	260	45.4153	0.215135	-2.21669
LCO1_0574	758	107623	108381	MaxBin_002_3	165991	-	3.1.11.2	Bacteria (2)	Exodeoxyribonuclease III (EC 3.1.11.2)	320	103.016	0.487994	-1.03506
LCO1_0575	2294	108387	110681	MaxBin_002_3	165991	-		Clostridiales (186802)	Putative enzyme	1606	170.835	0.809256	-0.305332
LCO1_0576	782	110727	111509	MaxBin_002_3	165991	-		root (1)	hypothetical protein	297	92.6776	0.439019	-1.18764
LCO1_0577	1247	111511	112758	MaxBin_002_3	165991	-		Clostridiales (186802)	Putative GTP-binding protien TM0445	838	163.984	0.776804	-0.364378
LCO1_0578	542	113140	113682	MaxBin_002_3	165991	-		root (1)	hypothetical protein	378	170.183	0.806169	-0.310845
LCO1_0579	671	113682	114353	MaxBin_002_3	165991	-		Clostridium (1485)	tRNA-specific adenosine-34 deaminase (EC 3.5.4.-)	393	142.921	0.677024	-0.562722
LCO1_0580	275	114368	114643	MaxBin_002_3	165991	-		Monera	GIY-YIG catalytic domain protein	200	177.469	0.840681	-0.25037
LCO1_0581	1673	114643	116316	MaxBin_002_3	165991	-		Lachnospiraceae (186803)	GGDEF domain-containing protein	2032	296.383	1.40398	0.489525
LCO1_0582	863	116317	117180	MaxBin_002_3	165991	-	2.1.1.182	Clostridiales (186802)	SSU rRNA (adenine(1518)-N(6)/adenine(1519)-N(6))-dimethyltransferase (EC 2.1.1.182)	1260	356.274	1.68769	0.755053
LCO1_0583	869	117199	118068	MaxBin_002_3	165991	-		Clostridiales (186802)	Putative deoxyribonuclease YcfH	1637	459.678	2.17752	1.12269
LCO1_0584	2063	118065	120128	MaxBin_002_3	165991	-	6.1.1.10	Clostridiales (186802)	Methionyl-tRNA synthetase OS Clostridium perfringens GN metG PE 3 SV 1 # UNIPROT Q8XHG1 METHIONINE--TRNA-LIGASE-RXN CPER195102:CPE2524-MONOMER 6.1.1.10	6407	757.845	3.58996	1.84397
LCO1_0585	500	120170	120670	MaxBin_002_3	165991	-		root (1)	hypothetical protein	2317	1130.79	5.35661	2.42132
LCO1_0586	350	120924	121274	MaxBin_002_3	165991	+		root (1)	hypothetical protein	261	181.969	0.861998	-0.214243
LCO1_0587	965	121298	122263	MaxBin_002_3	165991	-		Lachnospiraceae (186803)	Inner membrane protein YrbG, predicted calcium/sodium:proton antiporter	582	147.17	0.697155	-0.520448
LCO1_0588	581	122276	122857	MaxBin_002_3	165991	-		Bacteria (2)	UPF0059 membrane protein DSY1211	158	66.3599	0.314351	-1.66955
LCO1_0589	1223	123511	124734	MaxBin_002_3	165991	+	6.1.1.1	Clostridiales (186802)	Tyrosyl-tRNA synthetase OS Clostridium phytofermentans (strain ATCC 700394 / DSM 18823 ISDg) GN tyrS PE 3 SV 1 # UNIPROT A9KMS8 TYROSINE--TRNA-LIGASE-RXN 6.1.1.1	1263	252.001	1.19374	0.255492
LCO1_0590	269	124737	125006	MaxBin_002_3	165991	+		Clostridiales (186802)	toxin [	208	188.684	0.893809	-0.161961
LCO1_0591	404	124990	125394	MaxBin_002_3	165991	+		Clostridiales (186802)	nucleotidyltransferase substrate binding protein, HI0074 family protein	295	178.183	0.844062	-0.244579
LCO1_0592	818	125464	126282	MaxBin_002_3	165991	+		root (1)	hypothetical protein	181	53.9946	0.255776	-1.96705
LCO1_0593	560	126346	126906	MaxBin_002_3	165991	-		Lachnospiraceae bacterium FE2018 (1410624)	hypothetical protein	486	211.774	1.00319	0.00459121
LCO1_0594	233	126896	127129	MaxBin_002_3	165991	-		Clostridiales (186802)	acyl carrier protein [	123	128.817	0.610215	-0.71261
LCO1_0595	1199	127224	128423	MaxBin_002_3	165991	-	4.1.1.20	Lachnospiraceae bacterium MD2004 (1410625)	Diaminopimelate decarboxylase (EC 4.1.1.20)	754	153.454	0.726919	-0.460134
LCO1_0596	1565	128447	130012	MaxBin_002_3	165991	-	6.2.1.3	Firmicutes (1239)	Long-chain-fatty-acid--CoA ligase (EC 6.2.1.3)	1348	210.184	0.995656	-0.00628044
LCO1_0597	920	130043	130963	MaxBin_002_3	165991	-		root (1)	hypothetical protein	1148	304.494	1.44241	0.528479
LCO1_0598	1562	130976	132538	MaxBin_002_3	165991	-		Lachnospiraceae bacterium MD2004 (1410625)	Probable poly(beta-D-mannuronate) O-acetylase (EC 2.3.1.-)	1535	239.802	1.13596	0.183906
LCO1_0599	536	132786	133322	MaxBin_002_3	165991	-	3.1.3.27	Clostridiales (186802)	Phosphatidylglycerophosphatase B (EC 3.1.3.27)	77	35.0551	0.166058	-2.59024
LCO1_0600	782	133434	134216	MaxBin_002_3	165991	-	4.2.1.20	Firmicutes (1239)	Tryptophan synthase alpha chain (EC 4.2.1.20)	479	149.47	0.708048	-0.498081
LCO1_0601	1184	134232	135416	MaxBin_002_3	165991	-	4.2.1.20	Bacteria (2)	Tryptophan synthase beta chain (EC 4.2.1.20)	402	82.8513	0.392472	-1.34934
LCO1_0602	620	135420	136040	MaxBin_002_3	165991	-	5.3.1.24	Firmicutes (1239)	Phosphoribosylanthranilate isomerase (EC 5.3.1.24) / Tryptophan synthase beta chain 4.2.1.20)	259	101.937	0.482883	-1.05025
LCO1_0603	791	136037	136828	MaxBin_002_3	165991	-	4.1.1.48	Firmicutes (1239)	Indole-3-glycerol phosphate synthase OS Leuconostoc mesenteroides subsp. (strain ATCC 8293 / NCDO 523) GN trpC PE 3 SV 1 # UNIPROT Q03X00 IGPSYN-RXN 4.1.1.48	522	161.034	0.76283	-0.390566
LCO1_0604	1010	136834	137844	MaxBin_002_3	165991	-	2.4.2.18	Bacteria (2)	Anthranilate phosphoribosyltransferase OS Methanocorpusculum labreanum (strain ATCC 43576 / DSM 4855 Z) GN trpD PE 3 SV 1 # UNIPROT A2STA7 PRTRANS-RXN 2.4.2.18	835	201.739	0.95565	-0.0654455
LCO1_0605	572	137877	138449	MaxBin_002_3	165991	-	4.1.3.27	Bacteria (2)	Anthranilate synthase component II OS Thermus thermophilus (strain HB8 / ATCC 27634 DSM 579) GN trpG PE 4 SV 1 # UNIPROT P05379 ANTHRANSYN-RXN TTHE300852:TTHA1843-MONOMER 4.1.3.27	336	143.34	0.679011	-0.558492
LCO1_0606	1484	138449	139933	MaxBin_002_3	165991	-	4.1.3.27	Firmicutes (1239)	Anthranilate synthase, aminase component (EC 4.1.3.27)	1944	319.659	1.51425	0.598599
LCO1_0607	809	140483	141292	MaxBin_002_3	165991	+		root (1)	hypothetical protein	2373	715.771	3.39065	1.76156
LCO1_0608	551	141606	142157	MaxBin_002_3	165991	-	4.2.1.2	Clostridiales (186802)	Fumarate hydratase class I, aerobic (EC 4.2.1.2) L(+)-tartrate dehydratase beta subunit 4.2.1.32)	103	45.6153	0.216082	-2.21035
LCO1_0609	845	142159	143004	MaxBin_002_3	165991	-	4.2.1.2	Clostridiales (186802)	Fumarate hydratase class I, aerobic (EC 4.2.1.2) L(+)-tartrate dehydratase alpha subunit 4.2.1.32)	257	74.2166	0.351569	-1.50812
LCO1_0610	2612	143067	145679	MaxBin_002_3	165991	-	5.99.1.3	Clostridiales (186802)	DNA gyrase subunit A (EC 5.99.1.3)	1923	179.652	0.85102	-0.232734
LCO1_0611	1919	145689	147608	MaxBin_002_3	165991	-	5.99.1.3	Clostridiales (186802)	DNA gyrase subunit B (EC 5.99.1.3)	2859	363.55	1.72216	0.784218
LCO1_0612	1082	147601	148683	MaxBin_002_3	165991	-		Clostridiales (186802)	DNA recombination repair protein RecF	1753	395.348	1.87279	0.905187
LCO1_0613	212	148680	148892	MaxBin_002_3	165991	-		Clostridiales (186802)	MULTISPECIES: RNA-binding protein	344	395.956	1.87567	0.907406
LCO1_0614	1112	148894	150006	MaxBin_002_3	165991	-	2.7.7.7	Clostridiales (186802)	DNA polymerase III beta subunit (EC 2.7.7.7)	2746	602.588	2.8545	1.51324
LCO1_0615	1358	150221	151579	MaxBin_002_3	165991	-		Clostridiales (186802)	Chromosomal replication initiator protein DnaA	3326	597.651	2.83111	1.50137
LCO1_0616	134	152005	152139	MaxBin_002_3	165991	+		root (1)	hypothetical protein	1384	2520.32	11.9389	3.5776
LCO1_0617	332	152173	152505	MaxBin_002_3	165991	+	3.1.26.5	Clostridiales (186802)	Ribonuclease P protein component OS Clostridium phytofermentans (strain ATCC 700394 / DSM 18823 ISDg) GN rnpA PE 3 SV 1 # UNIPROT A9KLY3 3.1.26.5-RXN 3.1.26.5	236	173.46	0.82169	-0.283335
LCO1_0618	212	152510	152722	MaxBin_002_3	165991	+		Bacteria (2)	Protein YidD	225	258.983	1.22682	0.294922
LCO1_0619	1295	152706	154001	MaxBin_002_3	165991	+		Clostridiales (186802)	Inner membrane protein translocase component YidC, short form OxaI-like	3610	680.24	3.22234	1.68811
LCO1_0620	635	154025	154660	MaxBin_002_3	165991	+		Lachnospiraceae (186803)	RNA-binding protein Jag	2318	890.768	4.21962	2.07711
LCO1_0621	1373	154780	156153	MaxBin_002_3	165991	+		Clostridiales (186802)	GTPase tRNA-U34 5-formylation enzyme TrmE	693	123.165	0.58344	-0.777343
LCO1_0622	1886	156182	158068	MaxBin_002_3	165991	+		Clostridiales (186802)	tRNA uridine 5-carboxymethylaminomethyl modification enzyme GidA	752	97.2974	0.460903	-1.11746
LCO1_0623	743	158079	158822	MaxBin_002_3	165991	+		Clostridiales (186802)	rRNA small subunit methyltransferase, glucose inhibited division protein GidB	257	84.4052	0.399833	-1.32253
LCO1_0624	320	158844	159164	MaxBin_002_3	165991	+		root (1)	hypothetical protein	124	94.5576	0.447925	-1.15867
LCO1_0625	770	159426	160196	MaxBin_002_3	165991	+		Clostridiales (186802)	Chromosome (plasmid) partitioning protein ParA / Sporulation initiation inhibitor Soj	806	255.428	1.20998	0.274983
LCO1_0626	902	160213	161115	MaxBin_002_3	165991	+		Clostridiales (186802)	Chromosome (plasmid) partitioning protein ParB / Stage 0 sporulation J	769	208.039	0.985493	-0.0210821
LCO1_0627	497	161156	161653	MaxBin_002_3	165991	+		Roseburia hominis (301301)	hypothetical protein	657	322.577	1.52807	0.611709
LCO1_0628	878	161664	162542	MaxBin_002_3	165991	+		root (1)	hypothetical protein	2822	784.309	3.71532	1.89349
LCO1_0629	1766	162989	164755	MaxBin_002_3	165991	+		root (1)	hypothetical protein	2350	324.715	1.53819	0.621237
LCO1_0630	650	165190	165840	MaxBin_002_3	165991	+	2.1.1.33	Clostridiales (186802)	tRNA (guanine46-N7-)-methyltransferase (EC 2.1.1.33)	755	283.438	1.34266	0.425099
LCO1_0631	521	159	680	MaxBin_002_4	150496	+		Butyrivibrio (830)	EAL domain-containing protein	811	379.846	1.79936	0.84748
LCO1_0632	254	732	986	MaxBin_002_4	150496	+		Megasphaera (906)	no significant homology.	679	652.32	3.09008	1.62764
LCO1_0633	1751	2007	3758	MaxBin_002_4	150496	+	3.2.1.135	Lachnobacterium bovis (140626)	Neopullulanase (EC 3.2.1.135)	1668	232.453	1.10114	0.139002
LCO1_0634	926	3755	4681	MaxBin_002_4	150496	+		root (1)	hypothetical protein	669	176.295	0.83512	-0.259944
LCO1_0635	143	4829	4972	MaxBin_002_4	150496	+		root (1)	hypothetical protein	58	98.973	0.468841	-1.09283
LCO1_0636	350	4982	5332	MaxBin_002_4	150496	-		Eubacterium (1730)	MULTISPECIES: coenzyme PQQ synthesis protein	141	98.3051	0.465677	-1.1026
LCO1_0637	1877	5336	7213	MaxBin_002_4	150496	-		Clostridiales (186802)	oligopeptide transporter, OPT family	1179	153.276	0.726078	-0.461803
LCO1_0638	530	7475	8005	MaxBin_002_4	150496	-		root (1)	hypothetical protein	324	149.174	0.706648	-0.500937
LCO1_0639	1064	8188	9252	MaxBin_002_4	150496	-		root (1)	hypothetical protein	245	56.1887	0.26617	-1.90958
LCO1_0640	464	9353	9817	MaxBin_002_4	150496	-		Bacillaceae (186817)	HNH endonuclease	178	93.611	0.443441	-1.17319
LCO1_0641	434	9874	10308	MaxBin_002_4	150496	-		Clostridium sp. SS2/1 (411484)	Mutator mutT protein (7,8-dihydro-8-oxoguanine-triphosphatase) (EC 3.6.1.-)	114	64.0973	0.303633	-1.7196
LCO1_0642	2978	10356	13334	MaxBin_002_4	150496	-		Firmicutes (1239)	DNA/RNA helicase DEAD/DEAH box family	2505	205.262	0.972337	-0.0404714
LCO1_0643	308	13569	13877	MaxBin_002_4	150496	+		root (1)	hypothetical protein	46	36.4445	0.17264	-2.53416
LCO1_0644	668	13930	14598	MaxBin_002_4	150496	-		Lachnospiraceae (186803)	Plasmid maintenance system antidote protein	414	151.234	0.716404	-0.481156
LCO1_0645	362	14666	15028	MaxBin_002_4	150496	-		Lachnospiraceae (186803)	Plasmid maintenance system antidote protein	203	136.84	0.648218	-0.625448
LCO1_0646	743	15307	16050	MaxBin_002_4	150496	-	3.6.3.14	Bacteria (2)	ATP synthase delta chain (EC 3.6.3.14)	3151	1034.87	4.90223	2.29344
LCO1_0647	518	16330	16848	MaxBin_002_4	150496	-		root (1)	hypothetical protein	700	329.756	1.56208	0.643465
LCO1_0648	575	17031	17606	MaxBin_002_4	150496	-		Bacteria (2)	Hypothetical protein VC0266 (sugar utilization related?)	893	378.973	1.79522	0.84416
LCO1_0649	1364	17654	19018	MaxBin_002_4	150496	-		Clostridium sp. SY8519 (1042156)	hypothetical protein	3393	607.008	2.87543	1.52378
LCO1_0650	1235	20011	21246	MaxBin_002_4	150496	-		Firmicutes (1239)	Related to HTH domain SpoOJ/ParA/ParB/repB family, involved chromosome partitioning	4628	914.432	4.33172	2.11494
LCO1_0651	1163	21281	22444	MaxBin_002_4	150496	-	1.1.1.95	Clostridiales (186802)	D-3-phosphoglycerate dehydrogenase (EC 1.1.1.95)	3468	727.653	3.44694	1.78531
LCO1_0652	1091	22469	23560	MaxBin_002_4	150496	-	2.6.1.52	Clostridiales (186802)	Phosphoserine aminotransferase OS Lactobacillus helveticus (strain DPC 4571) GN serC PE 3 SV 1 # UNIPROT A8YW78 PSERTRANSAMPYR-RXN 2.6.1.52	3956	884.823	4.19146	2.06745
LCO1_0653	1676	23671	25347	MaxBin_002_4	150496	-	2.2.1.6	Clostridiales (186802)	Acetolactate synthase isozyme 2 large subunit OS Escherichia coli (strain K12) GN ilvG PE 1 SV 3 # UNIPROT P00892 ACETOLACTSYN-RXN MetaCyc:LARGEILVG-MONOMER 2.2.1.6	2314	336.91	1.59596	0.674428
LCO1_0654	1685	25344	27029	MaxBin_002_4	150496	-	4.2.1.9	Firmicutes (1239)	Dihydroxy-acid dehydratase OS Pelobacter carbinolicus (strain DSM 2380 / Gra Bd 1) GN ilvD PE 3 SV 1 # UNIPROT Q3A3A5 DIHYDROXYISOVALDEHYDRAT-RXN 4.2.1.9	3743	542.057	2.56776	1.36051
LCO1_0655	605	27195	27800	MaxBin_002_4	150496	+		Oribacterium (265975)	membrane protein, Rhomboid family	68	27.427	0.129923	-2.94427
LCO1_0656	1094	28433	29527	MaxBin_002_4	150496	-	1.1.1.85	Clostridiales (186802)	3-isopropylmalate dehydrogenase OS Carboxydothermus hydrogenoformans (strain Z-2901 / DSM 6008) GN leuB PE 3 SV 1 # UNIPROT Q3AEQ2 3-ISOPROPYLMALDEHYDROG-RXN 1.1.1.85	3665	817.488	3.87249	1.95326
LCO1_0657	797	29714	30511	MaxBin_002_4	150496	-		root (1)	hypothetical protein	2396	733.59	3.47506	1.79704
LCO1_0658	1283	31030	32313	MaxBin_002_4	150496	+	4.1.1.20	Clostridiales (186802)	Diaminopimelate decarboxylase (EC 4.1.1.20)	1665	316.674	1.5001	0.585063
LCO1_0659	689	32505	33194	MaxBin_002_4	150496	-		root (1)	hypothetical protein	942	333.623	1.58039	0.660285
LCO1_0660	704	33194	33898	MaxBin_002_4	150496	-		root (1)	hypothetical protein	1204	417.329	1.97691	0.98325
LCO1_0661	1529	33928	35457	MaxBin_002_4	150496	-		Clostridiales (186802)	Hypothetical radical SAM family enzyme, NOT coproporphyrinogen III oxidase, oxygen-independent	744	118.738	0.56247	-0.830152
LCO1_0662	629	35450	36079	MaxBin_002_4	150496	-	3.1.2.6	Clostridiales (186802)	Hydroxyacylglutathione hydrolase (EC 3.1.2.6)	1077	417.821	1.97924	0.984948
LCO1_0663	2348	36076	38424	MaxBin_002_4	150496	-	2.7.6.5	Clostridiales (186802)	GTP pyrophosphokinase (EC 2.7.6.5), (p)ppGpp synthetase I	4885	507.682	2.40492	1.26599
LCO1_0664	665	38521	39186	MaxBin_002_4	150496	-		root (1)	hypothetical protein	1183	434.098	2.05635	1.04009
LCO1_0665	653	39188	39841	MaxBin_002_4	150496	-	5.1.3.1	Clostridiales (186802)	Ribulose-phosphate 3-epimerase, chloroplastic OS Spinacia oleracea GN RPE PE 1 SV # UNIPROT Q43157 RIBULP3EPIM-RXN 5.1.3.1	1322	494.018	2.3402	1.22663
LCO1_0666	890	39838	40728	MaxBin_002_4	150496	-		Clostridiales (186802)	Ribosome small subunit-stimulated GTPase EngC	2110	578.519	2.74048	1.45443
LCO1_0667	2000	40728	42728	MaxBin_002_4	150496	-		Clostridiales (186802)	Serine/threonine protein kinase PrkC, regulator stationary phase	6271	765.124	3.62444	1.85776
LCO1_0668	749	42732	43481	MaxBin_002_4	150496	-		Clostridiales (186802)	Protein serine/threonine phosphatase PrpC, regulation stationary phase	1573	512.474	2.42762	1.27954
LCO1_0669	1139	43491	44630	MaxBin_002_4	150496	-		Clostridiales (186802)	Ribosomal RNA large subunit methyltransferase N (EC 2.1.1.-)	324	69.4139	0.328818	-1.60464
LCO1_0670	1325	44637	45962	MaxBin_002_4	150496	-		root (1)	hypothetical protein	659	121.365	0.574915	-0.79858
LCO1_0671	1130	45962	47092	MaxBin_002_4	150496	-		Clostridiales (186802)	tRNA(Cytosine32)-2-thiocytidine synthetase	791	170.814	0.809155	-0.305511
LCO1_0672	857	47099	47956	MaxBin_002_4	150496	-		Clostridiales (186802)	CsdL (EC-YgdL) protein HesA/MoeB/ThiF family, part CsdA-E-L sulfur transfer pathway	2743	781.034	3.69981	1.88745
LCO1_0673	989	47956	48945	MaxBin_002_4	150496	-	2.3.1.8	Firmicutes (1239)	Phosphate acetyltransferase OS Staphylococcus epidermidis (strain ATCC 35984 / RP62A) GN pta PE 3 SV 1 # UNIPROT Q5HRF7 PHOSACETYLTRANS-RXN SEPI176279:SERP0236-MONOMER 2.3.1.8	7389	1823.12	8.63621	3.1104
LCO1_0674	1346	49057	50403	MaxBin_002_4	150496	-		root (1)	hypothetical protein	247	44.7792	0.212122	-2.23703
LCO1_0675	1433	50428	51861	MaxBin_002_4	150496	-		Clostridiales (186802)	Probable poly(beta-D-mannuronate) O-acetylase (EC 2.3.1.-)	246	41.8903	0.198437	-2.33325
LCO1_0676	272	52012	52284	MaxBin_002_4	150496	-		Clostridiales (186802)	cation-transporting ATPase	258	231.46	1.09644	0.132826
LCO1_0677	299	52358	52657	MaxBin_002_4	150496	-		root (1)	hypothetical protein	122	99.5666	0.471653	-1.0842
LCO1_0678	2222	52823	55045	MaxBin_002_4	150496	-		Clostridiales (186802)	Ferrous iron transport protein B	290	31.8478	0.150865	-2.72867
LCO1_0679	221	55240	55461	MaxBin_002_4	150496	-		Bacteria (2)	Ferrous iron transport protein A	63	69.5622	0.32952	-1.60156
LCO1_0680	200	55479	55679	MaxBin_002_4	150496	-		root (1)	hypothetical protein	79	96.3878	0.456595	-1.13101
LCO1_0681	359	55945	56304	MaxBin_002_4	150496	+		Shuttleworthia satelles (177972)	iron (metal) dependent repressor, DtxR family	1640	1114.74	5.2806	2.4007
LCO1_0682	1424	57129	58553	MaxBin_002_4	150496	-	2.7.1.40	Clostridiales (186802)	Pyruvate kinase 2 OS Synechocystis sp. (strain ATCC 27184 / PCC 6803 N-1) GN pyk2 PE 3 SV 1 # UNIPROT P73534 PEPDEPHOS-RXN SSP1148:SLL1275-MONOMER 2.7.1.40	7633	1308.01	6.19611	2.63136
LCO1_0683	956	58575	59531	MaxBin_002_4	150496	-	2.7.2.2	Clostridiales (186802)	Carbamate kinase (EC 2.7.2.2)	3321	847.688	4.01555	2.0056
LCO1_0684	1535	59605	61140	MaxBin_002_4	150496	-		root (1)	hypothetical protein	24597	3910.2	18.5228	4.21123
LCO1_0685	1826	62143	63969	MaxBin_002_4	150496	-	2.6.1.16	Clostridium (1485)	Glucosamine--fructose-6-phosphate aminotransferase OS Methanosarcina acetivorans (strain ATCC 35395 / DSM 2834 JCM 12185 C2A) GN glmS PE 3 SV # UNIPROT Q8TLL3 L-GLN-FRUCT-6-P-AMINOTRANS-RXN MACE188937:MA3023-MONOMER 2.6.1.16	1967	262.862	1.2452	0.316372
LCO1_0686	1196	64013	65209	MaxBin_002_4	150496	-		root (1)	hypothetical protein	1157	236.063	1.11824	0.161233
LCO1_0687	1139	65259	66398	MaxBin_002_4	150496	-		root (1)	hypothetical protein	1474	315.79	1.49592	0.581031
LCO1_0688	1328	66655	67983	MaxBin_002_4	150496	-		root (1)	hypothetical protein	428	78.6449	0.372546	-1.42451
LCO1_0689	1124	67973	69097	MaxBin_002_4	150496	-	2.7.7.23	Clostridiales (186802)	N-acetylglucosamine-1-phosphate uridyltransferase eukaryotic (EC 2.7.7.23)	447	97.0434	0.459701	-1.12123
LCO1_0690	710	69099	69809	MaxBin_002_4	150496	-		root (1)	hypothetical protein	418	143.662	0.680537	-0.555254
LCO1_0691	2543	70192	72735	MaxBin_002_4	150496	-	2.4.1.129	Clostridiales (186802)	Multimodular transpeptidase-transglycosylase (EC 2.4.1.129) 3.4.-.-)	1702	163.32	0.773654	-0.370239
LCO1_0692	632	72859	73491	MaxBin_002_4	150496	+		root (1)	hypothetical protein	100	38.6107	0.182901	-2.45086
LCO1_0693	1376	73495	74871	MaxBin_002_4	150496	-		root (1)	hypothetical protein	2916	517.123	2.44964	1.29257
LCO1_0694	971	75046	76017	MaxBin_002_4	150496	-		Bacteria (2)	Ribose ABC transport system, permease protein RbsC (TC 3.A.1.2.1)	556	139.727	0.661895	-0.595325
LCO1_0695	1502	76030	77532	MaxBin_002_4	150496	-	3.6.3.17	Bacteria (2)	Galactose/methyl galactoside ABC transport system, ATP-binding protein MglA (EC 3.6.3.17)	1008	163.763	0.775755	-0.366327
LCO1_0696	983	77554	78537	MaxBin_002_4	150496	-		Bacteria (2)	Ribose ABC transport system, permease protein RbsC (TC 3.A.1.2.1)	495	122.879	0.582084	-0.780701
LCO1_0697	1202	78674	79876	MaxBin_002_4	150496	-		Lachnospiraceae (186803)	LacI family transcriptional regulator	3575	725.766	3.438	1.78157
LCO1_0698	746	80066	80812	MaxBin_002_4	150496	-		unclassified Lachnospiraceae (186928)	MULTISPECIES: DNA-binding response regulator	312	102.056	0.483448	-1.04857
LCO1_0699	1859	80836	82695	MaxBin_002_4	150496	-		unclassified Lachnospiraceae (186928)	sensor histidine kinase	1337	175.5	0.831354	-0.266466
LCO1_0700	1568	82692	84260	MaxBin_002_4	150496	-		root (1)	hypothetical protein	1619	251.957	1.19353	0.255239
LCO1_0701	632	84278	84910	MaxBin_002_4	150496	-	4.2.99.18	Clostridiales (186802)	Endonuclease III (EC 4.2.99.18)	743	286.878	1.35896	0.442499
LCO1_0702	596	84939	85535	MaxBin_002_4	150496	-		root (1)	hypothetical protein	1888	773.002	3.66176	1.87254
LCO1_0703	569	85668	86237	MaxBin_002_4	150496	-		Lachnospiraceae (186803)	Transcriptional regulator, TetR family	1199	514.2	2.4358	1.28439
LCO1_0704	1010	86249	87259	MaxBin_002_4	150496	-		Clostridiales (186802)	GAF domain/HD domain protein	1819	439.477	2.08183	1.05785
LCO1_0705	230	87301	87531	MaxBin_002_4	150496	-		Clostridiales (186802)	hypothetical protein	518	549.575	2.60337	1.38038
LCO1_0706	563	87557	88120	MaxBin_002_4	150496	-		root (1)	hypothetical protein	1333	577.759	2.73688	1.45253
LCO1_0707	626	88184	88810	MaxBin_002_4	150496	-	2.7.1.39	Bacteria (2)	Homoserine kinase (EC 2.7.1.39)	1760	686.062	3.24992	1.7004
LCO1_0708	1289	88917	90206	MaxBin_002_4	150496	-	2.5.1.3	Clostridiales (186802)	Bifunctional protein thiEC OS Bifidobacterium longum GN thiE/thiC PE 3 SV 1 # UNIPROT Q8G7X1 THI-P-SYN-RXN BLON206672:BL0114-MONOMER 2.5.1.3	7841	1484.37	7.03157	2.81385
LCO1_0709	1541	90422	91963	MaxBin_002_4	150496	-		Anaerofustis stercorihominis (214853)	Proline/sodium symporter PutP (TC 2.A.21.2.1) @ Propionate/sodium	357	56.5315	0.267793	-1.90081
LCO1_0710	1034	92142	93176	MaxBin_002_4	150496	+	2.6.1.42	Firmicutes (1239)	Branched-chain-amino-acid aminotransferase OS Haemophilus influenzae (strain ATCC 51907 / DSM 11121 KW20 Rd) GN ilvE PE 3 SV 1 # UNIPROT P54689 BRANCHED-CHAINAMINOTRANSFERLEU-RXN 2.6.1.42	4316	1018.56	4.82497	2.27052
LCO1_0711	800	94372	95172	MaxBin_002_4	150496	-		Clostridiales (186802)	Transmembrane component general energizing module ECF transporters	205	62.53	0.296209	-1.75531
LCO1_0712	1763	95179	96942	MaxBin_002_4	150496	-		Oribacterium (265975)	ATPase component general energizing module ECF transporters	638	88.3066	0.418314	-1.25734
LCO1_0713	1163	96958	98121	MaxBin_002_4	150496	-	2.6.1.1	Clostridiales (186802)	Aspartate aminotransferase (EC 2.6.1.1)	669	140.369	0.664937	-0.588711
LCO1_0714	482	98118	98600	MaxBin_002_4	150496	-		Clostridiales (186802)	Transcriptional regulator, AsnC family	255	129.098	0.611543	-0.709474
LCO1_0715	1025	98623	99648	MaxBin_002_4	150496	-	2.7.4.16	Clostridium sp. SS2/1 (411484)	Thiamine-monophosphate kinase (EC 2.7.4.16)	484	115.225	0.545827	-0.873483
LCO1_0716	1664	99587	101251	MaxBin_002_4	150496	-		unclassified Lachnospiraceae (186928)	hypothetical protein	1123	164.684	0.780118	-0.358236
LCO1_0717	107	101275	101382	MaxBin_002_4	150496	-		root (1)	hypothetical protein	1	2.28056	0.0108031	-6.53241
LCO1_0718	608	101411	102019	MaxBin_002_4	150496	+		Pseudobutyrivibrio ruminis (46206)	hypothetical protein	345	138.465	0.655918	-0.608413
LCO1_0719	113	102028	102141	MaxBin_002_4	150496	+		root (1)	hypothetical protein	0	0	0	#NUM!
LCO1_0720	1160	102627	103787	MaxBin_002_4	150496	+		root (1)	hypothetical protein	703	147.884	0.700537	-0.513466
LCO1_0721	734	103891	104625	MaxBin_002_4	150496	-	4.2.1.70	Clostridiales (186802)	tRNA pseudouridine synthase A (EC 4.2.1.70)	3018	1003.34	4.75288	2.2488
LCO1_0722	950	104625	105575	MaxBin_002_4	150496	-	1.1.1.27	Bacteria (2)	Probable L-lactate dehydrogenase OS Schizosaccharomyces pombe (strain ATCC 38366 / 972) GN SPAC186.08c PE 2 SV 1 # UNIPROT Q9P7P7 L-LACTATE-DEHYDROGENASE-RXN SPOM-XXX-01:SPOM-XXX-01-003081-MONOMER 1.1.1.27	5751	1477.22	6.99767	2.80688
LCO1_0723	1091	105695	106786	MaxBin_002_4	150496	-		Firmicutes (1239)	Predicted transcriptional regulator pyridoxine metabolism	1472	329.236	1.55961	0.641188
LCO1_0724	593	106871	107464	MaxBin_002_4	150496	+		Lachnospiraceae (186803)	Substrate-specific component PdxU2 predicted pyridoxin-related ECF transporter	1669	686.794	3.25339	1.70194
LCO1_0725	1241	107545	108786	MaxBin_002_4	150496	-		unclassified Lachnospiraceae (186928)	hypothetical protein	1178	231.632	1.09725	0.133898
LCO1_0726	1631	108951	110582	MaxBin_002_4	150496	+		Clostridiales (186802)	Dipeptidase (EC 3.4.-.-)	1769	264.666	1.25374	0.326239
LCO1_0727	977	110911	111888	MaxBin_002_4	150496	-		Clostridiales (186802)	radical activating enzyme	471	117.639	0.557263	-0.84357
LCO1_0728	959	111982	112941	MaxBin_002_4	150496	-		Ruminococcaceae (541000)	Putative metal chaperone, involved Zn homeostasis, GTPase COG0523 family	876	222.9	1.05589	0.0784618
LCO1_0729	608	112938	113546	MaxBin_002_4	150496	-		Lachnospiraceae (186803)	HAD superfamily hydrolase	539	216.327	1.02475	0.0352757
LCO1_0730	521	113635	114156	MaxBin_002_4	150496	+		Lachnospiraceae (186803)	hypothetical protein	1289	603.726	2.85989	1.51596
LCO1_0731	1871	114187	116058	MaxBin_002_4	150496	+		Clostridiales (186802)	putative ATP-dependent DNA helicase YjcD	799	104.207	0.493636	-1.01848
LCO1_0732	1898	116059	117957	MaxBin_002_4	150496	-		root (1)	hypothetical protein	4939	634.991	3.00799	1.5888
LCO1_0733	1214	118152	119366	MaxBin_002_4	150496	+		root (1)	hypothetical protein	261	52.4622	0.248517	-2.00858
LCO1_0734	1889	119368	121257	MaxBin_002_4	150496	-		root (1)	hypothetical protein	1637	211.467	1.00173	0.00249334
LCO1_0735	1271	121275	122546	MaxBin_002_4	150496	-		Clostridiales (186802)	LSU m5C1962 methyltransferase RlmI	836	160.504	0.760317	-0.395327
LCO1_0736	1004	122589	123593	MaxBin_002_4	150496	-		Dorea formicigenerans (39486)	hydrogenase metallocenter assembly protein HypE	544	132.218	0.626324	-0.675019
LCO1_0737	932	123662	124594	MaxBin_002_4	150496	-		Clostridiales (186802)	Permease drug/metabolite transporter (DMT) superfamily	227	59.434	0.281542	-1.82858
LCO1_0738	1505	124655	126160	MaxBin_002_4	150496	-		Coriobacteriaceae (84107)	hypothetical protein	298	48.3175	0.228883	-2.12732
LCO1_0739	1187	126363	127550	MaxBin_002_4	150496	+		Clostridiales (186802)	Flavoprotein	4565	938.458	4.44553	2.15236
LCO1_0740	1673	128144	129817	MaxBin_002_4	150496	-		Clostridiales (186802)	Hydroxylamine reductase (EC 1.7.-.-)	61	8.89731	0.0421471	-4.56842
LCO1_0741	185	129787	129972	MaxBin_002_4	150496	-		Eubacterium (1730)	4Fe-4S ferredoxin, iron-sulfur binding	6	7.91415	0.0374898	-4.73736
LCO1_0742	668	130006	130674	MaxBin_002_4	150496	-		Clostridiales (186802)	cupin	8	2.92239	0.0138435	-6.17464
LCO1_0743	2477	130817	133294	MaxBin_002_4	150496	-		root (1)	hypothetical protein	247	24.333	0.115267	-3.11695
LCO1_0744	2537	133281	135818	MaxBin_002_4	150496	-		root (1)	hypothetical protein	1045	100.513	0.476135	-1.07056
LCO1_0745	470	135793	136263	MaxBin_002_4	150496	-		Firmicutes (1239)	GtrA family protein	141	73.2059	0.346781	-1.5279
LCO1_0746	938	136244	137182	MaxBin_002_4	150496	-		Lactobacillus (1578)	Bactoprenol glucosyl transferase (EC 2.4.1.-)	336	87.41	0.414067	-1.27206
LCO1_0747	551	137383	137934	MaxBin_002_4	150496	+		root (1)	hypothetical protein	220	97.4307	0.461535	-1.11549
LCO1_0748	743	137968	138711	MaxBin_002_4	150496	+		root (1)	hypothetical protein	351	115.277	0.546075	-0.872829
LCO1_0749	314	138762	139076	MaxBin_002_4	150496	+		root (1)	hypothetical protein	135	104.913	0.496979	-1.00874
LCO1_0750	1709	139092	140801	MaxBin_002_4	150496	+		Lachnospiraceae (186803)	MULTISPECIES: methyl-accepting chemotaxis protein	1079	154.065	0.729816	-0.454396
LCO1_0751	1133	140869	142002	MaxBin_002_4	150496	-		Bacteria (2)	Oxidoreductase (EC 1.1.1.-)	1544	332.539	1.57526	0.655587
LCO1_0752	1523	142162	143685	MaxBin_002_4	150496	+		Clostridiales (186802)	putative GPH family sugar transporter	1037	166.151	0.787069	-0.345438
LCO1_0753	602	143759	144361	MaxBin_002_4	150496	-		root (1)	hypothetical protein	209	84.7178	0.401313	-1.3172
LCO1_0754	1364	144374	145738	MaxBin_002_4	150496	-		Firmicutes (1239)	Multi antimicrobial extrusion protein (Na(+)/drug antiporter), MATE family MDR efflux pumps	561	100.363	0.475425	-1.07271
LCO1_0755	1214	146065	147279	MaxBin_002_4	150496	-		root (1)	hypothetical protein	798	160.402	0.759833	-0.396246
LCO1_0756	1553	147281	148834	MaxBin_002_4	150496	-		Erysipelotrichaceae bacterium NK3D112 (877415)	hypothetical protein	815	128.059	0.606625	-0.721124
LCO1_0757	1385	148937	150322	MaxBin_002_4	150496	-		root (1)	aminooxidase	2578	454.211	2.15163	1.10543
LCO1_0758	182	1	183	MaxBin_002_5	142919	+		root (1)	hypothetical protein	4	5.36307	0.0254052	-5.29873
LCO1_0759	1295	208	1503	MaxBin_002_5	142919	+		Clostridiales (186802)	Type II/IV secretion system ATP hydrolase TadA/VirB11/CpaF, TadA subfamily	59	11.1175	0.0526643	-4.24703
LCO1_0760	1313	1505	2818	MaxBin_002_5	142919	+		unclassified Lachnospiraceae (186928)	hypothetical protein	37	6.87641	0.032574	-4.94014
LCO1_0761	347	2827	3174	MaxBin_002_5	142919	+		root (1)	hypothetical protein	7	4.92259	0.0233186	-5.42238
LCO1_0762	146	3305	3451	MaxBin_002_5	142919	+		root (1)	hypothetical protein	0	0	0	#NUM!
LCO1_0763	317	3672	3989	MaxBin_002_5	142919	+		root (1)	hypothetical protein	10	7.69778	0.0364649	-4.77735
LCO1_0764	659	3986	4645	MaxBin_002_5	142919	+		root (1)	hypothetical protein	14	5.18403	0.0245571	-5.34772
LCO1_0765	4937	4665	9602	MaxBin_002_5	142919	+		root (1)	hypothetical protein	163	8.05655	0.0381644	-4.71163
LCO1_0766	1277	9728	11005	MaxBin_002_5	142919	+		Clostridiales (186802)	Hemolysins related proteins containing CBS domains	1856	354.66	1.68005	0.7485
LCO1_0767	668	11060	11728	MaxBin_002_5	142919	+		root (1)	hypothetical protein	936	341.92	1.61969	0.695722
LCO1_0768	1274	11778	13052	MaxBin_002_5	142919	+	3.5.2.3	Clostridium phytofermentans (66219)	Dihydroorotase OS Thermoanaerobacter sp. (strain X514) GN pyrC PE 3 SV 1 # UNIPROT B0K2E8 DIHYDROOROT-RXN 3.5.2.3	1466	280.795	1.33014	0.411582
LCO1_0769	920	13066	13986	MaxBin_002_5	142919	+	4.1.1.23	Clostridiales (186802)	Orotidine 5'-phosphate decarboxylase (EC 4.1.1.23)	945	250.651	1.18735	0.247742
LCO1_0770	797	13996	14793	MaxBin_002_5	142919	+	1.3.3.1	Clostridiales (186802)	Dihydroorotate dehydrogenase electron transfer subunit (EC 1.3.3.1)	709	217.076	1.0283	0.0402676
LCO1_0771	911	14793	15704	MaxBin_002_5	142919	+	1.3.3.1	Clostridiales (186802)	Dihydroorotate dehydrogenase, catalytic subunit (EC 1.3.3.1)	891	238.663	1.13056	0.177036
LCO1_0772	644	15747	16391	MaxBin_002_5	142919	+	2.4.2.10	Clostridiales (186802)	Orotate phosphoribosyltransferase OS Eubacterium rectale (strain ATCC 33656 / VPI 0990) GN pyrE PE 3 SV 1 # UNIPROT C4ZF78 OROPRIBTRANS-RXN 2.4.2.10	441	167.1	0.791565	-0.33722
LCO1_0773	455	16388	16843	MaxBin_002_5	142919	+		root (1)	hypothetical protein	272	145.876	0.691021	-0.533198
LCO1_0774	332	16840	17172	MaxBin_002_5	142919	+		root (1)	hypothetical protein	115	84.5249	0.4004	-1.32049
LCO1_0775	491	17266	17757	MaxBin_002_5	142919	+	4.1.1.21	Clostridiales (186802)	Phosphoribosylaminoimidazole carboxylase OS Saccharomyces cerevisiae (strain ATCC 204508 / S288c) GN ADE2 PE 1 SV # UNIPROT P21264 AIRCARBOXY-RXN MetaCyc:MONOMER-487 4.1.1.21	335	166.49	0.788673	-0.3425
LCO1_0776	1028	17758	18786	MaxBin_002_5	142919	+	6.3.3.1	Firmicutes (1239)	Phosphoribosylformylglycinamidine cyclo-ligase OS Caldicellulosiruptor saccharolyticus (strain ATCC 43494 / DSM 8903) GN purM PE 3 SV 1 # UNIPROT A4XKZ4 AIRS-RXN 6.3.3.1	788	187.05	0.886068	-0.174511
LCO1_0777	722	18780	19502	MaxBin_002_5	142919	+	2.1.2.2	Clostridiales (186802)	Phosphoribosylglycinamide formyltransferase (EC 2.1.2.2)	462	156.146	0.739671	-0.435044
LCO1_0778	1280	19499	20779	MaxBin_002_5	142919	+	6.3.4.13	Clostridiales (186802)	Phosphoribosylamine--glycine ligase OS Fusobacterium nucleatum subsp. GN purD PE 3 SV 1 # UNIPROT Q8REV7 GLYRIBONUCSYN-RXN FNUC190304:FN0981-MONOMER 6.3.4.13	857	163.379	0.773935	-0.369715
LCO1_0779	176	20788	20964	MaxBin_002_5	142919	+		root (1)	hypothetical protein	31	42.9807	0.203602	-2.29617
LCO1_0780	1985	21291	23276	MaxBin_002_5	142919	+		root (1)	hypothetical protein	1377	169.277	0.801876	-0.318549
LCO1_0781	1235	23362	24597	MaxBin_002_5	142919	-		Lachnospiraceae (186803)	no significant homology.	879	173.679	0.822727	-0.281514
LCO1_0782	1415	24767	26182	MaxBin_002_5	142919	+	6.1.1.22	Clostridiales (186802)	Asparaginyl-tRNA synthetase OS Rhodopirellula baltica GN asnS PE 3 SV 1 # UNIPROT Q7UHE1 ASPARAGINE--TRNA-LIGASE-RXN PSP117:RB13263-MONOMER 6.1.1.22	1262	217.635	1.03095	0.0439716
LCO1_0783	1010	26225	27235	MaxBin_002_5	142919	+	6.3.1.1	Clostridiales (186802)	Aspartate--ammonia ligase OS Ureaplasma parvum serovar 3 (strain ATCC 27815 / 27 NCTC 11736) GN asnA PE SV 1 # UNIPROT B1AJ02 ASNSYNA-RXN 6.3.1.1	986	238.221	1.12847	0.174366
LCO1_0784	290	27232	27522	MaxBin_002_5	142919	+		Clostridiales (186802)	His repressor	238	200.264	0.948665	-0.0760296
LCO1_0785	2345	27525	29870	MaxBin_002_5	142919	+		Clostridiales (186802)	ATP-dependent DNA helicase UvrD/PcrA	483	50.2608	0.238088	-2.07043
LCO1_0786	2366	29884	32250	MaxBin_002_5	142919	+		Firmicutes (1239)	Cation-transporting ATPase, E1-E2 family	472	48.6802	0.230601	-2.11653
LCO1_0787	401	32421	32822	MaxBin_002_5	142919	+		Pseudoramibacter alactolyticus (113287)	Radical SAM	20	12.1706	0.0576527	-4.11647
LCO1_0788	950	32845	33795	MaxBin_002_5	142919	-		Clostridiales (186802)	tRNA dihydrouridine synthase B (EC 1.-.-.-)	67	17.2098	0.0815239	-3.61663
LCO1_0789	590	33891	34481	MaxBin_002_5	142919	+		root (1)	hypothetical protein	96	39.7049	0.188085	-2.41055
LCO1_0790	899	34533	35432	MaxBin_002_5	142919	+		Clostridiales (186802)	Methionine biosynthesis transport regulator MtaR, LysR family	103	27.9578	0.132438	-2.91662
LCO1_0791	1232	35840	37072	MaxBin_002_5	142919	+	2.5.1.49	Bacteria (2)	O-acetylhomoserine sulfhydrylase (EC 2.5.1.49) / O-succinylhomoserine 2.5.1.48)	3276	648.871	3.07374	1.61999
LCO1_0792	206	37108	37314	MaxBin_002_5	142919	+		Bacteria (2)	sulfur transfer protein involved thiamine biosynthesis	323	382.613	1.81246	0.857952
LCO1_0793	821	37314	38135	MaxBin_002_5	142919	+		Coprococcus eutactus (33043)	Sulfur carrier protein adenylyltransferase ThiF	2307	685.692	3.24817	1.69963
LCO1_0794	416	38154	38570	MaxBin_002_5	142919	+		Bacteria (2)	Predicted metal-dependent protease PAD1/JAB1 superfamily	699	410.023	1.94231	0.957771
LCO1_0795	902	38607	39509	MaxBin_002_5	142919	+		Bacteria (2)	Dissimilatory sulfite reductase (desulfoviridin), alpha beta subunits	3086	834.861	3.95479	1.9836
LCO1_0796	260	39502	39762	MaxBin_002_5	142919	+		Bacteria (2)	SirA-like domain-containing protein	690	647.591	3.06768	1.61715
LCO1_0797	1376	39983	41359	MaxBin_002_5	142919	+		root (1)	hypothetical protein	2116	375.251	1.77759	0.829921
LCO1_0798	1706	41379	43085	MaxBin_002_5	142919	+	1.8.99.2	Bacteria (2)	Similar to adenylylsulfate reductase chain A OS Candidatus Kuenenia stuttgartiensis GN apsA PE 4 SV 1 # UNIPROT Q1Q338 ADENYLYLSULFATE-REDUCTASE-RXN 1.8.99.2	2003	286.501	1.35717	0.440606
LCO1_0799	314	43082	43396	MaxBin_002_5	142919	+	1.8.99.2	Clostridiales (186802)	Adenylylsulfate reductase beta-subunit (EC 1.8.99.2)	152	118.124	0.559561	-0.837632
LCO1_0800	911	43421	44332	MaxBin_002_5	142919	+	2.7.7.4	Bacteria (2)	Sulfate adenylyltransferase subunit 2 OS Mycobacterium bovis (strain BCG / Pasteur 1173P2) GN cysD PE 3 SV # UNIPROT A1KI72 SULFATE-ADENYLYLTRANS-RXN 2.7.7.4	891	238.663	1.13056	0.177036
LCO1_0801	1655	44332	45987	MaxBin_002_5	142919	+	2.7.7.4	Clostridiales (186802)	Sulfate adenylyltransferase subunit 1 (EC 2.7.7.4)	1559	229.865	1.08888	0.122851
LCO1_0802	230	45991	46221	MaxBin_002_5	142919	+		root (1)	hypothetical protein	314	333.14	1.5781	0.658192
LCO1_0803	1508	46257	47765	MaxBin_002_5	142919	-		Clostridiales (186802)	RNA methyltransferase, TrmA family	810	131.072	0.620894	-0.687581
LCO1_0804	326	47845	48171	MaxBin_002_5	142919	-		root (1)	hypothetical protein	11095	8304.9	39.3408	5.29796
LCO1_0805	1352	48400	49752	MaxBin_002_5	142919	+		Bacteria (2)	Na+/H+ antiporter NhaD type	1051	189.693	0.898586	-0.154271
LCO1_0806	611	49766	50377	MaxBin_002_5	142919	+	2.7.4.14	Bacteria (2)	Cytidylate kinase (EC 2.7.4.14)	559	223.252	1.05756	0.0807376
LCO1_0807	1814	50512	52326	MaxBin_002_5	142919	+		Lachnospiraceae (186803)	methyl-accepting chemotaxis sensory transducer Cache sensor	4571	614.892	2.91278	1.5424
LCO1_0808	2642	52434	55076	MaxBin_002_5	142919	+	2.7.9.1	Clostridiales (186802)	Pyruvate, phosphate dikinase 1, chloroplastic OS Arabidopsis thaliana GN PPDK PE 1 SV 2 # UNIPROT O23404 PYRUVATEORTHOPHOSPHATE-DIKINASE-RXN 2.7.9.1	46896	4331.4	20.5181	4.35882
LCO1_0809	1358	55769	57127	MaxBin_002_5	142919	+	5.2.1.8	Clostridiales (186802)	Cell division trigger factor (EC 5.2.1.8)	19471	3498.75	16.5738	4.05083
LCO1_0810	587	57131	57718	MaxBin_002_5	142919	+	3.4.21.92	Clostridiales (186802)	ATP-dependent Clp protease proteolytic subunit (EC 3.4.21.92)	4844	2013.68	9.53893	3.25383
LCO1_0811	1331	57718	59049	MaxBin_002_5	142919	+		Clostridia (186801)	ATP-dependent Clp protease ATP-binding subunit ClpX	12082	2215.06	10.4929	3.39134
LCO1_0812	608	59046	59654	MaxBin_002_5	142919	+		Clostridiales (186802)	GTP-binding protein EngB	615	246.829	1.16924	0.225577
LCO1_0813	935	59645	60580	MaxBin_002_5	142919	-		root (1)	hypothetical protein	5417	1413.75	6.69701	2.74352
LCO1_0814	500	60537	61037	MaxBin_002_5	142919	-		Clostridiales (186802)	Transcriptional regulator, MarR family	2301	1122.98	5.31962	2.41132
LCO1_0815	233	61243	61476	MaxBin_002_5	142919	+		Bacteria (2)	Acyl carrier protein	313	327.803	1.55282	0.634894
LCO1_0816	815	61473	62288	MaxBin_002_5	142919	+	6.4.1.2	Clostridiales (186802)	Acetyl-coenzyme A carboxylase carboxyl transferase subunit beta OS Clostridium cellulolyticum (strain ATCC 35319 / DSM 5812 JCM 6584 H10) GN accD PE 3 SV 1 # UNIPROT B8I941 ACETYL-COA-CARBOXYLTRANSFER-RXN 6.4.1.2	1388	415.582	1.96864	0.977197
LCO1_0817	953	62282	63235	MaxBin_002_5	142919	+	6.4.1.2	Clostridiales (186802)	Acetyl-coenzyme A carboxylase carboxyl transferase subunit alpha OS Heliobacterium modesticaldum (strain ATCC 51547 / Ice1) GN accA PE 3 SV 1 # UNIPROT B0TI32 ACETYL-COA-CARBOXYLTRANSFER-RXN 6.4.1.2	1046	267.833	1.26874	0.343396
LCO1_0818	947	63238	64185	MaxBin_002_5	142919	+	2.3.1.180	Firmicutes (1239)	3-oxoacyl- synthase, KASIII (EC 2.3.1.180)	731	188.362	0.89228	-0.164431
LCO1_0819	905	64200	65105	MaxBin_002_5	142919	+	1.3.1.9	Firmicutes (1239)	Enoyl- reductase (EC 1.3.1.9)	385	103.809	0.491752	-1.024
LCO1_0820	932	65102	66034	MaxBin_002_5	142919	+	2.3.1.39	Oribacterium (265975)	Malonyl CoA-acyl carrier protein transacylase (EC 2.3.1.39)	376	98.4457	0.466343	-1.10054
LCO1_0821	704	66074	66778	MaxBin_002_5	142919	+	1.1.1.100	Bacteria (2)	3-oxoacyl- reductase FabG OS Staphylococcus aureus (strain Mu50 / ATCC 700699) GN fabG PE 1 SV # UNIPROT P0A0H9 3-OXOACYL-ACP-REDUCT-RXN SAUR158878:SAV1231-MONOMER 1.1.1.100	212	73.4832	0.348094	-1.52245
LCO1_0822	1283	66778	68061	MaxBin_002_5	142919	+	2.3.1.179	Firmicutes (1239)	3-oxoacyl- synthase 2 OS Synechocystis sp. (strain ATCC 27184 / PCC 6803 N-1) GN fabF PE 1 SV # UNIPROT P73283 2.3.1.179-RXN SSP1148:SLL1069-MONOMER 2.3.1.179	333	63.3348	0.300021	-1.73687
LCO1_0823	458	68066	68524	MaxBin_002_5	142919	+	4.2.1.59	Firmicutes (1239)	3-hydroxyacyl- dehydratase, FabZ form (EC 4.2.1.59)	79	42.0907	0.199386	-2.32636
LCO1_0824	1763	68589	70352	MaxBin_002_5	142919	+		root (1)	hypothetical protein	4139	572.886	2.71379	1.44031
LCO1_0825	1679	70346	72025	MaxBin_002_5	142919	+		root (1)	hypothetical protein	2435	353.894	1.67642	0.745381
LCO1_0826	1568	72022	73590	MaxBin_002_5	142919	-		root (1)	hypothetical protein	924	143.797	0.681177	-0.553899
LCO1_0827	1451	73592	75043	MaxBin_002_5	142919	-	1.12.7.2	Clostridiales (186802)	Periplasmic hydrogenase (EC 1.12.7.2)	2714	456.423	2.1621	1.11243
LCO1_0828	1295	75232	76527	MaxBin_002_5	142919	+	2.6.1.1	Lachnospiraceae (186803)	Aspartate transaminase (EC 2.6.1.1)	6782	1277.95	6.05371	2.59782
LCO1_0829	1394	76595	77989	MaxBin_002_5	142919	-	3.4.13.3	Oribacterium sinus (237576)	Xaa-His dipeptidase (EC 3.4.13.3)	1847	323.317	1.53157	0.615015
LCO1_0830	1727	78116	79843	MaxBin_002_5	142919	+		root (1)	hypothetical protein	2537	358.47	1.69809	0.763917
LCO1_0831	1127	79863	80990	MaxBin_002_5	142919	+		root (1)	hypothetical protein	1438	311.358	1.47492	0.560638
LCO1_0832	800	80998	81798	MaxBin_002_5	142919	-		root (1)	hypothetical protein	472	143.972	0.682002	-0.552151
LCO1_0833	992	81795	82787	MaxBin_002_5	142919	-	1.1.1.95	Clostridium (1485)	D-3-phosphoglycerate dehydrogenase (EC 1.1.1.95)	783	192.608	0.912397	-0.132266
LCO1_0834	446	82873	83319	MaxBin_002_5	142919	+		Clostridiales (186802)	Rrf2 family transcriptional regulator, group III	1440	787.866	3.73217	1.90001
LCO1_0835	566	83324	83890	MaxBin_002_5	142919	-		Bacteria (2)	Pyridoxine biosynthesis glutamine amidotransferase, glutaminase subunit (EC 2.4.2.-)	686	295.755	1.40101	0.486468
LCO1_0836	884	83887	84771	MaxBin_002_5	142919	-		Bacteria (2)	Pyridoxine biosynthesis glutamine amidotransferase, synthase subunit (EC 2.4.2.-)	1444	398.602	1.8882	0.917014
LCO1_0837	503	84949	85452	MaxBin_002_5	142919	+		Bacteria (2)	carbonic anhydrase, family 3	464	225.1	1.06631	0.0926281
LCO1_0838	992	85517	86509	MaxBin_002_5	142919	-	2.3.1.30	Bacteria (2)	Serine acetyltransferase (EC 2.3.1.30)	7905	1944.53	9.21137	3.20342
LCO1_0839	842	86580	87422	MaxBin_002_5	142919	-		Clostridiales (186802)	Substrate-specific component PanT predicted pantothenate ECF transporter	7417	2149.52	10.1824	3.34801
LCO1_0840	905	87836	88741	MaxBin_002_5	142919	+		root (1)	hypothetical protein	508	136.975	0.648857	-0.624028
LCO1_0841	308	88815	89123	MaxBin_002_5	142919	+		root (1)	hypothetical protein	964	763.75	3.61793	1.85516
LCO1_0842	1157	89169	90326	MaxBin_002_5	142919	+		Clostridiales (186802)	FIG001721: Predicted N6-adenine-specific DNA methylase	623	131.395	0.622427	-0.684023
LCO1_0843	1121	90313	91434	MaxBin_002_5	142919	+		root (1)	hypothetical protein	394	85.7661	0.406279	-1.29946
LCO1_0844	599	91444	92043	MaxBin_002_5	142919	+	3.6.1.15	Clostridiales (186802)	Nucleoside 5-triphosphatase RdgB (dHAPTP, dITP, XTP-specific) (EC 3.6.1.15)	271	110.4	0.522969	-0.935201
LCO1_0845	479	92040	92519	MaxBin_002_5	142919	+		Lachnospiraceae (186803)	FIG009886: phosphoesterase	214	109.019	0.516431	-0.953353
LCO1_0846	3191	92596	95787	MaxBin_002_5	142919	+	6.1.1.5	Clostridiales (186802)	Isoleucyl-tRNA synthetase OS Thermus thermophilus (strain HB27 / ATCC BAA-163 DSM 7039) GN ileS PE 3 SV 2 # UNIPROT Q72JR6 ISOLEUCINE--TRNA-LIGASE-RXN 6.1.1.5	7488	572.617	2.71252	1.43963
LCO1_0847	2480	95837	98317	MaxBin_002_5	142919	+	2.4.1.1	Clostridiales (186802)	Glycogen phosphorylase (EC 2.4.1.1)	3799	373.803	1.77073	0.824341
LCO1_0848	1604	98317	99921	MaxBin_002_5	142919	+		Clostridiales (186802)	ATP-dependent Clp protease ATP-binding subunit ClpX	2054	312.479	1.48023	0.565824
LCO1_0849	554	100408	100962	MaxBin_002_5	142919	+		root (1)	hypothetical protein	93	40.9636	0.194047	-2.36552
LCO1_0850	860	101582	102442	MaxBin_002_5	142919	+		Clostridiales (186802)	8-oxoguanine-DNA-glycosylase	432	122.577	0.580656	-0.784244
LCO1_0851	365	103935	104300	MaxBin_002_5	142919	+		Bacteria (2)	Protein crcB homolog	130	86.9111	0.411703	-1.28032
LCO1_0852	977	104639	105616	MaxBin_002_5	142919	-	3.5.1.24	Firmicutes (1239)	Choloylglycine hydrolase OS Lactobacillus plantarum GN cbh PE 3 SV 4 # UNIPROT Q06115 CHOLOYLGLYCINE-HYDROLASE-RXN 3.5.1.24	648	161.847	0.76668	-0.383303
LCO1_0853	1229	105869	107098	MaxBin_002_5	142919	+		Bacteria (2)	ATPase	276	54.8002	0.259592	-1.94568
LCO1_0854	533	107165	107698	MaxBin_002_5	142919	-	1.1.2.3	Bacteria (2)	L-lactate dehydrogenase (EC 1.1.2.3)	0	0	0	#NUM!
LCO1_0855	215	107754	107969	MaxBin_002_5	142919	+		root (1)	hypothetical protein	1498	1700.19	8.05392	3.00969
LCO1_0856	491	108113	108604	MaxBin_002_5	142919	+	4.4.1.21	Clostridiales (186802)	S-ribosylhomocysteine lyase OS Bacteroides vulgatus (strain ATCC 8482 / DSM 1447 NCTC 11154) GN luxS PE 3 SV 1 # UNIPROT A6KYS6 RIBOSYLHOMOCYSTEINASE-RXN 4.4.1.21	519	257.935	1.22186	0.289073
LCO1_0857	695	108686	109381	MaxBin_002_5	142919	+	3.2.2.16	Bacteria (2)	5'-methylthioadenosine nucleosidase (EC 3.2.2.16) @ S-adenosylhomocysteine 3.2.2.9)	963	338.116	1.60168	0.679585
LCO1_0858	446	109471	109917	MaxBin_002_5	142919	+		Clostridium phytofermentans (66219)	Organic hydroperoxide resistance transcriptional regulator	1636	895.104	4.24016	2.08412
LCO1_0859	1847	109999	111846	MaxBin_002_5	142919	+		Clostridiales (186802)	Single-stranded-DNA-specific exonuclease RecJ (EC 3.1.-.-)	814	107.543	0.509438	-0.973021
LCO1_0860	953	111863	112816	MaxBin_002_5	142919	+	3.1.1.5	Firmicutes (1239)	Lysophospholipase (EC 3.1.1.5) Monoglyceride lipase 3.1.1.23) putative	780	199.722	0.946097	-0.0799404
LCO1_0861	809	112816	113625	MaxBin_002_5	142919	+		Clostridiales (186802)	Methyltransferase (EC 2.1.1.-)	443	133.623	0.632979	-0.659771
LCO1_0862	875	113625	114500	MaxBin_002_5	142919	+		Clostridiales (186802)	Chaperonin (heat shock protein 33)	312	87.0104	0.412174	-1.27868
LCO1_0863	1937	114500	116437	MaxBin_002_5	142919	+	6.3.1.5	Clostridiales (186802)	NAD synthetase (EC 6.3.1.5) / Glutamine amidotransferase chain	885	111.491	0.528138	-0.921013
LCO1_0864	656	116476	117132	MaxBin_002_5	142919	-		root (1)	hypothetical protein	165	61.3769	0.290746	-1.78217
LCO1_0865	1400	117265	118665	MaxBin_002_5	142919	+		root (1)	hypothetical protein	3142	547.65	2.59425	1.37532
LCO1_0866	1067	118693	119760	MaxBin_002_5	142919	+	2.6.1.9	Clostridiales (186802)	Histidinol-phosphate aminotransferase OS Chromohalobacter salexigens (strain DSM 3043 / ATCC BAA-138 NCIMB 13768) GN hisC PE 3 SV 1 # UNIPROT Q1R089 HISTAMINOTRANS-RXN 2.6.1.9	1261	288.387	1.36611	0.45007
LCO1_0867	497	119760	120257	MaxBin_002_5	142919	+		Firmicutes (1239)	MULTISPECIES: multidrug SMR transporter	459	225.362	1.06755	0.09431
LCO1_0868	224	120229	120453	MaxBin_002_5	142919	+		root (1)	hypothetical protein	111	120.92	0.572808	-0.803877
LCO1_0869	182	120455	120637	MaxBin_002_5	142919	+		root (1)	hypothetical protein	28	37.5415	0.177836	-2.49138
LCO1_0870	1121	120639	121760	MaxBin_002_5	142919	+		Clostridiales (186802)	Biotin synthase related enzymes	828	180.239	0.853805	-0.228022
LCO1_0871	959	123002	123961	MaxBin_002_5	142919	+	2.5.1.47	Clostridiales (186802)	Cysteine synthase OS Streptococcus pyogenes serotype M6 GN cysK PE 1 SV 3 # UNIPROT Q5XAQ3 ACSERLY-RXN 2.5.1.47	12124	3084.98	14.6137	3.86925
LCO1_0872	1307	124024	125331	MaxBin_002_5	142919	+	2.5.1.47	Clostridiales (186802)	Protein MET17 OS Saccharomyces cerevisiae (strain ATCC 204508 / S288c) GN PE 1 SV 3 # UNIPROT P06106 ACSERLY-RXN MetaCyc:MONOMER-387 2.5.1.47	16557	3091.23	14.6433	3.87217
LCO1_0873	1373	125553	126926	MaxBin_002_5	142919	+		Bacteria (2)	Na+-driven multidrug efflux pump	1038	184.481	0.873898	-0.194463
LCO1_0874	665	126930	127595	MaxBin_002_5	142919	+		Bacteria (2)	Amino acid ABC transporter, permease protein, 3-TM region, His/Glu/Gln/Arg/opine	455	166.961	0.790904	-0.338426
LCO1_0875	746	127595	128341	MaxBin_002_5	142919	+		Firmicutes (1239)	putative amino acid ABC transporter, ATP-binding protein	457	149.487	0.708127	-0.49792
LCO1_0876	788	128338	129126	MaxBin_002_5	142919	+		Faecalibacterium prausnitzii (853)	ABC-type amino acid transport/signal transduction systems, periplasmic component/domain	1304	403.809	1.91287	0.935738
LCO1_0877	1103	129294	130397	MaxBin_002_5	142919	+		Lachnospiraceae (186803)	hypothetical protein	4194	927.85	4.39528	2.13596
LCO1_0878	971	130415	131386	MaxBin_002_5	142919	+		Lachnospiraceae (186803)	hypothetical protein	5332	1339.97	6.34753	2.6662
LCO1_0879	524	131417	131941	MaxBin_002_5	142919	+	2.4.2.7	Clostridiales (186802)	Adenine phosphoribosyltransferase OS Natranaerobius thermophilus (strain ATCC BAA-1301 / DSM 18059 JW/NM-WN-LF) GN apt PE 3 SV 1 # UNIPROT B2A0H0 ADENPRIBOSYLTRAN-RXN 2.4.2.7	2268	1056.18	5.00317	2.32284
LCO1_0880	929	132011	132940	MaxBin_002_5	142919	+		Clostridiales (186802)	Conserved domain protein	3494	917.766	4.34751	2.12019
LCO1_0881	680	133858	134538	MaxBin_002_5	142919	-		root (1)	hypothetical protein	52	18.6603	0.0883951	-3.49989
LCO1_0882	1637	134635	136272	MaxBin_002_5	142919	+	3.2.1.1	Clostridiales (186802)	Alpha-amylase (EC 3.2.1.1)	372	55.4522	0.262681	-1.92862
LCO1_0883	113	136432	136545	MaxBin_002_5	142919	+		root (1)	hypothetical protein	1302	2811.63	13.3188	3.7354
LCO1_0884	818	136552	137370	MaxBin_002_5	142919	+		Firmicutes (1239)	Flagellin protein FlaA	29901	8919.84	42.2538	5.40101
LCO1_0885	1982	137494	139476	MaxBin_002_5	142919	+		root (1)	hypothetical protein	904	111.299	0.527228	-0.923501
LCO1_0886	1784	139498	141282	MaxBin_002_5	142919	+		root (1)	hypothetical protein	959	131.174	0.62138	-0.686451
LCO1_0887	740	141279	142019	MaxBin_002_5	142919	+		root (1)	hypothetical protein	229	75.5142	0.357715	-1.48312
LCO1_0888	911	142007	142918	MaxBin_002_5	142919	+		Roseburia (841)	Streptomycin biosynthesis StrF domain protein	222	59.4647	0.281688	-1.82783
LCO1_0889	446	237	683	MaxBin_002_6	103964	+		root (1)	hypothetical protein	673	368.218	1.74427	0.802625
LCO1_0890	977	895	1872	MaxBin_002_6	103964	-		root (1)	hypothetical protein	2219	554.227	2.62541	1.39254
LCO1_0891	1394	2022	3416	MaxBin_002_6	103964	+		root (1)	hypothetical protein	1498	262.225	1.24218	0.312869
LCO1_0892	875	3426	4301	MaxBin_002_6	103964	+	2.2.1.1	Clostridiales (186802)	Putative transketolase N-terminal section OS Methanocaldococcus jannaschii (strain ATCC 43067 / DSM 2661 JAL-1 JCM 10045 NBRC 100440) GN MJ0681 PE 5 SV 1 # UNIPROT Q58094 1TRANSKETO-RXN 2.2.1.1	6998	1951.6	9.24485	3.20865
LCO1_0893	944	4289	5233	MaxBin_002_6	103964	+	2.2.1.1	Clostridiales (186802)	Putative transketolase C-terminal section OS Methanocaldococcus jannaschii (strain ATCC 43067 / DSM 2661 JAL-1 JCM 10045 NBRC 100440) GN MJ0679 PE 5 SV 1 # UNIPROT Q58092 1TRANSKETO-RXN 2.2.1.1	7359	1902.27	9.01116	3.17171
LCO1_0894	2381	5252	7633	MaxBin_002_6	103964	+	2.4.1.129	Clostridiales (186802)	Multimodular transpeptidase-transglycosylase (EC 2.4.1.129) 3.4.-.-)	18914	1938.42	9.18243	3.19888
LCO1_0895	941	7671	8612	MaxBin_002_6	103964	+	2.7.1.2	Clostridiales (186802)	Glucokinase (EC 2.7.1.2)	7237	1876.7	8.89002	3.15219
LCO1_0896	830	8819	9649	MaxBin_002_6	103964	+		root (1)	hypothetical protein	754	221.676	1.05009	0.0705149
LCO1_0897	686	9683	10369	MaxBin_002_6	103964	+	3.4.21.89	Clostridiales (186802)	Signal peptidase I (EC 3.4.21.89)	1275	453.535	2.14842	1.10328
LCO1_0898	1742	10393	12135	MaxBin_002_6	103964	+		Firmicutes (1239)	Lipid A export ATP-binding/permease protein MsbA	3167	443.634	2.10152	1.07143
LCO1_0899	1901	12135	14036	MaxBin_002_6	103964	+		Firmicutes (1239)	Lipid A export ATP-binding/permease protein MsbA	2914	374.052	1.77191	0.825304
LCO1_0900	8492	14284	22776	MaxBin_002_6	103964	+		root (1)	hypothetical protein	53255	1530.3	7.2491	2.8578
LCO1_0901	1268	22853	24121	MaxBin_002_6	103964	+		unclassified Lachnospiraceae (186928)	SrtB family sortase	3579	688.759	3.26269	1.70606
LCO1_0902	1259	24172	25431	MaxBin_002_6	103964	+		root (1)	hypothetical protein	8765	1698.83	8.04748	3.00854
LCO1_0903	1955	25502	27457	MaxBin_002_6	103964	-		root (1)	hypothetical protein	1272	158.769	0.752098	-0.411008
LCO1_0904	872	27467	28339	MaxBin_002_6	103964	-		root (1)	hypothetical protein	259	72.4783	0.343334	-1.54231
LCO1_0905	2018	28430	30448	MaxBin_002_6	103964	+		Eubacterium (1730)	Cyclic beta-1,2-glucan modification transmembrane protein	1846	223.221	1.05741	0.0805381
LCO1_0906	1181	30535	31716	MaxBin_002_6	103964	-	2.7.6.1	Clostridiales (186802)	Ribose-phosphate pyrophosphokinase (EC 2.7.6.1)	5590	1155.01	5.47137	2.4519
LCO1_0907	980	31729	32709	MaxBin_002_6	103964	-		root (1)	hypothetical protein	1707	425.042	2.01345	1.00967
LCO1_0908	1202	32712	33914	MaxBin_002_6	103964	-		root (1)	hypothetical protein	3117	632.786	2.99755	1.58378
LCO1_0909	1379	34115	35494	MaxBin_002_6	103964	-	6.3.2.8	Lachnospiraceae (186803)	UDP-N-acetylmuramate--L-alanine ligase OS Clostridium phytofermentans (strain ATCC 700394 / DSM 18823 ISDg) GN murC PE 3 SV 1 # UNIPROT A9KQI8 UDP-NACMUR-ALA-LIG-RXN 6.3.2.8	1007	178.193	0.84411	-0.244497
LCO1_0910	191	35785	35976	MaxBin_002_6	103964	+		root (1)	hypothetical protein	1100	1405.35	6.65722	2.73492
LCO1_0911	764	35978	36742	MaxBin_002_6	103964	-	1.1.1.100	Clostridiales (186802)	3-oxoacyl- reductase (EC 1.1.1.100)	351	112.109	0.531065	-0.91304
LCO1_0912	710	36877	37587	MaxBin_002_6	103964	-	2.3.1.51	Clostridiales (186802)	1-acyl-sn-glycerol-3-phosphate acyltransferase (EC 2.3.1.51)	854	293.511	1.39038	0.475479
LCO1_0913	542	37665	38207	MaxBin_002_6	103964	-		Clostridiales (186802)	Ribosomal subunit interface protein	15075	6787.08	32.1508	5.00678
LCO1_0914	944	38300	39244	MaxBin_002_6	103964	-		root (1)	hypothetical protein	45	11.6323	0.0551029	-4.18173
LCO1_0915	242	39481	39723	MaxBin_002_6	103964	+		Clostridiales (186802)	uncharacterized protein	8268	8337	39.4929	5.30352
LCO1_0916	1235	39836	41071	MaxBin_002_6	103964	+		root (1)	hypothetical protein	5872	1160.23	5.49608	2.4584
LCO1_0917	752	41068	41820	MaxBin_002_6	103964	+		root (1)	hypothetical protein	2466	800.203	3.79061	1.92243
LCO1_0918	908	41820	42728	MaxBin_002_6	103964	+	3.4.11.18	Clostridiales (186802)	Methionine aminopeptidase (EC 3.4.11.18)	2793	750.602	3.55565	1.83011
LCO1_0919	3542	43019	46561	MaxBin_002_6	103964	+		Clostridiales (186802)	Transcription-repair coupling factor	3136	216.049	1.02344	0.0334231
LCO1_0920	1919	46581	48500	MaxBin_002_6	103964	+		root (1)	hypothetical protein	4731	601.593	2.84978	1.51085
LCO1_0921	431	48577	49008	MaxBin_002_6	103964	+		Clostridiales (186802)	Iron-sulfur cluster regulator IscR	1890	1070.06	5.06895	2.34169
LCO1_0922	2594	49318	51912	MaxBin_002_6	103964	+		Clostridiales (186802)	Protein export cytoplasm protein SecA ATPase RNA helicase (TC 3.A.5.1.1)	12710	1195.64	5.66382	2.50178
LCO1_0923	1478	51896	53374	MaxBin_002_6	103964	+		root (1)	hypothetical protein	1274	210.339	0.996389	-0.00521927
LCO1_0924	773	53848	54621	MaxBin_002_6	103964	+		Clostridiales (186802)	predicted hydrolase or acyltransferase (alpha/beta superfamily)	209	65.9769	0.312536	-1.6779
LCO1_0925	1583	54615	56198	MaxBin_002_6	103964	+	6.3.2.10	Bacteroides (816)	UDP-N-acetylmuramoylalanyl-D-glutamyl-2,6-diaminopimelate--D-alanyl-D-alanine ligase (EC 6.3.2.10)	648	99.8893	0.473182	-1.07953
LCO1_0926	1199	56232	57431	MaxBin_002_6	103964	+	6.3.2.4	Clostridiales (186802)	D-alanine--D-alanine ligase (EC 6.3.2.4)	597	121.501	0.575558	-0.796967
LCO1_0927	851	57431	58282	MaxBin_002_6	103964	+	5.1.1.3	Clostridiales (186802)	Glutamate racemase (EC 5.1.1.3)	260	74.5536	0.353165	-1.50159
LCO1_0928	647	58329	58976	MaxBin_002_6	103964	+	3.1.3.18	Butyrivibrio (830)	Phosphoglycolate phosphatase (EC 3.1.3.18)	162	61.0992	0.289431	-1.78871
LCO1_0929	1088	59182	60270	MaxBin_002_6	103964	+		Butyrivibrio fibrisolvens (831)	GGDEF domain-containing protein	242	54.2764	0.257111	-1.95954
LCO1_0930	725	60495	61220	MaxBin_002_6	103964	+		Clostridiales (186802)	Lipid A export ATP-binding/permease protein MsbA	133	44.765	0.212054	-2.23749
LCO1_0931	857	61217	62074	MaxBin_002_6	103964	+		Bacteria (2)	Lipid A export ATP-binding/permease protein MsbA	134	38.1548	0.180741	-2.468
LCO1_0932	1271	62345	63616	MaxBin_002_6	103964	+		Clostridiales (186802)	ATPase	388	74.4922	0.352874	-1.50277
LCO1_0933	620	63687	64307	MaxBin_002_6	103964	-	2.1.1.63	Lachnospiraceae (186803)	Methylated-DNA--protein-cysteine methyltransferase (EC 2.1.1.63)	354	139.327	0.660002	-0.599457
LCO1_0934	437	64473	64910	MaxBin_002_6	103964	+		Firmicutes (1239)	Transcriptional regulator, MarR family / Acetyltransferase (GNAT)	97	54.1646	0.256581	-1.96251
LCO1_0935	206	64907	65113	MaxBin_002_6	103964	+		Firmicutes (1239)	Transcriptional regulator, MarR family	39	46.1979	0.218842	-2.19204
LCO1_0936	1406	65423	66829	MaxBin_002_6	103964	+		Clostridiales (186802)	ATP-dependent DNA helicase	959	166.44	0.788437	-0.342932
LCO1_0937	1391	66800	68191	MaxBin_002_6	103964	-		root (1)	hypothetical protein	15	2.63141	0.0124652	-6.32595
LCO1_0938	203	68278	68481	MaxBin_002_6	103964	+	5.3.1.14	Clostridium (1485)	Bifunctional enzyme rhaA/rhaB OS Bacillus clausii (strain KSM-K16) GN rhaAB PE 3 SV 1 # UNIPROT Q5WL39 RHAMNULOKIN-RXN BCLA66692:ABC0374-MONOMER 5.3.1.14 2.7.1.5	30	36.062	0.170828	-2.54938
LCO1_0939	155	68678	68833	MaxBin_002_6	103964	+		root (1)	hypothetical protein	10	15.7432	0.0745765	-3.74513
LCO1_0940	275	68842	69117	MaxBin_002_6	103964	+	4.1.2.19	Firmicutes (1239)	Rhamnulose-1-phosphate aldolase OS Enterobacter sp. (strain 638) GN rhaD PE 3 SV 1 # UNIPROT A4WG94 RHAMNULPALDOL-RXN 4.1.2.19	42	37.2685	0.176543	-2.50191
LCO1_0941	776	69310	70086	MaxBin_002_6	103964	+		Clostridiales (186802)	flagellar basal body rod protein FlgG	1797	565.082	2.67683	1.42052
LCO1_0942	821	70112	70933	MaxBin_002_6	103964	+		Clostridiales (186802)	Flagellar basal-body rod protein FlgG	1907	566.803	2.68498	1.42491
LCO1_0943	338	71003	71341	MaxBin_002_6	103964	+		root (1)	hypothetical protein	470	339.317	1.60737	0.684699
LCO1_0944	2270	71338	73608	MaxBin_002_6	103964	+		Clostridiales (186802)	RecD-like DNA helicase YrrC	803	86.3206	0.408906	-1.29016
LCO1_0945	716	73595	74311	MaxBin_002_6	103964	+		root (1)	hypothetical protein	49	16.6997	0.0791074	-3.66004
LCO1_0946	413	74335	74748	MaxBin_002_6	103964	+		Clostridiales (186802)	flagellar protein	433	255.837	1.21191	0.277287
LCO1_0947	473	74752	75225	MaxBin_002_6	103964	+		root (1)	hypothetical protein	527	271.878	1.2879	0.365025
LCO1_0948	956	75188	76144	MaxBin_002_6	103964	+		root (1)	hypothetical protein	841	214.666	1.01689	0.0241569
LCO1_0949	875	76141	77016	MaxBin_002_6	103964	+		Clostridiales (186802)	Diadenylate cyclase spyDAC Bacterial checkpoint controller DisA nucleotide-binding domain	650	181.272	0.858695	-0.219782
LCO1_0950	1367	77000	78367	MaxBin_002_6	103964	+		unclassified Lachnospiraceae (186928)	hypothetical protein	1948	347.733	1.64723	0.720042
LCO1_0951	272	78371	78643	MaxBin_002_6	103964	+		Eubacterium (1730)	Phosphotransferase system HPr enzyme	167	149.821	0.709711	-0.494697
LCO1_0952	1679	78693	80372	MaxBin_002_6	103964	+	2.3.3.13	Clostridiales (186802)	2-isopropylmalate synthase OS Schizosaccharomyces pombe (strain ATCC 38366 / 972) GN leu3 PE 2 SV # UNIPROT O59736 2-ISOPROPYLMALATESYN-RXN SPOM-XXX-01:SPOM-XXX-01-004884-MONOMER 2.3.3.13	1914	278.174	1.31773	0.39805
LCO1_0953	863	80396	81259	MaxBin_002_6	103964	+	1.1.1.133	Butyrivibrio proteoclasticus (43305)	dTDP-4-dehydrorhamnose reductase (EC 1.1.1.133)	621	175.592	0.831792	-0.265706
LCO1_0954	1025	81256	82281	MaxBin_002_6	103964	+		root (1)	hypothetical protein	601	143.079	0.677773	-0.561125
LCO1_0955	1121	82271	83392	MaxBin_002_6	103964	+	5.4.99.9	Firmicutes (1239)	UDP-galactopyranose mutase OS Escherichia coli (strain K12) GN glf PE 1 SV # UNIPROT P37747 GALPMUT-RXN MetaCyc:GALPMUT-MONOMER 5.4.99.9	748	162.825	0.771312	-0.374614
LCO1_0956	476	83402	83878	MaxBin_002_6	103964	+		Shuttleworthia (177971)	cell wall teichoic acid glycosylation protein GtcA	141	72.2831	0.34241	-1.5462
LCO1_0957	1364	83882	85246	MaxBin_002_6	103964	+	2.7.8.6	Shuttleworthia satelles (177972)	Undecaprenyl-phosphate galactosephosphotransferase (EC 2.7.8.6)	889	159.042	0.753392	-0.408527
LCO1_0958	779	85243	86022	MaxBin_002_6	103964	+		Clostridiales (186802)	O-antigen export system permease protein RfbD	658	206.117	0.976388	-0.034474
LCO1_0959	1076	86037	87113	MaxBin_002_6	103964	+	3.6.3.40	Clostridiales (186802)	Teichoic acid export ATP-binding protein TagH (EC 3.6.3.40)	1107	251.05	1.18924	0.250039
LCO1_0960	413	87259	87672	MaxBin_002_6	103964	+		Lachnospiraceae (186803)	SSU ribosomal protein S12p (S23e)	4511	2665.31	12.6257	3.6583
LCO1_0961	470	87840	88310	MaxBin_002_6	103964	+		Clostridiales (186802)	SSU ribosomal protein S7p (S5e)	4482	2327.01	11.0232	3.46247
LCO1_0962	2117	88464	90581	MaxBin_002_6	103964	+		Clostridiales (186802)	Translation elongation factor G	17321	1996.54	9.45771	3.24149
LCO1_0963	1238	90698	91936	MaxBin_002_6	103964	+		Clostridiales (186802)	Translation elongation factor Tu	52195	10288.1	48.7351	5.60689
LCO1_0964	2237	92295	94532	MaxBin_002_6	103964	+		Clostridiales (186802)	Cell division protein FtsH (EC 3.4.24.-)	6069	662.027	3.13606	1.64896
LCO1_0965	1859	94544	96403	MaxBin_002_6	103964	+		Clostridiales (186802)	Excinuclease ABC subunit C	1509	198.077	0.938304	-0.0918722
LCO1_0966	953	96449	97402	MaxBin_002_6	103964	+		Lachnospiraceae (186803)	HPr kinase/phosphorylase (EC 2.7.1.-) 2.7.4.-)	1665	426.33	2.01955	1.01404
LCO1_0967	1400	97462	98862	MaxBin_002_6	103964	+		Clostridiales (186802)	Probable M18-family aminopeptidase 1 (EC 3.4.11.-)	2126	370.561	1.75537	0.811776
LCO1_0968	941	98871	99812	MaxBin_002_6	103964	+		Clostridium (1485)	UDP-N-acetylenolpyruvoylglucosamine reductase [	656	170.114	0.805839	-0.311437
LCO1_0969	860	99827	100687	MaxBin_002_6	103964	+		Clostridium (1485)	Hypothetical ATP-binding protein UPF0042, contains P-loop	368	104.418	0.494633	-1.01557
LCO1_0970	887	100689	101576	MaxBin_002_6	103964	+		Clostridiales (186802)	DNA-binding protein WhiA [	1538	423.114	2.00432	1.00311
LCO1_0971	248	101573	101821	MaxBin_002_6	103964	+		Clostridium (1485)	Catabolite repression HPr-like protein Crh	372	366.03	1.7339	0.794024
LCO1_0972	884	101839	102723	MaxBin_002_6	103964	+		Clostridiales (186802)	Transcription regulator	1687	465.68	2.20596	1.1414
LCO1_0973	863	102807	103670	MaxBin_002_6	103964	+	4.1.2.29	Firmicutes (1239)	6-phospho-5-dehydro-2-deoxy-D-gluconate aldolase OS Bacillus licheniformis (strain DSM 13 / ATCC 14580) GN iolJ PE 3 SV 1 # UNIPROT Q65D09 4.1.2.29-RXN BLIC279010:BL00237-MONOMER 4.1.2.29	5219	1475.71	6.99053	2.8054
LCO1_0974	431	214	645	MaxBin_002_7	88822	-		root (1)	hypothetical protein	44	24.9115	0.118007	-3.08305
LCO1_0975	554	642	1196	MaxBin_002_7	88822	-		root (1)	hypothetical protein	52	22.9044	0.108499	-3.20424
LCO1_0976	695	1226	1921	MaxBin_002_7	88822	-		Clostridiales (186802)	Circadian phase modifier @ NCAIR mutase (PurE)-related protein	83	29.1419	0.138047	-2.85677
LCO1_0977	4463	1931	6394	MaxBin_002_7	88822	-	2.7.7.7	Clostridiales (186802)	DNA polymerase III alpha subunit (EC 2.7.7.7)	960	52.4891	0.248644	-2.00785
LCO1_0978	1061	6424	7485	MaxBin_002_7	88822	-	1.17.7.1	Clostridiales (186802)	4-hydroxy-3-methylbut-2-en-1-yl diphosphate synthase OS Desulfovibrio vulgaris (strain Hildenborough / ATCC 29579 NCIMB 8303) GN ispG PE 3 SV 1 # UNIPROT Q72CD9 RXN0-882 1.17.7.1	421	96.8259	0.45867	-1.12447
LCO1_0979	1043	7482	8525	MaxBin_002_7	88822	-		Clostridiales (186802)	Membrane-associated zinc metalloprotease	772	180.617	0.855592	-0.225005
LCO1_0980	1151	8513	9664	MaxBin_002_7	88822	-	1.1.1.267	Clostridiales (186802)	1-deoxy-D-xylulose 5-phosphate reductoisomerase OS Geobacter lovleyi (strain ATCC BAA-1151 / DSM 17278 SZ) GN dxr PE 3 SV 1 # UNIPROT B3E7B0 DXPREDISOM-RXN 1.1.1.267	996	211.159	1.00027	0.000391537
LCO1_0981	803	9669	10472	MaxBin_002_7	88822	-	2.7.7.41	Clostridiales (186802)	Phosphatidate cytidylyltransferase (EC 2.7.7.41)	823	250.097	1.18473	0.244554
LCO1_0982	701	10475	11176	MaxBin_002_7	88822	-	2.5.1.31	Clostridiales (186802)	Undecaprenyl pyrophosphate synthase OS Clostridium acetobutylicum GN uppS PE 3 SV 1 # UNIPROT Q97I62 RXN-8999 CACE272562:CAC1791-MONOMER 2.5.1.31	1045	363.767	1.72319	0.785078
LCO1_0983	554	11231	11785	MaxBin_002_7	88822	-		Clostridiales (186802)	Ribosome recycling factor	1923	847.021	4.01239	2.00446
LCO1_0984	695	11796	12491	MaxBin_002_7	88822	-	2.7.4.22	Lachnospiraceae (186803)	Uridylate kinase OS Chromohalobacter salexigens (strain DSM 3043 / ATCC BAA-138 NCIMB 13768) GN pyrH PE 3 SV 1 # UNIPROT Q1R031 2.7.4.22-RXN 2.7.4.22	1917	673.073	3.18839	1.67283
LCO1_0985	905	12488	13393	MaxBin_002_7	88822	-		Clostridiales (186802)	Retinitis pigmentosa GTPase regulator-like protein	3296	888.717	4.20991	2.07379
LCO1_0986	956	13413	14369	MaxBin_002_7	88822	-		unclassified Lachnospiraceae (186928)	Peptidoglycan N-acetylglucosamine deacetylase (EC 3.5.1.-)	1509	385.173	1.82459	0.867572
LCO1_0987	929	14433	15362	MaxBin_002_7	88822	-		Clostridiales (186802)	Translation elongation factor Ts	12486	3279.69	15.5361	3.95755
LCO1_0988	743	15404	16147	MaxBin_002_7	88822	-		Clostridiales (186802)	SSU ribosomal protein S2p (SAe)	4162	1366.9	6.47511	2.6949
LCO1_0989	626	16319	16945	MaxBin_002_7	88822	-		root (1)	hypothetical protein	1015	395.655	1.87424	0.906307
LCO1_0990	842	16942	17784	MaxBin_002_7	88822	-		root (1)	hypothetical protein	1196	346.612	1.64192	0.715387
LCO1_0991	326	17787	18113	MaxBin_002_7	88822	-		root (1)	hypothetical protein	308	230.546	1.09211	0.12712
LCO1_0992	1601	18125	19726	MaxBin_002_7	88822	-		root (1)	hypothetical protein	3300	502.976	2.38263	1.25255
LCO1_0993	761	19742	20503	MaxBin_002_7	88822	-		Clostridium phytofermentans (66219)	RNA polymerase sigma factor flagellar operon	1656	531.007	2.51541	1.3308
LCO1_0994	335	20514	20849	MaxBin_002_7	88822	-		root (1)	hypothetical protein	466	339.442	1.60796	0.685231
LCO1_0995	455	20846	21301	MaxBin_002_7	88822	-		Clostridiales (186802)	Chemotaxis protein CheD	872	467.66	2.21533	1.14752
LCO1_0996	620	21337	21957	MaxBin_002_7	88822	-		Eubacterium (1730)	Chemotaxis protein CheC -- inhibitor MCP methylation	1649	649.014	3.07442	1.62031
LCO1_0997	485	21979	22464	MaxBin_002_7	88822	-		Lachnospiraceae (186803)	Positive regulator CheA protein activity (CheW)	1098	552.44	2.61694	1.38788
LCO1_0998	2141	22476	24617	MaxBin_002_7	88822	-		Eubacterium (1730)	Signal transduction histidine kinase CheA (EC 2.7.3.-)	6275	715.191	3.3879	1.76039
LCO1_0999	1043	24621	25664	MaxBin_002_7	88822	-	3.1.1.61	Clostridiales (186802)	Chemotaxis response regulator protein-glutamate methylesterase CheB (EC 3.1.1.61)	2747	642.687	3.04445	1.60618
LCO1_1000	824	25661	26485	MaxBin_002_7	88822	-		root (1)	hypothetical protein	652	193.084	0.914649	-0.128711
LCO1_1001	872	26494	27366	MaxBin_002_7	88822	-		Clostridiales (186802)	Flagellar synthesis regulator FleN	600	167.903	0.795369	-0.330304
LCO1_1002	1436	27366	28802	MaxBin_002_7	88822	-		unclassified Lachnospiraceae (186928)	MULTISPECIES: flagellar biosynthesis protein FlhF	1856	315.39	1.49402	0.579203
LCO1_1003	2066	28799	30865	MaxBin_002_7	88822	-		Clostridium phytofermentans (66219)	Flagellar biosynthesis protein FlhA	4316	509.772	2.41482	1.27192
LCO1_1004	1127	30899	32026	MaxBin_002_7	88822	-		Clostridiales (186802)	Flagellar biosynthesis protein FlhB	949	205.479	0.973366	-0.0389458
LCO1_1005	779	32030	32809	MaxBin_002_7	88822	-		Clostridiales (186802)	Flagellar biosynthesis protein FliR	1160	363.367	1.72129	0.783491
LCO1_1006	269	32817	33086	MaxBin_002_7	88822	-		Firmicutes (1239)	Flagellar biosynthesis protein FliQ	495	449.033	2.12709	1.08888
LCO1_1007	908	33097	34005	MaxBin_002_7	88822	-		Clostridium phytofermentans (66219)	Flagellar biosynthesis protein FliP	2393	643.105	3.04643	1.60712
LCO1_1008	389	34005	34394	MaxBin_002_7	88822	-		root (1)	hypothetical protein	1160	727.668	3.44701	1.78534
LCO1_1009	362	34394	34756	MaxBin_002_7	88822	-		Firmicutes (1239)	Chemotaxis regulator - transmits chemoreceptor signals to flagelllar motor components CheY	2452	1652.86	7.82971	2.96896
LCO1_1010	1193	34782	35975	MaxBin_002_7	88822	-		Clostridiales (186802)	Flagellar motor switch protein FliN	4638	948.67	4.49391	2.16797
LCO1_1011	980	35950	36930	MaxBin_002_7	88822	-		Clostridiales (186802)	Flagellar motor switch protein FliM	3219	801.53	3.7969	1.92482
LCO1_1012	524	36949	37473	MaxBin_002_7	88822	-		root (1)	hypothetical protein	1873	872.231	4.13181	2.04677
LCO1_1013	905	37516	38421	MaxBin_002_7	88822	-		Clostridiales (186802)	Flagellar motor rotation protein MotB	3747	1010.32	4.78596	2.25881
LCO1_1014	755	38421	39176	MaxBin_002_7	88822	-		Clostridium phytofermentans (66219)	Flagellar motor rotation protein MotA	3831	1238.2	5.86542	2.55223
LCO1_1015	782	39508	40290	MaxBin_002_7	88822	-		root (1)	hypothetical protein	2246	700.854	3.31999	1.73118
LCO1_1016	392	40327	40719	MaxBin_002_7	88822	-		Clostridiales (186802)	Putative flagellar hook associated protein	638	397.154	1.88135	0.911764
LCO1_1017	1778	41182	42960	MaxBin_002_7	88822	-		Lachnospiraceae (186803)	Flagellar hook protein FlgE	4599	631.185	2.98996	1.58013
LCO1_1018	1688	42974	44662	MaxBin_002_7	88822	-		root (1)	hypothetical protein	4783	691.437	3.27538	1.71166
LCO1_1019	3635	44765	48400	MaxBin_002_7	88822	-		root (1)	hypothetical protein	1382	92.7745	0.439478	-1.18614
LCO1_1020	866	48402	49268	MaxBin_002_7	88822	-		Lachnospiraceae (186803)	hypothetical protein	1096	308.829	1.46294	0.548871
LCO1_1021	455	49285	49740	MaxBin_002_7	88822	-		Clostridiales (186802)	Flagellar export FliJ	574	307.84	1.45826	0.544246
LCO1_1022	1355	49780	51135	MaxBin_002_7	88822	-	3.6.3.14	Clostridium phytofermentans (66219)	Probable ATP synthase y4yI OS Rhizobium sp. (strain NGR234) GN PE 3 SV 1 # UNIPROT P55717 ATPSYN-RXN 3.6.3.14	2556	460.306	2.1805	1.12466
LCO1_1023	959	51157	52116	MaxBin_002_7	88822	-		root (1)	hypothetical protein	3295	838.42	3.97165	1.98974
LCO1_1024	1115	52064	53179	MaxBin_002_7	88822	-		Firmicutes (1239)	Flagellar motor switch protein FliG	5358	1172.61	5.55471	2.47371
LCO1_1025	1643	53182	54825	MaxBin_002_7	88822	-		Lachnospiraceae (186803)	Flagellar M-ring protein FliF	11863	1761.9	8.34624	3.06113
LCO1_1026	308	54846	55154	MaxBin_002_7	88822	-		unclassified Lachnospiraceae (186928)	Flagellar hook-basal body complex protein FliE	1473	1167.02	5.52823	2.46682
LCO1_1027	452	55170	55622	MaxBin_002_7	88822	-		Clostridiales (186802)	Flagellar basal-body rod protein FlgC	1946	1050.58	4.97666	2.31518
LCO1_1028	398	55637	56035	MaxBin_002_7	88822	-		Roseburia hominis (301301)	Flagellar basal-body rod protein FlgB	1944	1191.9	5.64608	2.49725
LCO1_1029	782	56173	56955	MaxBin_002_7	88822	-		Lachnospiraceae (186803)	GTP-sensing transcriptional pleiotropic repressor codY	3147	982.008	4.65183	2.2178
LCO1_1030	2093	57021	59114	MaxBin_002_7	88822	-	5.99.1.2	Clostridiales (186802)	DNA topoisomerase I (EC 5.99.1.2)	776	90.4727	0.428575	-1.22238
LCO1_1031	1529	59296	60825	MaxBin_002_7	88822	+		Bacteria (2)	MG(2+) CHELATASE FAMILY PROTEIN / ComM-related protein	390	62.2418	0.294843	-1.76198
LCO1_1032	1094	60822	61916	MaxBin_002_7	88822	+		root (1)	hypothetical protein	212	47.2872	0.224002	-2.15841
LCO1_1033	512	61920	62432	MaxBin_002_7	88822	-		Clostridiales (186802)	catalase	399	190.164	0.900817	-0.150693
LCO1_1034	1826	62494	64320	MaxBin_002_7	88822	-		Pseudobutyrivibrio sp. MD2005 (1410616)	hypothetical protein	1588	212.214	1.00527	0.00758587
LCO1_1035	1820	64401	66221	MaxBin_002_7	88822	-		root (1)	hypothetical protein	965	129.384	0.6129	-0.706276
LCO1_1036	2852	66260	69112	MaxBin_002_7	88822	-	6.1.1.17	Clostridiales (186802)	Glutamyl-tRNA synthetase (EC 6.1.1.17) @ Glutamyl-tRNA(Gln) 6.1.1.24) ## unambiguous	4054	346.864	1.64312	0.716434
LCO1_1037	791	69116	69907	MaxBin_002_7	88822	-		root (1)	hypothetical protein	962	296.772	1.40583	0.491421
LCO1_1038	1247	69908	71155	MaxBin_002_7	88822	-		Lachnospiraceae (186803)	hypothetical protein	2003	391.958	1.85673	0.892763
LCO1_1039	3425	71159	74584	MaxBin_002_7	88822	-		root (1)	hypothetical protein	10603	755.428	3.57851	1.83936
LCO1_1040	1088	74675	75763	MaxBin_002_7	88822	+	4.1.1.81	Shuttleworthia satelles (177972)	L-threonine 3-O-phosphate decarboxylase (EC 4.1.1.81)	223	50.0151	0.236924	-2.0775
LCO1_1041	575	75714	76289	MaxBin_002_7	88822	-		Clostridiales (186802)	Substrate-specific component FolT folate ECF transporter	2151	912.846	4.32421	2.11244
LCO1_1042	2093	76593	78686	MaxBin_002_7	88822	-	6.3.1.2	Bacteria (2)	Glutamine synthetase OS Bacteroides fragilis GN glnA PE 3 SV 2 # UNIPROT P15623 GLUTAMINESYN-RXN BFRA295405:BF1040-MONOMER 6.3.1.2	4252	495.734	2.34832	1.23163
LCO1_1043	1598	78708	80306	MaxBin_002_7	88822	-	6.3.5.4	Firmicutes (1239)	Asparagine synthetase (EC 6.3.5.4)	1381	210.883	0.998966	-0.00149237
LCO1_1044	377	80457	80834	MaxBin_002_7	88822	-		Clostridiales (186802)	Preprotein translocase subunit YajC (TC 3.A.5.1.1)	5244	3394.27	16.0789	4.00709
LCO1_1045	1148	80920	82068	MaxBin_002_7	88822	-	2.4.2.29	Clostridiales (186802)	tRNA-guanine transglycosylase (EC 2.4.2.29)	1323	281.218	1.33215	0.413752
LCO1_1046	1082	82071	83153	MaxBin_002_7	88822	-	4.2.3.5	Clostridiales (186802)	Chorismate synthase OS Archaeoglobus fulgidus (strain ATCC 49558 / VC-16 DSM 4304 JCM 9628 NBRC 100126) GN aroC PE 3 SV 1 # UNIPROT O29587 CHORISMATE-SYNTHASE-RXN 4.2.3.5	989	223.046	1.05658	0.0794036
LCO1_1047	1049	83162	84211	MaxBin_002_7	88822	-	3.1.1.31	Clostridiales (186802)	6-phosphogluconolactonase (EC 3.1.1.31)	2370	551.312	2.6116	1.38493
LCO1_1048	1235	84214	85449	MaxBin_002_7	88822	-		Clostridiales (186802)	peptidase, U32 family large subunit	725	143.25	0.678586	-0.559396
LCO1_1049	653	85442	86095	MaxBin_002_7	88822	-		Clostridiales (186802)	FIG011945: O-methyltransferase family protein	504	188.34	0.892177	-0.164598
LCO1_1050	1688	86092	87780	MaxBin_002_7	88822	-		Clostridiales (186802)	Zn-dependent hydrolase, RNA-metabolising, CPSF 100 kDa analog	2343	338.707	1.60448	0.682104
LCO1_1051	260	87849	88109	MaxBin_002_7	88822	-		root (1)	hypothetical protein	302	283.438	1.34266	0.425099
LCO1_1052	437	88096	88533	MaxBin_002_7	88822	-		Clostridiales (186802)	Putative Holliday junction resolvase (EC 3.1.-.-)	734	409.864	1.94155	0.957209
LCO1_1053	266	88533	88799	MaxBin_002_7	88822	-		Clostridiales (186802)	Hypothetical protein possible functionally linked Alanyl-tRNA synthetase	816	748.572	3.54603	1.8262
LCO1_1054	512	1320	1832	MaxBin_002_8	83726	-		root (1)	hypothetical protein	0	0	0	#NUM!
LCO1_1055	821	2741	3562	MaxBin_002_8	83726	-		root (1)	hypothetical protein	0	0	0	#NUM!
LCO1_1056	698	4472	5170	MaxBin_002_8	83726	-		root (1)	hypothetical protein	0	0	0	#NUM!
LCO1_1057	464	7215	7679	MaxBin_002_8	83726	-		root (1)	hypothetical protein	83	43.6501	0.206773	-2.27388
LCO1_1058	266	9140	9406	MaxBin_002_8	83726	+		Lachnospiraceae (186803)	hypothetical protein	36	33.0252	0.156442	-2.6763
LCO1_1059	266	9360	9626	MaxBin_002_8	83726	+		root (1)	hypothetical protein	12	11.0084	0.0521475	-4.26126
LCO1_1060	140	9697	9837	MaxBin_002_8	83726	+		root (1)	hypothetical protein	5	8.71499	0.0412834	-4.59829
LCO1_1061	239	9898	10137	MaxBin_002_8	83726	+		root (1)	hypothetical protein	2	2.04201	0.00967311	-6.69181
LCO1_1062	662	10233	10895	MaxBin_002_8	83726	-		Butyrivibrio (830)	hypothetical protein	50	18.4305	0.0873064	-3.51777
LCO1_1063	947	11019	11966	MaxBin_002_8	83726	-	1.1.2.3	Bacteria (2)	L-lactate dehydrogenase (EC 1.1.2.3)	101	26.0253	0.123284	-3.01995
LCO1_1064	959	12058	13017	MaxBin_002_8	83726	-		Clostridiales (186802)	Transcriptional regulator rhamnose utilization, AraC family	82	20.8651	0.0988392	-3.33877
LCO1_1065	683	13169	13852	MaxBin_002_8	83726	+	4.1.2.19	Lachnospiraceae (186803)	Rhamnulose-1-phosphate aldolase (EC 4.1.2.19)	3	1.07183	0.00507732	-7.62172
LCO1_1066	1418	14054	15472	MaxBin_002_8	83726	+		Bacteria (2)	putative L-arabinose isomerase protein	6	1.03252	0.00489113	-7.67562
LCO1_1067	1391	15469	16860	MaxBin_002_8	83726	+	5.3.1.14	Clostridiales (186802)	Bifunctional enzyme rhaA/rhaB OS Bacillus clausii (strain KSM-K16) GN rhaAB PE 3 SV 1 # UNIPROT Q5WL39 RHAMNULOKIN-RXN BCLA66692:ABC0374-MONOMER 5.3.1.14 2.7.1.5	6	1.05257	0.00498607	-7.64788
LCO1_1068	2273	17029	19302	MaxBin_002_8	83726	+	2.3.1.54	Firmicutes (1239)	Formate acetyltransferase OS Haemophilus influenzae (strain ATCC 51907 / DSM 11121 KW20 Rd) GN pflB PE 3 SV 2 # UNIPROT P43753 PYRUVFORMLY-RXN 2.3.1.54	3340	358.568	1.69856	0.764312
LCO1_1069	749	19596	20345	MaxBin_002_8	83726	+	1.97.1.4	Firmicutes (1239)	Pyruvate formate-lyase activating enzyme (EC 1.97.1.4)	205	66.7878	0.316378	-1.66028
LCO1_1070	842	21772	22614	MaxBin_002_8	83726	-		Clostridiales (186802)	COG1496: Uncharacterized conserved protein	189	54.774	0.259468	-1.94637
LCO1_1071	554	22794	23348	MaxBin_002_8	83726	-		Clostridiales (186802)	hypothetical protein	43	18.9402	0.0897207	-3.47842
LCO1_1072	2138	23802	25940	MaxBin_002_8	83726	+		Clostridiales (186802)	Cell division protein FtsH (EC 3.4.24.-)	20524	2342.5	11.0966	3.47204
LCO1_1073	2849	25956	28805	MaxBin_002_8	83726	+		root (1)	hypothetical protein	27540	2358.83	11.1739	3.48206
LCO1_1074	779	28981	29760	MaxBin_002_8	83726	+	5.3.1.16	Clostridiales (186802)	1-(5-phosphoribosyl)-5- imidazole-4-carboxamide isomerase, chloroplastic OS Arabidopsis thaliana GN HIS6 PE 2 SV 1 # UNIPROT O82782 PRIBFAICARPISOM-RXN 5.3.1.16	485	151.925	0.719678	-0.474577
LCO1_1075	869	29796	30665	MaxBin_002_8	83726	+	5.1.1.7	Clostridiales (186802)	Diaminopimelate epimerase OS Desulfovibrio desulfuricans (strain ATCC 27774 / DSM 6949) GN dapF PE 3 SV 1 # UNIPROT B8IZX7 DIAMINOPIMEPIM-RXN 5.1.1.7	1208	339.213	1.60687	0.684254
LCO1_1076	1256	30682	31938	MaxBin_002_8	83726	+	2.6.1.83	Clostridiales (186802)	LL-diaminopimelate aminotransferase OS Lawsonia intracellularis (strain PHE/MN1-00) GN dapL PE 3 SV 1 # UNIPROT Q1MR87 RXN-7737 LINT363253:LI0435-MONOMER 2.6.1.83	3201	621.9	2.94598	1.55875
LCO1_1077	746	31981	32727	MaxBin_002_8	83726	-		Clostridiales (186802)	putative phosphohydrolase	193	63.1311	0.299056	-1.74151
LCO1_1078	791	32800	33591	MaxBin_002_8	83726	+		root (1)	hypothetical protein	377	116.303	0.550933	-0.860051
LCO1_1079	278	33597	33875	MaxBin_002_8	83726	-		unclassified Lachnospiraceae (186928)	hypothetical protein	27	23.6998	0.112267	-3.15499
LCO1_1080	1028	33973	35001	MaxBin_002_8	83726	+		Lachnospiraceae (186803)	hypothetical protein	765	181.591	0.860205	-0.217247
LCO1_1081	608	35016	35624	MaxBin_002_8	83726	+		root (1)	hypothetical protein	403	161.743	0.766188	-0.38423
LCO1_1082	512	35621	36133	MaxBin_002_8	83726	-		root (1)	hypothetical protein	463	220.666	1.04531	0.0639301
LCO1_1083	551	36187	36738	MaxBin_002_8	83726	+		Clostridiales (186802)	DJ-1/YajL/PfpI superfamily, includes chaperone protein YajL (former ThiJ), parkinsonism-associated DJ-1, peptidases PfpI, Hsp31	806	356.951	1.6909	0.757789
LCO1_1084	431	37028	37459	MaxBin_002_8	83726	+		Clostridia (186801)	Cell division protein MraZ	257	145.506	0.689271	-0.536858
LCO1_1085	971	37456	38427	MaxBin_002_8	83726	+		Clostridiales (186802)	rRNA small subunit methyltransferase H	526	132.188	0.626182	-0.675347
LCO1_1086	452	38424	38876	MaxBin_002_8	83726	+		unclassified Lachnospiraceae (186928)	hypothetical protein	586	316.362	1.49863	0.58364
LCO1_1087	1886	38883	40769	MaxBin_002_8	83726	+	2.4.1.129	Clostridiales (186802)	Cell division protein FtsI (EC 2.4.1.129)	1123	145.299	0.688291	-0.53891
LCO1_1088	992	40766	41758	MaxBin_002_8	83726	+	2.7.8.13	Clostridium (1485)	Phospho-N-acetylmuramoyl-pentapeptide-transferase (EC 2.7.8.13)	961	236.394	1.11981	0.163258
LCO1_1089	1349	41778	43127	MaxBin_002_8	83726	+	6.3.2.9	Clostridiales (186802)	UDP-N-acetylmuramoylalanine--D-glutamate ligase OS Clostridium phytofermentans (strain ATCC 700394 / DSM 18823 ISDg) GN murD PE 3 SV 1 # UNIPROT A9KLU2 UDP-NACMURALA-GLU-LIG-RXN 6.3.2.9	1457	263.556	1.24848	0.320172
LCO1_1090	1157	43131	44288	MaxBin_002_8	83726	+		Clostridiales (186802)	Cell division protein FtsW	676	142.573	0.675378	-0.566232
LCO1_1091	749	44288	45037	MaxBin_002_8	83726	+		root (1)	hypothetical protein	364	118.589	0.561763	-0.831966
LCO1_1092	1304	45159	46463	MaxBin_002_8	83726	+		Clostridiales (186802)	Cell division protein FtsZ (EC 3.4.24.-)	6006	1123.91	5.32404	2.41252
LCO1_1093	1607	46513	48120	MaxBin_002_8	83726	+		Clostridiales (186802)	Metallo-beta-lactamase family protein, RNA-specific	2167	329.055	1.55875	0.640391
LCO1_1094	1751	48168	49919	MaxBin_002_8	83726	+	3.4.11.9	Clostridiales (186802)	Xaa-Pro aminopeptidase (EC 3.4.11.9)	1274	177.545	0.841041	-0.249752
LCO1_1095	2360	49919	52279	MaxBin_002_8	83726	+		root (1)	hypothetical protein	513	53.0433	0.251269	-1.99269
LCO1_1096	1571	52257	53828	MaxBin_002_8	83726	+		Firmicutes (1239)	Cardiolipin synthetase (EC 2.7.8.-)	416	64.6163	0.306091	-1.70797
LCO1_1097	2939	53925	56864	MaxBin_002_8	83726	+		unclassified Lachnospiraceae (186928)	cell division protein FtsA	2961	245.846	1.16459	0.219821
LCO1_1098	803	56864	57667	MaxBin_002_8	83726	+		Clostridiales (186802)	Zn-dependent hydrolase (beta-lactamase superfamily)	531	161.363	0.764386	-0.387626
LCO1_1099	281	57846	58127	MaxBin_002_8	83726	+		Monera	ACT domain protein	350	303.939	1.43978	0.525847
LCO1_1100	1364	58482	59846	MaxBin_002_8	83726	+		Clostridiales (186802)	PFL family protein [	1663	297.511	1.40933	0.495006
LCO1_1101	875	60054	60929	MaxBin_002_8	83726	+		Firmicutes (1239)	permease [	595	165.933	0.786037	-0.347332
LCO1_1102	830	61775	62605	MaxBin_002_8	83726	-		root (1)	hypothetical protein	765	224.91	1.06541	0.0914101
LCO1_1103	1643	63398	65041	MaxBin_002_8	83726	+		Clostridiales (186802)	ABC transporter ATP-binding protein uup	1476	219.217	1.03844	0.054422
LCO1_1104	3557	65476	69033	MaxBin_002_8	83726	+		Clostridiales (186802)	Pyruvate-flavodoxin oxidoreductase (EC 1.2.7.-)	89395	6132.74	29.0511	4.86052
LCO1_1105	3770	69164	72934	MaxBin_002_8	83726	+		root (1)	hypothetical protein	2646	171.267	0.811302	-0.30169
LCO1_1106	683	72987	73670	MaxBin_002_8	83726	+		root (1)	hypothetical protein	2156	770.288	3.6489	1.86746
LCO1_1107	1673	73708	75381	MaxBin_002_8	83726	+	3.6.1.1	Clostridiales (186802)	Manganese-dependent inorganic pyrophosphatase (EC 3.6.1.1)	1262	184.072	0.871961	-0.197664
LCO1_1108	554	75378	75932	MaxBin_002_8	83726	+		root (1)	hypothetical protein	246	108.355	0.513286	-0.962166
LCO1_1109	521	76034	76555	MaxBin_002_8	83726	+	2.2.1.6	Lachnospiraceae (186803)	Acetolactate synthase small subunit (EC 2.2.1.6)	5195	2433.17	11.5261	3.52683
LCO1_1110	1007	76633	77640	MaxBin_002_8	83726	+	1.1.1.86	Clostridiales (186802)	Ketol-acid reductoisomerase OS Acidobacterium capsulatum (strain ATCC 51196 / DSM 11244 JCM 7670) GN ilvC PE 3 SV 1 # UNIPROT C1F6Z5 ACETOLACTREDUCTOISOM-RXN 1.1.1.86	11502	2787.2	13.2032	3.72281
LCO1_1111	1253	77816	79069	MaxBin_002_8	83726	+	4.2.1.33	Clostridiales (186802)	3-isopropylmalate dehydratase large subunit 2 OS Rubrobacter xylanophilus (strain DSM 9941 / NBRC 16129) GN leuC2 PE 3 SV 1 # UNIPROT Q1AVC5 RXN-8991 4.2.1.33	1215	236.619	1.12088	0.164632
LCO1_1112	494	79078	79572	MaxBin_002_8	83726	+	4.2.1.35	Clostridiales (186802)	Isopropylmalate/citramalate isomerase small subunit OS Methanocaldococcus jannaschii (strain ATCC 43067 / DSM 2661 JAL-1 JCM 10045 NBRC 100440) GN leuD PE 1 SV # UNIPROT Q58673 R-2-METHYLMALATE-DEHYDRATASE-RXN 4.2.1.35	380	187.707	0.889182	-0.16945
LCO1_1113	1148	79574	80722	MaxBin_002_8	83726	+	1.1.1.38	Clostridiales (186802)	Probable NAD-dependent malic enzyme 4 OS Bacillus subtilis GN ytsJ PE 3 SV 1 # UNIPROT O34962 MALIC-NAD-RXN BSUB:BSU29220-MONOMER 1.1.1.38	1292	274.628	1.30093	0.379545
LCO1_1114	524	81760	82284	MaxBin_002_8	83726	+	3.5.1.19	Oribacterium sinus (237576)	Nicotinamidase (EC 3.5.1.19)	1487	692.476	3.2803	1.71383
LCO1_1115	1277	82338	83615	MaxBin_002_8	83726	+		root (1)	hypothetical protein	3853	736.263	3.48772	1.80229
LCO1_1116	1682	3	1685	MaxBin_002_9	73975	+		root (1)	hypothetical protein	17049	2473.42	11.7167	3.5505
LCO1_1117	2642	1909	4551	MaxBin_002_9	73975	+	6.1.1.9	Clostridiales (186802)	Valyl-tRNA synthetase OS Pelobacter carbinolicus (strain DSM 2380 / Gra Bd 1) GN valS PE 3 SV 1 # UNIPROT Q3A253 VALINE--TRNA-LIGASE-RXN 6.1.1.9	5464	504.664	2.39063	1.25739
LCO1_1118	188	4564	4752	MaxBin_002_9	73975	+		root (1)	hypothetical protein	143	185.611	0.879249	-0.185656
LCO1_1119	1418	4757	6175	MaxBin_002_9	73975	+		root (1)	hypothetical protein	2733	470.314	2.22791	1.15569
LCO1_1120	1667	6253	7920	MaxBin_002_9	73975	-		root (1)	hypothetical protein	5409	791.783	3.75073	1.90717
LCO1_1121	2714	7958	10672	MaxBin_002_9	73975	-		root (1)	hypothetical protein	7847	705.535	3.34216	1.74078
LCO1_1122	1256	10888	12144	MaxBin_002_9	73975	+		Clostridiales (186802)	Maltose/maltodextrin ABC transporter, substrate binding periplasmic protein MalE	3922	761.979	3.60954	1.85181
LCO1_1123	1766	12157	13923	MaxBin_002_9	73975	+		Clostridiales (186802)	Histidine kinase, HAMP region:chemotaxis sensory transducer	7835	1082.61	5.1284	2.35851
LCO1_1124	1232	13920	15152	MaxBin_002_9	73975	+		root (1)	hypothetical protein	1734	343.45	1.62694	0.702163
LCO1_1125	794	15201	15995	MaxBin_002_9	73975	+		Clostridiales (186802)	iron-binding protein, hemerythrin	1221	375.249	1.77758	0.829914
LCO1_1126	1067	15935	17002	MaxBin_002_9	73975	+		Butyrivibrio (830)	alpha/beta hydrolase	448	102.456	0.485342	-1.04293
LCO1_1127	887	17073	17960	MaxBin_002_9	73975	+		Lachnospiraceae (186803)	Hydrolases alpha/beta superfamily	265	72.9033	0.345347	-1.53388
LCO1_1128	854	17967	18821	MaxBin_002_9	73975	-		root (1)	hypothetical protein	4192	1197.81	5.6741	2.50439
LCO1_1129	1346	18846	20192	MaxBin_002_9	73975	-		Bacteria (2)	4-hydroxybutyrate coenzyme A transferase	6094	1104.8	5.23349	2.38777
LCO1_1130	1571	20342	21913	MaxBin_002_9	73975	+		root (1)	hypothetical protein	1723	267.629	1.26778	0.342301
LCO1_1131	494	21916	22410	MaxBin_002_9	73975	+		root (1)	hypothetical protein	374	184.744	0.875142	-0.192411
LCO1_1132	1142	22428	23570	MaxBin_002_9	73975	+		Clostridiales (186802)	Two-component response regulator yesN, associated MetSO reductase	863	184.404	0.873531	-0.195068
LCO1_1133	1397	23633	25030	MaxBin_002_9	73975	+		unclassified Lachnospiraceae (186928)	Two-component sensor kinase YesM (EC 2.7.3.-)	288	50.3061	0.238303	-2.06913
LCO1_1134	1124	25243	26367	MaxBin_002_9	73975	+		Clostridiales (186802)	ABC transporter periplasmic binding protein ytfQ precursor	43586	9462.49	44.8244	5.48621
LCO1_1135	1529	26487	28016	MaxBin_002_9	73975	+	3.6.3.17	Clostridiales (186802)	Putative sugar ABC transport system, ATP-binding protein YtfR (EC 3.6.3.17)	11264	1797.67	8.51567	3.09012
LCO1_1136	1046	28006	29052	MaxBin_002_9	73975	+		Clostridiales (186802)	Ribose ABC transport system, permease protein RbsC (TC 3.A.1.2.1)	6519	1520.81	7.20416	2.84883
LCO1_1137	1046	29054	30100	MaxBin_002_9	73975	+		Clostridiales (186802)	Ribose ABC transport system, permease protein RbsC (TC 3.A.1.2.1)	5383	1255.79	5.94876	2.57259
LCO1_1138	1439	30242	31681	MaxBin_002_9	73975	+	5.3.1.4	Monera	L-arabinose isomerase OS Opitutus terrae (strain DSM 11246 / PB90-1) GN araA PE 3 SV 1 # UNIPROT B1ZRZ1 ARABISOM-RXN 5.3.1.4	7875	1335.41	6.32592	2.66128
LCO1_1139	713	31721	32434	MaxBin_002_9	73975	+	5.1.3.4	Clostridiales (186802)	Probable L-ribulose-5-phosphate 4-epimerase UlaF OS Mycoplasma pneumoniae GN ulaF PE 3 SV 1 # UNIPROT P75289 RIBULPEPIM-RXN MPNE272634:MPN498-MONOMER 5.1.3.4	4150	1420.31	6.7281	2.7502
LCO1_1140	1613	32403	34016	MaxBin_002_9	73975	+	2.7.1.16	Bacteria (2)	Ribulokinase (EC 2.7.1.16)	6067	917.835	4.34784	2.1203
LCO1_1141	2381	34032	36413	MaxBin_002_9	73975	+	4.1.2.22	Bacteria (2)	Xylulose-5-phosphate/fructose-6-phosphate phosphoketolase OS Bifidobacterium animalis subsp. lactis (strain DSM 10140 / JCM 10602 LMG 18314) GN xfp PE 1 SV # UNIPROT Q9AEM9 PHOSPHOKETOLASE-RXN MetaCyc:MONOMER-12656 4.1.2.22 4.1.2.9	11594	1188.23	5.6287	2.4928
LCO1_1142	656	36464	37120	MaxBin_002_9	73975	+	2.2.1.2	Clostridiales (186802)	Probable transaldolase OS Rhodospirillum centenum (strain ATCC 51521 / SW) GN tal PE 3 SV 1 # UNIPROT B6IPE0 TRANSALDOL-RXN 2.2.1.2	2839	1056.05	5.0026	2.32268
LCO1_1143	371	37343	37714	MaxBin_002_9	73975	+		Clostridiales (186802)	Alkaline shock protein	730	480.147	2.27448	1.18554
LCO1_1144	503	37711	38214	MaxBin_002_9	73975	+		root (1)	hypothetical protein	800	388.103	1.83847	0.878503
LCO1_1145	1337	38207	39544	MaxBin_002_9	73975	+	3.1.11.6	Clostridiales (186802)	Exodeoxyribonuclease VII large subunit (EC 3.1.11.6)	878	160.246	0.759096	-0.397645
LCO1_1146	251	39537	39788	MaxBin_002_9	73975	+	3.1.11.6	unclassified Lachnospiraceae (186928)	Exodeoxyribonuclease VII small subunit (EC 3.1.11.6)	133	129.301	0.612508	-0.707199
LCO1_1147	911	39772	40683	MaxBin_002_9	73975	+	2.5.1.90	Clostridiales (186802)	Octaprenyl diphosphate synthase (EC 2.5.1.90) / Dimethylallyltransferase 2.5.1.1) (2E,6E)-farnesyl 2.5.1.10) Geranylgeranyl pyrophosphate synthetase 2.5.1.29)	772	206.787	0.979564	-0.0297885
LCO1_1148	1874	40683	42557	MaxBin_002_9	73975	+	2.2.1.7	Clostridiales (186802)	1-deoxy-D-xylulose-5-phosphate synthase OS Clostridium kluyveri (strain ATCC 8527 / DSM 555 NCIMB 10680) GN dxs PE 3 SV 1 # UNIPROT A5N7J2 DXS-RXN 2.2.1.7	1198	155.996	0.73896	-0.436431
LCO1_1149	800	42554	43354	MaxBin_002_9	73975	+		Clostridiales (186802)	RNA binding methyltransferase FtsJ like	268	81.7466	0.387239	-1.36871
LCO1_1150	851	43351	44202	MaxBin_002_9	73975	+	2.7.1.23	Lachnospiraceae (186803)	NAD kinase (EC 2.7.1.23)	401	114.985	0.544689	-0.876495
LCO1_1151	449	44266	44715	MaxBin_002_9	73975	+		Clostridiales (186802)	Arginine pathway regulatory protein ArgR, repressor arg regulon	159	86.4123	0.40934	-1.28863
LCO1_1152	1655	44743	46398	MaxBin_002_9	73975	+		Clostridiales (186802)	DNA repair protein RecN	533	78.5876	0.372274	-1.42556
LCO1_1153	1496	46983	48479	MaxBin_002_9	73975	+	2.7.7.12	Clostridiales (186802)	Galactose-1-phosphate uridylyltransferase OS Fusobacterium nucleatum subsp. GN galT PE 3 SV 1 # UNIPROT Q8RHC9 GALACTURIDYLYLTRANS-RXN FNUC190304:FN2108-MONOMER 2.7.7.12	426	69.4869	0.329164	-1.60312
LCO1_1154	671	48563	49234	MaxBin_002_9	73975	-		Bacteria (2)	Hcp transcriptional regulator HcpR (Crp/Fnr family)	82	29.8206	0.141262	-2.82356
LCO1_1155	863	49238	50101	MaxBin_002_9	73975	-		root (1)	hypothetical protein	281	79.4548	0.376382	-1.40973
LCO1_1156	965	50279	51244	MaxBin_002_9	73975	+	2.1.3.2	Clostridiales (186802)	Aspartate carbamoyltransferase OS Halorubrum lacusprofundi (strain ATCC 49239 / DSM 5036 JCM 8891 ACAM 34) GN pyrB PE 3 SV 1 # UNIPROT B9LND9 ASPCARBTRANS-RXN 2.1.3.2	666	168.412	0.797776	-0.325945
LCO1_1157	440	51238	51678	MaxBin_002_9	73975	+		Clostridiales (186802)	Aspartate carbamoyltransferase regulatory chain (PyrI)	295	163.604	0.775003	-0.367727
LCO1_1158	1460	51678	53138	MaxBin_002_9	73975	+	6.3.2.13	Clostridiales (186802)	UDP-N-acetylmuramoylalanyl-D-glutamate--2,6-diaminopimelate ligase (EC 6.3.2.13)	918	153.432	0.726815	-0.460341
LCO1_1159	2192	53158	55350	MaxBin_002_9	73975	+		Clostridiales (186802)	Helicase PriA essential oriC/DnaA-independent DNA replication	794	88.3903	0.41871	-1.25598
LCO1_1160	488	55369	55857	MaxBin_002_9	73975	+	3.5.1.88	Lachnospiraceae (186803)	Peptide deformylase (EC 3.5.1.88)	235	117.509	0.55665	-0.845159
LCO1_1161	941	55872	56813	MaxBin_002_9	73975	+	2.1.2.9	Clostridiales (186802)	Methionyl-tRNA formyltransferase (EC 2.1.2.9)	419	108.655	0.514705	-0.958183
LCO1_1162	1160	57081	58241	MaxBin_002_9	73975	+		Clostridiales (186802)	Sugar diacid utilization regulator SdaR	632	132.949	0.629786	-0.667067
LCO1_1163	638	58280	58918	MaxBin_002_9	73975	+		Clostridiales (186802)	Cell division transporter, ATP-binding protein FtsE (TC 3.A.5.1.1)	477	182.441	0.864234	-0.210505
LCO1_1164	908	58915	59823	MaxBin_002_9	73975	+		Clostridiales (186802)	Cell division protein FtsX	907	243.751	1.15466	0.207472
LCO1_1165	1217	59820	61037	MaxBin_002_9	73975	+	3.4.21.102	Lachnospiraceae (186803)	Carboxyl-terminal protease (EC 3.4.21.102)	1403	281.314	1.3326	0.414248
LCO1_1166	1142	61037	62179	MaxBin_002_9	73975	+		Clostridiales (186802)	Peptide chain release factor 2 programmed frameshift-containing	1627	347.653	1.64685	0.719713
LCO1_1167	476	62335	62811	MaxBin_002_9	73975	+		Clostridiales (186802)	ACT-domain-containing protein, predicted allosteric regulator homoserine dehydrogenase	328	168.148	0.796527	-0.328204
LCO1_1168	1187	62843	64030	MaxBin_002_9	73975	+	1.1.1.3	Clostridiales (186802)	Homoserine dehydrogenase (EC 1.1.1.3)	989	203.315	0.963118	-0.0542158
LCO1_1169	1202	64065	65267	MaxBin_002_9	73975	+	2.7.2.4	Clostridiales (186802)	Aspartokinase OS Helicobacter pylori J99 GN lysC PE 3 SV 1 # UNIPROT Q9ZJZ7 ASPARTATEKIN-RXN HPYL85963:JHP1150-MONOMER 2.7.2.4	1754	356.082	1.68678	0.754274
LCO1_1170	662	65670	66332	MaxBin_002_9	73975	+		Clostridiales (186802)	ATP synthase F0 sector subunit	2090	770.394	3.64941	1.86766
LCO1_1171	230	66359	66589	MaxBin_002_9	73975	+	3.6.3.14	Clostridiales (186802)	ATP synthase F0 sector subunit c (EC 3.6.3.14)	338	358.603	1.69872	0.764451
LCO1_1172	455	66621	67076	MaxBin_002_9	73975	+		root (1)	hypothetical protein	1511	810.36	3.83872	1.94063
LCO1_1173	527	67051	67578	MaxBin_002_9	73975	+		root (1)	hypothetical protein	1457	674.643	3.19582	1.67619
LCO1_1174	1505	67583	69088	MaxBin_002_9	73975	+	3.6.3.14	Clostridiales (186802)	ATP synthase subunit alpha OS Ureaplasma parvum serovar 3 (strain ATCC 27815 / 27 NCTC 11736) GN atpA PE SV 1 # UNIPROT B1AIC1 ATPSYN-RXN 3.6.3.14	3861	626.02	2.96549	1.56827
LCO1_1175	905	69093	69998	MaxBin_002_9	73975	+	3.6.3.14	Clostridiales (186802)	ATP synthase gamma chain (EC 3.6.3.14)	1664	448.673	2.12539	1.08773
LCO1_1176	1385	70094	71479	MaxBin_002_9	73975	+	3.6.3.14	Clostridiales (186802)	ATP synthase subunit beta OS Rubrobacter xylanophilus (strain DSM 9941 / NBRC 16129) GN atpD PE 3 SV 2 # UNIPROT Q1AVH9 ATPSYN-RXN 3.6.3.14	2468	434.831	2.05982	1.04252
LCO1_1177	434	71490	71924	MaxBin_002_9	73975	+	3.6.3.14	Clostridiales (186802)	ATP synthase epsilon chain (EC 3.6.3.14)	767	431.251	2.04286	1.03059
LCO1_1178	266	72048	72314	MaxBin_002_9	73975	-		root (1)	hypothetical protein	343	314.657	1.49055	0.575844
LCO1_1179	887	72540	73427	MaxBin_002_9	73975	+		Clostridiales (186802)	SAM dependent methyltransferase	263	72.3531	0.342741	-1.54481
LCO1_1180	92	3	95	MaxBin_002_10	68523	-		root (1)	hypothetical protein	0	0	0	#NUM!
LCO1_1181	1361	714	2075	MaxBin_002_10	68523	-		Clostridiales (186802)	DNA repair protein RadA	1581	283.464	1.34279	0.425232
LCO1_1182	410	2077	2487	MaxBin_002_10	68523	-		Clostridiales (186802)	hypothetical protein	4169	2481.26	11.7539	3.55507
LCO1_1183	2495	2459	4954	MaxBin_002_10	68523	-		Firmicutes (1239)	ATP-dependent Clp protease, ATP-binding subunit ClpC / Negative regulator genetic competence clcC/mecB	5793	566.576	2.6839	1.42433
LCO1_1184	1058	4979	6037	MaxBin_002_10	68523	-		root (1)	hypothetical protein	3538	816.013	3.8655	1.95066
LCO1_1185	677	6095	6772	MaxBin_002_10	68523	-		root (1)	hypothetical protein	340	122.551	0.580529	-0.784559
LCO1_1186	1280	6765	8045	MaxBin_002_10	68523	-		Clostridiales (186802)	hypothetical protein	1077	205.32	0.972612	-0.0400638
LCO1_1187	680	8123	8803	MaxBin_002_10	68523	-		Clostridiales (186802)	Uracil-DNA glycosylase, family 1	1617	580.264	2.74875	1.45877
LCO1_1188	758	8803	9561	MaxBin_002_10	68523	-		Clostridiales (186802)	Imidazole glycerol phosphate synthase cyclase subunit (EC 4.1.3.-)	1989	640.31	3.03319	1.60084
LCO1_1189	605	9564	10169	MaxBin_002_10	68523	-		Clostridiales (186802)	Imidazole glycerol phosphate synthase amidotransferase subunit (EC 2.4.2.-)	2179	878.874	4.16328	2.05772
LCO1_1190	1736	10153	11889	MaxBin_002_10	68523	-		root (1)	hypothetical protein	6776	952.464	4.51188	2.17373
LCO1_1191	938	11962	12900	MaxBin_002_10	68523	-		Clostridiales (186802)	Chemotaxis protein CheV (EC 2.7.3.-)	10208	2655.6	12.5797	3.65303
LCO1_1192	728	12923	13651	MaxBin_002_10	68523	-		root (1)	hypothetical protein	5703	1911.6	9.05536	3.17877
LCO1_1193	1502	13728	15230	MaxBin_002_10	68523	-		Clostridiales (186802)	sensor histidine kinase	5052	820.764	3.88801	1.95903
LCO1_1194	1655	15246	16901	MaxBin_002_10	68523	-		root (1)	hypothetical protein	5903	870.361	4.12296	2.04368
LCO1_1195	698	16902	17600	MaxBin_002_10	68523	-		Clostridiales (186802)	Chemotaxis regulator - transmits chemoreceptor signals to flagelllar motor components CheY	704	246.117	1.16587	0.22141
LCO1_1196	590	17569	18159	MaxBin_002_10	68523	-		root (1)	hypothetical protein	843	348.659	1.65162	0.723879
LCO1_1197	1409	18272	19681	MaxBin_002_10	68523	-	6.4.1.1	Clostridiales (186802)	Pyruvate carboxylase subunit B OS Methanobacterium thermoautotrophicum (strain Delta H) GN pycB PE 1 SV # UNIPROT O27179 PYRUVATE-CARBOXYLASE-RXN MTHE187420:MTH1107-MONOMER 6.4.1.1	9274	1606.13	7.60834	2.92758
LCO1_1198	1148	19698	20846	MaxBin_002_10	68523	-	4.1.1.70	Clostridiales (186802)	Glutaconyl-CoA decarboxylase subunit beta OS Acidaminococcus fermentans (strain ATCC 25085 / DSM 20731 VR4) GN gcdB PE 1 SV # UNIPROT Q9ZAA6 GLUTACONYL-COA-DECARBOXYLASE-RXN MetaCyc:MONOMER-1055 4.1.1.70	6879	1462.21	6.92655	2.79214
LCO1_1199	350	20866	21216	MaxBin_002_10	68523	-		Clostridiales (186802)	Biotin carboxyl carrier protein methylmalonyl-CoA decarboxylase	1781	1241.71	5.88206	2.55632
LCO1_1200	752	21234	21986	MaxBin_002_10	68523	-		root (1)	hypothetical protein	6054	1964.49	9.3059	3.21815
LCO1_1201	1379	22000	23379	MaxBin_002_10	68523	-	6.4.1.2	Clostridiales (186802)	Acetyl-coenzyme A carboxyl transferase alpha chain (EC 6.4.1.2) / beta 6.4.1.2) Propionyl-CoA carboxylase 6.4.1.3)	15812	2798	13.2543	3.72839
LCO1_1202	572	23473	24045	MaxBin_002_10	68523	-		Lachnospiraceae (186803)	Segregation condensation protein B	221	94.2803	0.446612	-1.16291
LCO1_1203	776	24035	24811	MaxBin_002_10	68523	-		Clostridiales (186802)	Segregation condensation protein A	571	179.556	0.850566	-0.233504
LCO1_1204	437	24811	25248	MaxBin_002_10	68523	-	3.6.1.23	Clostridiales (186802)	Probable deoxyuridine 5'-triphosphate nucleotidohydrolase yncF OS Bacillus subtilis GN PE 1 SV # UNIPROT O31801 DUTP-PYROP-RXN BSUB:BSU17660-MONOMER 3.6.1.23	379	211.633	1.00252	0.00362629
LCO1_1205	1007	25262	26269	MaxBin_002_10	68523	-	1.1.1.94	Clostridiales (186802)	Glycerol-3-phosphate dehydrogenase 2 OS Lactobacillus delbrueckii subsp. bulgaricus (strain ATCC 11842 / DSM 20081) GN gpsA2 PE 3 SV 1 # UNIPROT Q1G8H5 GLYC3PDEHYDROGBIOSYN-RXN LDEL390333:LDB1959-MONOMER 1.1.1.94	992	240.385	1.13872	0.18741
LCO1_1206	650	26273	26923	MaxBin_002_10	68523	-		Lachnospiraceae (186803)	Acyl-phosphate:glycerol-3-phosphate O-acyltransferase PlsY	1081	405.824	1.92241	0.942917
LCO1_1207	1325	26923	28248	MaxBin_002_10	68523	-		Clostridiales (186802)	GTP-binding protein EngA	2519	463.914	2.19759	1.13592
LCO1_1208	1325	28260	29585	MaxBin_002_10	68523	-		Clostridiales (186802)	Fe-S oxidoreductase, related to NifB/MoaA family PDZ N-terminal domain	571	105.159	0.498143	-1.00537
LCO1_1209	347	29578	29925	MaxBin_002_10	68523	-		Clostridiales (186802)	Endonuclease (EC 3.1.-.-)	140	98.4517	0.466372	-1.10045
LCO1_1210	281	29947	30228	MaxBin_002_10	68523	-		Roseburia intestinalis (166486)	Flagellar biosynthesis related protein	69	59.9194	0.283842	-1.81684
LCO1_1211	1703	30231	31934	MaxBin_002_10	68523	-		root (1)	hypothetical protein	862	123.514	0.585095	-0.773257
LCO1_1212	728	31946	32674	MaxBin_002_10	68523	-	3.1.26.4	Clostridiales (186802)	Ribonuclease HII (EC 3.1.26.4)	435	145.808	0.690704	-0.533861
LCO1_1213	446	32702	33148	MaxBin_002_10	68523	-	3.4.21.89	Clostridiales (186802)	Signal peptidase I (EC 3.4.21.89)	278	152.102	0.720516	-0.472897
LCO1_1214	842	33216	34058	MaxBin_002_10	68523	-		Clostridiales (186802)	50S ribosomal subunit maturation GTPase RbgA (B. subtilis YlqF)	569	164.902	0.781149	-0.35633
LCO1_1215	617	34058	34675	MaxBin_002_10	68523	-		Pseudobutyrivibrio ruminis (46206)	signal peptidase I	514	203.284	0.962968	-0.0544404
LCO1_1216	473	34745	35218	MaxBin_002_10	68523	-		Clostridiales (186802)	LSU ribosomal protein L19p	10230	5277.64	25.0005	4.64388
LCO1_1217	764	35231	35995	MaxBin_002_10	68523	-	2.1.1.31	Clostridiales (186802)	tRNA (Guanine37-N1) -methyltransferase (EC 2.1.1.31)	717	229.008	1.08482	0.117462
LCO1_1218	515	35995	36510	MaxBin_002_10	68523	-		Clostridiales (186802)	16S rRNA processing protein RimM	625	296.14	1.40284	0.488345
LCO1_1219	236	36574	36810	MaxBin_002_10	68523	-		Clostridiales (186802)	KH domain RNA binding protein YlqC	421	435.306	2.06207	1.0441
LCO1_1220	242	36852	37094	MaxBin_002_10	68523	-		Clostridiales (186802)	SSU ribosomal protein S16p	322	324.687	1.53806	0.621115
LCO1_1221	1358	37160	38518	MaxBin_002_10	68523	-		Clostridiales (186802)	Signal recognition particle, subunit Ffh SRP54 (TC 3.A.5.1.1)	1909	343.029	1.62495	0.700395
LCO1_1222	314	38526	38840	MaxBin_002_10	68523	-		Clostridiales (186802)	Signal recognition particle associated protein	390	303.082	1.43572	0.521771
LCO1_1223	2015	39030	41045	MaxBin_002_10	68523	+		root (1)	hypothetical protein	495	59.9453	0.283964	-1.81622
LCO1_1224	611	41028	41639	MaxBin_002_10	68523	-		Clostridiales (186802)	Regulatory protein recX	2251	898.999	4.25861	2.09038
LCO1_1225	1103	41679	42782	MaxBin_002_10	68523	-		Clostridiales (186802)	RecA protein	4214	932.275	4.41624	2.14282
LCO1_1226	1601	43007	44608	MaxBin_002_10	68523	-		Clostridiales (186802)	Peptide chain release factor 3	1740	265.206	1.2563	0.329176
LCO1_1227	1100	44625	45725	MaxBin_002_10	68523	-		Lachnospiraceae (186803)	HD-GYP domain containing protein	2396	531.519	2.51784	1.33219
LCO1_1228	758	45836	46594	MaxBin_002_10	68523	-		root (1)	hypothetical protein	107	34.4461	0.163173	-2.61553
LCO1_1229	983	46638	47621	MaxBin_002_10	68523	-		Erysipelotrichaceae bacterium NK3D112 (877415)	Peptidase U61, LD-carboxypeptidase A	236	58.5846	0.277519	-1.84934
LCO1_1230	836	47641	48477	MaxBin_002_10	68523	-		Bacteria (2)	ATP-utilizing enzyme PP-loop superfamily	213	62.1725	0.294515	-1.76359
LCO1_1231	599	48474	49073	MaxBin_002_10	68523	-		Clostridium (1485)	Predicted hydrolase HD superfamily	157	63.9584	0.302975	-1.72273
LCO1_1232	509	49098	49607	MaxBin_002_10	68523	-		root (1)	hypothetical protein	80	38.3528	0.18168	-2.46053
LCO1_1233	632	49689	50321	MaxBin_002_10	68523	-		Clostridiales (186802)	Phosphate transport system regulatory protein PhoU	4	1.54443	0.00731605	-7.09472
LCO1_1234	782	50347	51129	MaxBin_002_10	68523	-		Monera	Phosphate transport ATP-binding protein PstB (TC 3.A.1.7.1)	9	2.80841	0.0133036	-6.23204
LCO1_1235	899	51126	52025	MaxBin_002_10	68523	-		Bacteria (2)	Phosphate transport system permease protein PstA (TC 3.A.1.7.1)	9	2.44291	0.0115722	-6.43319
LCO1_1236	899	52022	52921	MaxBin_002_10	68523	-		Firmicutes (1239)	Phosphate transport system permease protein PstC (TC 3.A.1.7.1)	5	1.35717	0.00642901	-7.28119
LCO1_1237	896	52976	53872	MaxBin_002_10	68523	-		Bacteria (2)	Phosphate ABC transporter, periplasmic phosphate-binding protein PstS (TC 3.A.1.7.1)	3	0.81703	0.00387032	-8.01333
LCO1_1238	1295	54029	55324	MaxBin_002_10	68523	-	2.7.13.3	Clostridium (1485)	Phosphate regulon sensor protein PhoR (SphS) (EC 2.7.13.3)	277	52.1957	0.247254	-2.01593
LCO1_1239	677	55350	56027	MaxBin_002_10	68523	-		Clostridiales (186802)	Phosphate regulon transcriptional regulatory protein PhoB (SphR)	244	87.948	0.416615	-1.26321
LCO1_1240	3428	56609	60037	MaxBin_002_10	68523	-		Lactobacillus ruminis (1623)	Type II restriction endonuclease	2149	152.975	0.724652	-0.46464
LCO1_1241	1034	60037	61071	MaxBin_002_10	68523	-		Lactobacillales (186826)	DNA or RNA helicase superfamily ii	562	132.63	0.628275	-0.670532
LCO1_1242	986	61073	62059	MaxBin_002_10	68523	-		Lactobacillus ruminis (1623)	type II DNA modification methyltransferase, putative	337	83.4023	0.395082	-1.33978
LCO1_1243	410	62390	62800	MaxBin_002_10	68523	-		root (1)	hypothetical protein	77	45.8281	0.21709	-2.20363
LCO1_1244	599	62986	63585	MaxBin_002_10	68523	-		root (1)	hypothetical protein	32	13.0361	0.0617528	-4.01735
LCO1_1245	530	63615	64145	MaxBin_002_10	68523	+		Bacteria (2)	hypothetical protein	128	58.9331	0.279169	-1.84079
LCO1_1246	3413	64208	67621	MaxBin_002_10	68523	-		root (1)	hypothetical protein	764	54.6238	0.258756	-1.95033
LCO1_1247	392	67898	68290	MaxBin_002_10	68523	-		Lachnospiraceae (186803)	flavodoxin domain protein	93	57.8924	0.27424	-1.86649
LCO1_1248	62	68461	68523	MaxBin_002_10	68523	+		root (1)	hypothetical protein	0	0	0	#NUM!
LCO1_1249	62	1	63	MaxBin_002_11	67387	-		root (1)	hypothetical protein	0	0	0	#NUM!
LCO1_1250	2132	338	2470	MaxBin_002_11	67387	-		root (1)	hypothetical protein	49767	5696.12	26.9829	4.75397
LCO1_1251	689	2565	3254	MaxBin_002_11	67387	-		root (1)	hypothetical protein	1277	452.269	2.14242	1.09924
LCO1_1252	473	4091	4564	MaxBin_002_11	67387	-		Clostridiales (186802)	tmRNA-binding protein SmpB	253	130.522	0.618291	-0.693641
LCO1_1253	2459	4524	6983	MaxBin_002_11	67387	-		Clostridiales (186802)	3'-to-5' exoribonuclease RNase R	2888	286.592	1.3576	0.441061
LCO1_1254	251	7079	7330	MaxBin_002_11	67387	-		Clostridiales (186802)	Preprotein translocase subunit SecG (TC 3.A.5.1.1)	4202	4085.14	19.3516	4.27438
LCO1_1255	1388	7436	8824	MaxBin_002_11	67387	-	1.4.1.13	Clostridiales (186802)	Glutamate synthase small chain (EC 1.4.1.13)	1194	209.913	0.994372	-0.00814301
LCO1_1256	890	8824	9714	MaxBin_002_11	67387	-		Clostridiales (186802)	2-polyprenylphenol hydroxylase related flavodoxin oxidoreductases	1178	322.983	1.52999	0.613524
LCO1_1257	974	9743	10717	MaxBin_002_11	67387	-		Clostridiales (186802)	Putative metal chaperone, involved Zn homeostasis, GTPase COG0523 family	1614	404.361	1.91548	0.937709
LCO1_1258	1043	10730	11773	MaxBin_002_11	67387	-		Clostridiales (186802)	Putative metal chaperone, involved Zn homeostasis, GTPase COG0523 family	1897	443.821	2.10241	1.07204
LCO1_1259	1766	11830	13596	MaxBin_002_11	67387	-	6.1.1.19	Clostridiales (186802)	Arginyl-tRNA synthetase OS Francisella tularensis subsp. holarctica (strain FTNF002-00 / FTA) GN argS PE 3 SV 1 # UNIPROT A7NDV6 ARGININE--TRNA-LIGASE-RXN 6.1.1.19	3513	485.414	2.29944	1.20128
LCO1_1260	521	13596	14117	MaxBin_002_11	67387	-		Shuttleworthia satelles (177972)	Substrate-specific component QueT (COG4708) predicted queuosine-regulated ECF transporter	1356	635.107	3.00854	1.58906
LCO1_1261	1331	14246	15577	MaxBin_002_11	67387	-	5.4.2.10	Firmicutes (1239)	Phosphoglucosamine mutase OS Clostridium cellulolyticum (strain ATCC 35319 / DSM 5812 JCM 6584 H10) GN glmM PE 3 SV 1 # UNIPROT B8I0I6 5.4.2.10-RXN 5.4.2.10	1477	270.787	1.28273	0.359221
LCO1_1262	1025	15706	16731	MaxBin_002_11	67387	+		root (1)	hypothetical protein	205	48.8039	0.231187	-2.11287
LCO1_1263	773	16737	17510	MaxBin_002_11	67387	-	2.1.1.80	Clostridiales (186802)	Chemotaxis protein methyltransferase CheR (EC 2.1.1.80)	627	197.931	0.937609	-0.0929412
LCO1_1264	1049	17596	18645	MaxBin_002_11	67387	-	1.17.1.2	Clostridiales (186802)	4-hydroxy-3-methylbut-2-enyl diphosphate reductase OS Clostridium acetobutylicum GN ispH PE 3 SV 1 # UNIPROT Q97I09 RXN0-884 CACE272562:CAC1847-MONOMER 1.17.1.2	8678	2018.69	9.56264	3.25741
LCO1_1265	854	18657	19511	MaxBin_002_11	67387	-	1.17.1.2	Clostridium (1485)	4-hydroxy-3-methylbut-2-enyl diphosphate reductase OS Thermoanaerobacter tengcongensis GN ispH PE 3 SV 1 # UNIPROT Q8RA76 RXN0-884 TTEN273068:TTE1352-MONOMER 1.17.1.2	1602	457.751	2.1684	1.11663
LCO1_1266	887	19508	20395	MaxBin_002_11	67387	-		Clostridiales (186802)	transcriptional regulator, RpiR family	231	63.5497	0.301039	-1.73198
LCO1_1267	656	20388	21044	MaxBin_002_11	67387	-	6.3.2.1	Clostridiales (186802)	Bifunctional pantoate ligase/cytidylate kinase OS Prochlorococcus marinus (strain MIT 9313) GN panC/cmk PE 3 SV 1 # UNIPROT Q7V583 PANTOATE-BETA-ALANINE-LIG-RXN PMAR74547:PMT1689-MONOMER 6.3.2.1	189	70.3045	0.333036	-1.58625
LCO1_1268	1310	21037	22347	MaxBin_002_11	67387	-		Clostridiales (186802)	NAD(FAD)-utilizing dehydrogenases	360	67.0588	0.317662	-1.65444
LCO1_1269	2105	22399	24504	MaxBin_002_11	67387	-	2.7.7.8	Clostridiales (186802)	Polyribonucleotide nucleotidyltransferase (EC 2.7.7.8)	4181	484.678	2.29595	1.19909
LCO1_1270	266	24633	24899	MaxBin_002_11	67387	-		Firmicutes (1239)	SSU ribosomal protein S15p (S13e)	3009	2760.36	13.076	3.70885
LCO1_1271	914	25015	25929	MaxBin_002_11	67387	-	2.7.1.26	Clostridiales (186802)	Riboflavin kinase (EC 2.7.1.26) / FMN adenylyltransferase 2.7.7.2)	108	28.8338	0.136588	-2.8721
LCO1_1272	680	25929	26609	MaxBin_002_11	67387	-	4.2.1.70	Clostridiales (186802)	tRNA pseudouridine synthase B (EC 4.2.1.70) ## Psi55	112	40.1915	0.190389	-2.39297
LCO1_1273	962	26609	27571	MaxBin_002_11	67387	-		Clostridiales (186802)	FIG146085: 3'-to-5' oligoribonuclease A, Bacillus type	244	61.8927	0.29319	-1.77009
LCO1_1274	389	27568	27957	MaxBin_002_11	67387	-		Lachnospiraceae (186803)	Ribosome-binding factor A	90	56.457	0.26744	-1.90271
LCO1_1275	2765	28037	30802	MaxBin_002_11	67387	-		Clostridiales (186802)	Translation initiation factor 2	2718	239.872	1.13629	0.184328
LCO1_1276	302	30777	31079	MaxBin_002_11	67387	-		Clostridiales (186802)	ribosomal protein L7Ae family	190	153.522	0.727245	-0.459487
LCO1_1277	266	31097	31363	MaxBin_002_11	67387	-		Clostridiales (186802)	COG2740: Predicted nucleic-acid-binding protein implicated transcription termination	107	98.1583	0.464982	-1.10475
LCO1_1278	1313	31378	32691	MaxBin_002_11	67387	-		Clostridiales (186802)	Transcription termination protein NusA	1382	256.843	1.21668	0.282952
LCO1_1279	461	32702	33163	MaxBin_002_11	67387	-		Clostridiales (186802)	COG0779: clustered transcription termination protein NusA	408	215.965	1.02304	0.0328641
LCO1_1280	1016	33448	34464	MaxBin_002_11	67387	-	5.1.3.3	Clostridiales (186802)	Bifunctional protein gal10 OS Schizosaccharomyces pombe (strain ATCC 38366 / 972) GN PE 2 SV 1 # UNIPROT Q9HDU3 UDPGLUCEPIM-RXN SPOM-XXX-01:SPOM-XXX-01-004919-MONOMER 5.1.3.3 5.1.3.2	1175	282.208	1.33684	0.418822
LCO1_1281	926	34555	35481	MaxBin_002_11	67387	-	3.4.16.4	Clostridiales (186802)	D-alanyl-D-alanine carboxypeptidase (EC 3.4.16.4)	559	147.308	0.697806	-0.519102
LCO1_1282	395	35510	35905	MaxBin_002_11	67387	-	4.2.3.3	Clostridiales (186802)	Methylglyoxal synthase (EC 4.2.3.3)	279	172.358	0.816471	-0.292526
LCO1_1283	1142	35929	37071	MaxBin_002_11	67387	-		Clostridiales (186802)	Cell division protein FtsW	942	201.284	0.953496	-0.068702
LCO1_1284	605	37071	37676	MaxBin_002_11	67387	-		root (1)	hypothetical protein	600	242.003	1.14638	0.197089
LCO1_1285	2765	37743	40508	MaxBin_002_11	67387	-	2.4.1.129	Clostridiales (186802)	Cell division protein FtsI (EC 2.4.1.129) @ Penicillin-binding 2 (PBP-2)	4975	439.059	2.07985	1.05648
LCO1_1286	533	40582	41115	MaxBin_002_11	67387	-		Clostridiales (186802)	Rod shape-determining protein MreD	581	265.995	1.26004	0.333464
LCO1_1287	854	41115	41969	MaxBin_002_11	67387	-		Clostridiales (186802)	Rod shape-determining protein MreC	2346	670.34	3.17544	1.66696
LCO1_1288	1043	41973	43016	MaxBin_002_11	67387	-		Shuttleworthia satelles (177972)	Rod shape-determining protein MreB	3235	756.859	3.58529	1.84209
LCO1_1289	719	43020	43739	MaxBin_002_11	67387	-		Bacillaceae (186817)	DNA repair protein RadC	2810	953.679	4.51764	2.17557
LCO1_1290	1283	43764	45047	MaxBin_002_11	67387	-		Clostridiales (186802)	Aluminum resistance protein	385	73.2249	0.346871	-1.52753
LCO1_1291	2633	45034	47667	MaxBin_002_11	67387	-		Clostridiales (186802)	DNA mismatch repair protein MutS	1081	100.184	0.474579	-1.07528
LCO1_1292	1856	47685	49541	MaxBin_002_11	67387	-		Clostridiales (186802)	DNA mismatch repair protein MutL	1022	134.369	0.636512	-0.65174
LCO1_1293	1622	49583	51205	MaxBin_002_11	67387	-		Clostridiales (186802)	NAD(FAD)-utilizing dehydrogenase, sll0175 homolog	740	111.328	0.527369	-0.923115
LCO1_1294	611	51306	51917	MaxBin_002_11	67387	-		Clostridiales (186802)	Substrate-specific component RibU riboflavin ECF transporter	124	49.5228	0.234593	-2.09177
LCO1_1295	1271	52013	53284	MaxBin_002_11	67387	-	2.5.1.47	Clostridiales (186802)	Protein MET17 OS Saccharomyces cerevisiae (strain ATCC 204508 / S288c) GN PE 1 SV 3 # UNIPROT P06106 ACSERLY-RXN MetaCyc:MONOMER-387 2.5.1.47	386	74.1083	0.351055	-1.51023
LCO1_1296	623	53477	54100	MaxBin_002_11	67387	-		unclassified Lachnospiraceae (186928)	hypothetical protein	129	50.5274	0.239351	-2.0628
LCO1_1297	1472	54106	55578	MaxBin_002_11	67387	-		Dorea sp. 5-2 (1235798)	accessory Sec system glycosylation chaperone GtfB	580	96.1491	0.455464	-1.13459
LCO1_1298	1496	55557	57053	MaxBin_002_11	67387	-	2.4.1.52	Streptococcus (1301)	Poly(glycerol-phosphate) alpha-glucosyltransferase GftA (EC 2.4.1.52)	791	129.024	0.611194	-0.710299
LCO1_1299	2333	57095	59428	MaxBin_002_11	67387	-		Eubacterium (1730)	Protein export cytoplasm protein SecA2 ATPase RNA helicase (TC 3.A.5.1.1)	1625	169.967	0.805142	-0.312685
LCO1_1300	506	59430	59936	MaxBin_002_11	67387	-		Lachnospiraceae (186803)	Accessory secretory protein Asp3	304	146.605	0.694475	-0.526004
LCO1_1301	1430	59908	61338	MaxBin_002_11	67387	-		Clostridiales (186802)	Accessory secretory protein Asp2	1170	199.652	0.945766	-0.0804449
LCO1_1302	1601	61394	62995	MaxBin_002_11	67387	-		Clostridiales (186802)	accessory Sec system protein Asp1	1942	295.994	1.40214	0.487632
LCO1_1303	1193	63030	64223	MaxBin_002_11	67387	-		root (1)	hypothetical protein	3692	755.172	3.5773	1.83887
LCO1_1304	2999	64388	67387	MaxBin_002_11	67387	+		Streptococcus mitis (28037)	hypothetical protein	13	1.05777	0.00501073	-7.64076
LCO1_1305	227	268	495	MaxBin_002_12	62420	-		Bacteria (2)	hypothetical protein	52	55.8988	0.264796	-1.91705
LCO1_1306	215	552	767	MaxBin_002_12	62420	-		Bacteria (2)	hypothetical protein	83	94.2029	0.446245	-1.16409
LCO1_1307	506	934	1440	MaxBin_002_12	62420	+		Oribacterium (265975)	hypothetical protein	203	97.8972	0.463745	-1.1086
LCO1_1308	197	1440	1637	MaxBin_002_12	62420	+		Firmicutes (1239)	Transcriptional regulator, Cro/CI family	39	48.3085	0.22884	-2.12759
LCO1_1309	476	2014	2490	MaxBin_002_12	62420	-		Firmicutes (1239)	Pyridoxamine 5'-phosphate oxidase-related, FMN-binding	1916	982.231	4.65289	2.21813
LCO1_1310	314	2568	2882	MaxBin_002_12	62420	-		Bacteria (2)	glutaredoxin	1185	920.902	4.36237	2.12511
LCO1_1311	1046	2941	3987	MaxBin_002_12	62420	-		Clostridiales (186802)	COG0385 sodium-dependent transporter	686	160.036	0.7581	-0.399541
LCO1_1312	1451	4641	6092	MaxBin_002_12	62420	-	4.3.2.2	Clostridiales (186802)	Adenylosuccinate lyase OS Bos taurus GN ADSL PE 2 SV 1 # UNIPROT A3KN12 AMPSYN-RXN 4.3.2.2	1960	329.62	1.56143	0.642868
LCO1_1313	1442	6123	7565	MaxBin_002_12	62420	-	2.4.2.14	Clostridiales (186802)	Probable amidophosphoribosyltransferase OS Methanocaldococcus jannaschii (strain ATCC 43067 / DSM 2661 JAL-1 JCM 10045 NBRC 100440) GN purF PE 3 SV # UNIPROT Q57657 PRPPAMIDOTRANS-RXN 2.4.2.14	2333	394.797	1.87018	0.903177
LCO1_1314	875	7616	8491	MaxBin_002_12	62420	-	6.3.2.6	Firmicutes (1239)	Phosphoribosylaminoimidazole-succinocarboxamide synthase OS Desulfovibrio salexigens (strain ATCC 14822 / DSM 2638 NCIB 8403 VKM B-1763) GN purC PE 3 SV 1 # UNIPROT C6BVA6 SAICARSYN-RXN 6.3.2.6	1844	514.254	2.43605	1.28455
LCO1_1315	1541	8519	10060	MaxBin_002_12	62420	-	5.4.2.1	Clostridiales (186802)	2,3-bisphosphoglycerate-independent phosphoglycerate mutase OS Clostridium phytofermentans (strain ATCC 700394 / DSM 18823 ISDg) GN gpmI PE 3 SV 1 # UNIPROT A9KPF4 3PGAREARR-RXN 5.4.2.1	3620	573.232	2.71544	1.44118
LCO1_1316	1445	10118	11563	MaxBin_002_12	62420	-		root (1)	hypothetical protein	600	101.323	0.479973	-1.05897
LCO1_1317	530	11553	12083	MaxBin_002_12	62420	-		Lachnospiraceae (186803)	Protein export cytoplasm protein SecA ATPase RNA helicase (TC 3.A.5.1.1)	2088	961.345	4.55395	2.18712
LCO1_1318	233	12189	12422	MaxBin_002_12	62420	+		root (1)	hypothetical protein	259	271.249	1.28492	0.361684
LCO1_1319	677	12419	13096	MaxBin_002_12	62420	-	2.7.7.60	Lachnospiraceae (186803)	2-C-methyl-D-erythritol 4-phosphate cytidylyltransferase (EC 2.7.7.60)	933	336.293	1.59304	0.671783
LCO1_1320	2144	13096	15240	MaxBin_002_12	62420	-		root (1)	hypothetical protein	4542	516.948	2.44882	1.29208
LCO1_1321	854	15237	16091	MaxBin_002_12	62420	-		Clostridiales (186802)	ABC-type multidrug transport system, ATPase component	1904	544.044	2.57717	1.36579
LCO1_1322	1295	16184	17479	MaxBin_002_12	62420	-	6.3.4.4	Clostridiales (186802)	Adenylosuccinate synthetase OS Dehalococcoides sp. (strain BAV1) GN purA PE 3 SV 2 # UNIPROT A5FQS4 ADENYLOSUCCINATE-SYNTHASE-RXN 6.3.4.4	5766	1086.5	5.14682	2.36368
LCO1_1323	875	17481	18356	MaxBin_002_12	62420	-		Clostridiales (186802)	DegV family protein	3300	920.303	4.35953	2.12417
LCO1_1324	1190	18418	19608	MaxBin_002_12	62420	-	4.1.1.36	Clostridiales (186802)	Phosphopantothenoylcysteine decarboxylase (EC 4.1.1.36) / synthetase 6.3.2.5)	1191	244.225	1.15691	0.210274
LCO1_1325	1076	19610	20686	MaxBin_002_12	62420	-		Clostridiales (186802)	Peptide chain release factor 1	1088	246.741	1.16883	0.225062
LCO1_1326	833	20732	21565	MaxBin_002_12	62420	-		Clostridiales (186802)	Protein-N(5)-glutamine methyltransferase PrmC, methylates polypeptide chain release factors RF1 RF2	825	241.676	1.14483	0.195139
LCO1_1327	905	21569	22474	MaxBin_002_12	62420	-		Clostridiales (186802)	hypothetical protein	924	249.143	1.1802	0.239037
LCO1_1328	206	22527	22733	MaxBin_002_12	62420	-		Clostridiales (186802)	LSU ribosomal protein L31p @ L31p, zinc-dependent	4007	4746.54	22.4846	4.49087
LCO1_1329	179	22850	23029	MaxBin_002_12	62420	-		root (1)	hypothetical protein	3624	4940.38	23.4029	4.54861
LCO1_1330	521	23150	23671	MaxBin_002_12	62420	-		unclassified Lachnospiraceae (186928)	DNA-binding protein	2088	977.952	4.63262	2.21183
LCO1_1331	1190	23678	24868	MaxBin_002_12	62420	-	2.7.2.1	Clostridiales (186802)	Acetate kinase OS Staphylococcus epidermidis (strain ATCC 35984 / RP62A) GN ackA PE 3 SV 1 # UNIPROT Q5HNJ4 ACETATEKIN-RXN SEPI176279:SERP1275-MONOMER 2.7.2.1	8482	1739.31	8.2392	3.0425
LCO1_1332	1298	24986	26284	MaxBin_002_12	62420	+		root (1)	hypothetical protein	149	28.0115	0.132692	-2.91384
LCO1_1333	479	26655	27134	MaxBin_002_12	62420	-		Bacteria (2)	LSU m3Psi1915 methyltransferase RlmH ## ybeA	105	53.4907	0.253389	-1.98057
LCO1_1334	1199	27142	28341	MaxBin_002_12	62420	-	2.1.2.3	Clostridiales (186802)	Bifunctional purine biosynthesis protein PURH OS Gallus gallus GN ATIC PE 1 SV # UNIPROT P31335 IMPCYCLOHYDROLASE-RXN 2.1.2.3 3.5.4.10	358	72.8599	0.345142	-1.53474
LCO1_1335	716	28366	29082	MaxBin_002_12	62420	-		Clostridiales (186802)	inosine monophosphate cyclohydrolase [	236	80.4311	0.381007	-1.39211
LCO1_1336	1382	29172	30554	MaxBin_002_12	62420	-		Clostridiales (186802)	Xanthine/uracil/thiamine/ascorbate permease family protein	1628	287.456	1.3617	0.445405
LCO1_1337	620	30604	31224	MaxBin_002_12	62420	-		root (1)	hypothetical protein	681	268.028	1.26967	0.344448
LCO1_1338	1484	31348	32832	MaxBin_002_12	62420	-	1.4.1.13	Clostridiales (186802)	Putative glutamate synthase OS Schizosaccharomyces pombe (strain ATCC 38366 / 972) GN SPAPB1E7.07 PE 2 SV 1 # UNIPROT Q9C102 GLUTAMATESYN-RXN SPOM-XXX-01:SPOM-XXX-01-001756-MONOMER 1.4.1.13	71	11.6748	0.0553042	-4.17647
LCO1_1339	4616	32848	37464	MaxBin_002_12	62420	-	1.4.7.1	Clostridiales (186802)	PROBABLE FERREDOXIN-DEPENDENT GLUTAMATE SYNTHASE (LARGE SUBUNIT) GLTB (L-GLUTAMATE SYNTHASE) SYNTHETASE) (NADH-GLUTAMATE (GLUTAMATE (NADH))(NADPH-GOGAT) OS Mycobacterium tuberculosis GN gltB PE 4 SV 3 # UNIPROT P96218 GLUTAMATE-SYNTHASE-(FERREDOXIN)-RXN 1.4.7.1	444	23.4716	0.111186	-3.16895
LCO1_1340	176	37824	38000	MaxBin_002_12	62420	-		root (1)	hypothetical protein	9279	12865.1	60.9428	5.92938
LCO1_1341	2102	38111	40213	MaxBin_002_12	62420	-		root (1)	hypothetical protein	2523	292.893	1.38745	0.472439
LCO1_1342	2672	40230	42902	MaxBin_002_12	62420	-	6.1.1.7	Clostridiales (186802)	Alanyl-tRNA synthetase OS Caldicellulosiruptor saccharolyticus (strain ATCC 43494 / DSM 8903) GN alaS PE 3 SV 1 # UNIPROT A4XKP4 ALANINE--TRNA-LIGASE-RXN 6.1.1.7	5025	458.907	2.17387	1.12027
LCO1_1343	1400	43560	44960	MaxBin_002_12	62420	-	4.3.2.1	Clostridiales (186802)	Argininosuccinate lyase OS Anaerocellum thermophilum (strain DSM 6725 / Z-1320) GN argH PE 3 SV 1 # UNIPROT B9MRP4 ARGSUCCINLYA-RXN 4.3.2.1	1385	241.405	1.14355	0.193521
LCO1_1344	710	45133	45843	MaxBin_002_12	62420	-		Clostridiales (186802)	FIG053235: Diacylglucosamine hydrolase like	509	174.938	0.828692	-0.271092
LCO1_1345	1871	45847	47718	MaxBin_002_12	62420	-		root (1)	hypothetical protein	2025	264.105	1.25108	0.323174
LCO1_1346	1577	47839	49416	MaxBin_002_12	62420	-		Bacteroides (816)	Conserved protein, weak D-galactarate dehydratase/altronate hydrolase domain	1334	206.419	0.977818	-0.0323623
LCO1_1347	1094	49526	50620	MaxBin_002_12	62420	-		Lachnospiraceae (186803)	hypothetical protein	617	137.624	0.651931	-0.617209
LCO1_1348	1469	50690	52159	MaxBin_002_12	62420	-		Bacteria (2)	archaeal ATPase, fused to C-terminal DUF234 domain	392	65.1162	0.308459	-1.69685
LCO1_1349	1139	52403	53542	MaxBin_002_12	62420	-	4.2.1.45	Bacteria (2)	Similar to CDP-glucose 4,6-dehydratase (EC 4.2.1.45)	335	71.7705	0.339981	-1.55647
LCO1_1350	1064	53573	54637	MaxBin_002_12	62420	-		Lachnospiraceae (186803)	hypothetical protein	161	36.924	0.174911	-2.5153
LCO1_1351	929	54698	55627	MaxBin_002_12	62420	-	5.1.3.2	Clostridiales (186802)	UDP-glucose 4-epimerase (EC 5.1.3.2)	196	51.4832	0.243879	-2.03576
LCO1_1352	959	55630	56589	MaxBin_002_12	62420	-		Megasphaera cerevisiae (39029)	hypothetical protein	229	58.2696	0.276026	-1.85712
LCO1_1353	857	56586	57443	MaxBin_002_12	62420	-		Megasphaera cerevisiae (39029)	transketolase	504	143.507	0.679804	-0.55681
LCO1_1354	1355	57478	58833	MaxBin_002_12	62420	-		Oribacterium sinus (237576)	CDP-4-dehydro-6-deoxy-D-glucose 3-dehydratase (EC 4.2.1.-)	1271	228.892	1.08428	0.116733
LCO1_1355	1991	58899	60890	MaxBin_002_12	62420	-		root (1)	hypothetical protein	1476	180.901	0.856937	-0.222739
LCO1_1356	140	61067	61207	MaxBin_002_12	62420	+		root (1)	hypothetical protein	16	27.888	0.132107	-2.92022
LCO1_1357	1052	61213	62265	MaxBin_002_12	62420	+		root (1)	hypothetical protein	455	105.541	0.499953	-1.00013
LCO1_1358	500	329	829	MaxBin_002_13	60569	-	3.1.2.20	Clostridiales (186802)	Acyl-CoA hydrolase (EC 3.1.2.20)	362	176.67	0.836898	-0.256877
LCO1_1359	1190	826	2016	MaxBin_002_13	60569	-	2.6.1.57	Bifidobacterium (1678)	Biosynthetic Aromatic amino acid aminotransferase alpha (EC 2.6.1.57) @ Aspartate 2.6.1.1)	1918	393.302	1.8631	0.897703
LCO1_1360	524	2133	2657	MaxBin_002_13	60569	-		Clostridiales (186802)	tRNA (cytosine34-2'-O-)-methyltransferase (EC 2.1.1.-)	69	32.1324	0.152213	-2.71584
LCO1_1361	275	2947	3222	MaxBin_002_13	60569	-		Clostridiales (186802)	DNA-binding protein HU-beta	3951	3505.9	16.6077	4.05378
LCO1_1362	1733	3334	5067	MaxBin_002_13	60569	-	5.4.2.2	Clostridiales (186802)	Phosphoglucomutase OS Bacillus subtilis GN pgcA PE 1 SV 3 # UNIPROT P18159 PHOSPHOGLUCMUT-RXN BSUB:BSU09310-MONOMER 5.4.2.2	5968	840.34	3.98074	1.99304
LCO1_1363	2690	5189	7879	MaxBin_002_13	60569	-		root (1)	hypothetical protein	816	74.0223	0.350648	-1.5119
LCO1_1364	1436	7879	9315	MaxBin_002_13	60569	-	6.1.1.15	Clostridiales (186802)	Prolyl-tRNA synthetase OS Rubrobacter xylanophilus (strain DSM 9941 / NBRC 16129) GN proS PE 3 SV 1 # UNIPROT Q1AX25 PROLINE--TRNA-LIGASE-RXN 6.1.1.15	1789	304.005	1.44009	0.526159
LCO1_1365	737	9391	10128	MaxBin_002_13	60569	-	3.5.1.28	Clostridiales (186802)	N-acetylmuramoyl-L-alanine amidase (EC 3.5.1.28)	291	96.3497	0.456414	-1.13158
LCO1_1366	695	10150	10845	MaxBin_002_13	60569	-		Clostridiales (186802)	transcriptional regulatory protein SrrA	236	82.8614	0.392519	-1.34916
LCO1_1367	1475	10865	12340	MaxBin_002_13	60569	-		root (1)	hypothetical protein	814	134.666	0.63792	-0.648553
LCO1_1368	1010	12347	13357	MaxBin_002_13	60569	-		Clostridiales (186802)	TsaD/Kae1/Qri7 protein, required threonylcarbamoyladenosine t(6)A37 formation tRNA	673	162.599	0.770243	-0.376615
LCO1_1369	620	13354	13974	MaxBin_002_13	60569	-		root (1)	hypothetical protein	517	203.481	0.963902	-0.0530422
LCO1_1370	911	13986	14897	MaxBin_002_13	60569	-	3.1.26.11	Clostridiales (186802)	Ribonuclease Z (EC 3.1.26.11)	585	156.698	0.742286	-0.429953
LCO1_1371	722	14890	15612	MaxBin_002_13	60569	-		Clostridiales (186802)	TsaB protein, required threonylcarbamoyladenosine (t(6)A) formation tRNA	680	229.825	1.08869	0.122598
LCO1_1372	431	15612	16043	MaxBin_002_13	60569	-		Clostridiales (186802)	ATPase YjeE, predicted to essential role cell wall biosynthesis	338	191.366	0.906511	-0.141603
LCO1_1373	2384	16053	18437	MaxBin_002_13	60569	-		Clostridiales (186802)	Transcription accessory protein (S1 RNA-binding domain)	2690	275.341	1.30431	0.383284
LCO1_1374	521	18506	19027	MaxBin_002_13	60569	-	5.2.1.8	Clostridiales (186802)	Peptidyl-prolyl cis-trans isomerase (EC 5.2.1.8)	293	137.232	0.650075	-0.621321
LCO1_1375	335	19167	19502	MaxBin_002_13	60569	-		root (1)	hypothetical protein	0	0	0	#NUM!
LCO1_1376	1424	19946	21370	MaxBin_002_13	60569	-		Clostridium (1485)	hypothetical protein	108	18.5071	0.0876693	-3.51178
LCO1_1377	890	21379	22269	MaxBin_002_13	60569	-	1.1.1.60	Clostridiales (186802)	2-hydroxy-3-oxopropionate reductase OS Escherichia coli (strain K12) GN garR PE 1 SV # UNIPROT P0ABQ2 TSA-REDUCT-RXN MetaCyc:TSA-REDUCT-MONOMER NIL 1.1.1.60	45	12.3381	0.0584462	-4.09675
LCO1_1378	2309	22458	24767	MaxBin_002_13	60569	-	3.4.21.53	Firmicutes (1239)	ATP-dependent protease La (EC 3.4.21.53) Type I	8987	949.764	4.49909	2.16963
LCO1_1379	539	24905	25444	MaxBin_002_13	60569	+		Lachnospiraceae (186803)	Predicted broad substrate specificity phosphatase	284	128.574	0.609065	-0.715333
LCO1_1380	377	25516	25893	MaxBin_002_13	60569	-		Clostridiales (186802)	hypothetical protein	752	486.745	2.30574	1.20523
LCO1_1381	1190	25989	27179	MaxBin_002_13	60569	+		Bacteria (2)	TIGR00299 family protein [	354	72.5907	0.343867	-1.54008
LCO1_1382	2642	27466	30108	MaxBin_002_13	60569	-	3.6.3.3	Clostridiales (186802)	Lead, cadmium, zinc mercury transporting ATPase (EC 3.6.3.3) 3.6.3.5) Copper-translocating P-type 3.6.3.4)	3074	283.92	1.34495	0.427548
LCO1_1383	902	30925	31827	MaxBin_002_13	60569	+		root (1)	hypothetical protein	685	185.314	0.877845	-0.187962
LCO1_1384	308	32114	32422	MaxBin_002_13	60569	+	1.8.1.9	Clostridiales (186802)	Bifunctional thioredoxin reductase/thioredoxin OS Mycobacterium leprae GN trxB/A PE 3 SV 1 # UNIPROT P46843 THIOREDOXIN-REDUCT-NADPH-RXN MLEP272631:ML2703-MONOMER 1.8.1.9	442	350.184	1.65884	0.730178
LCO1_1385	467	32455	32922	MaxBin_002_13	60569	-		root (1)	hypothetical protein	649	339.119	1.60643	0.683858
LCO1_1386	998	32948	33946	MaxBin_002_13	60569	-	4.2.1.46	Faecalibacterium prausnitzii (853)	dTDP-glucose 4,6-dehydratase (EC 4.2.1.46)	1312	320.795	1.51963	0.603718
LCO1_1387	725	33948	34673	MaxBin_002_13	60569	-	2.7.7.60	Lactobacillales (186826)	2-C-methyl-D-erythritol 4-phosphate cytidylyltransferase OS Lactobacillus casei (strain ATCC 334) GN ispD PE 3 SV 1 # UNIPROT Q03A83 2.7.7.60-RXN 2.7.7.60	901	303.258	1.43655	0.522608
LCO1_1388	998	34850	35848	MaxBin_002_13	60569	-		root (1)	hypothetical protein	497	121.521	0.575652	-0.796732
LCO1_1389	986	35852	36838	MaxBin_002_13	60569	-		root (1)	hypothetical protein	470	116.318	0.551004	-0.859865
LCO1_1390	1451	36854	38305	MaxBin_002_13	60569	-		Firmicutes (1239)	Membrane protein involved export O-antigen, teichoic acid lipoteichoic acids	600	100.904	0.477989	-1.06495
LCO1_1391	1112	38313	39425	MaxBin_002_13	60569	-		Firmicutes (1239)	capsular polysaccharide biosynthesis protein	483	105.991	0.502084	-0.994
LCO1_1392	896	39480	40376	MaxBin_002_13	60569	-		Firmicutes (1239)	EpsIIG, Putative glycosyltransferase	333	90.6904	0.429606	-1.21891
LCO1_1393	1790	40529	42319	MaxBin_002_13	60569	-		root (1)	hypothetical protein	7779	1060.46	5.02348	2.32869
LCO1_1394	1427	42487	43914	MaxBin_002_13	60569	-		Bacteria (2)	Transporter	6030	1031.14	4.88458	2.28823
LCO1_1395	935	44186	45121	MaxBin_002_13	60569	-	1.1.1.133	Firmicutes (1239)	dTDP-4-dehydrorhamnose reductase (EC 1.1.1.133)	1346	351.284	1.66405	0.734702
LCO1_1396	1082	45328	46410	MaxBin_002_13	60569	-		root (1)	hypothetical protein	685	154.486	0.731808	-0.450463
LCO1_1397	1460	46407	47867	MaxBin_002_13	60569	-		Firmicutes (1239)	Membrane protein involved export O-antigen, teichoic acid lipoteichoic acids	2143	358.174	1.69669	0.762725
LCO1_1398	1013	47860	48873	MaxBin_002_13	60569	-		Streptococcus (1301)	hypothetical protein	1551	373.618	1.76985	0.823626
LCO1_1399	866	48936	49802	MaxBin_002_13	60569	-		Clostridiales (186802)	putative glycosyltransferase (family 2)( EC:2.4.1.- )	595	167.658	0.794206	-0.332416
LCO1_1400	1199	49774	50973	MaxBin_002_13	60569	-		root (1)	hypothetical protein	924	188.052	0.890813	-0.166805
LCO1_1401	1181	50975	52156	MaxBin_002_13	60569	-		root (1)	hypothetical protein	1391	287.41	1.36148	0.445175
LCO1_1402	836	52287	53123	MaxBin_002_13	60569	-		Lachnospiraceae (186803)	glycosyl transferase, family 2	1054	307.652	1.45736	0.543362
LCO1_1403	983	53130	54113	MaxBin_002_13	60569	-		root (1)	hypothetical protein	1263	313.527	1.4852	0.570653
LCO1_1404	740	54110	54850	MaxBin_002_13	60569	-	2.4.1.187	Clostridium sp. D5 (556261)	N-acetylmannosaminyltransferase (EC 2.4.1.187)	701	231.159	1.09502	0.130951
LCO1_1405	635	54889	55524	MaxBin_002_13	60569	-		Bacteria (2)	Phosphoheptose isomerase (EC 5.3.1.-)	445	171.006	0.810065	-0.30389
LCO1_1406	329	55634	55963	MaxBin_002_13	60569	-	2.3.1.30	Clostridium (1485)	Serine acetyltransferase (EC 2.3.1.30)	205	152.049	0.720264	-0.473402
LCO1_1407	1298	55960	57258	MaxBin_002_13	60569	-		Bacteria (2)	D-glycero-D-manno-heptose 1,7-bisphosphate phosphatase (EC 3.1.1.-)	1194	224.468	1.06332	0.0885742
LCO1_1408	1016	57259	58275	MaxBin_002_13	60569	-		Clostridium (1485)	D,D-heptose 7-phosphate kinase	1358	326.16	1.54504	0.627645
LCO1_1409	1631	58497	60128	MaxBin_002_13	60569	-		root (1)	hypothetical protein	4463	667.725	3.16306	1.66132
LCO1_1410	293	60275	60568	MaxBin_002_13	60569	-		root (1)	hypothetical protein	146	121.593	0.575995	-0.795871
LCO1_1411	701	150	851	MaxBin_002_14	49529	-		Coprococcus eutactus (33043)	DNA-binding response regulator KdpE	2156	750.508	3.5552	1.82993
LCO1_1412	1976	844	2820	MaxBin_002_14	49529	-		Clostridium sp. SS2/1 (411484)	Osmosensitive K+ channel histidine kinase KdpD (EC 2.7.3.-)	8504	1050.17	4.97474	2.31462
LCO1_1413	254	2880	3134	MaxBin_002_14	49529	-		Lachnospiraceae (186803)	hypothetical protein	6	5.76424	0.0273056	-5.19466
LCO1_1414	647	3150	3797	MaxBin_002_14	49529	-		Coprococcus eutactus (33043)	Trk system potassium uptake protein TrkA	15	5.65733	0.0267991	-5.22167
LCO1_1415	1331	3813	5144	MaxBin_002_14	49529	-		Coprococcus eutactus (33043)	Potassium uptake protein, integral membrane component, KtrB	24	4.40005	0.0208433	-5.58427
LCO1_1416	113	5252	5365	MaxBin_002_14	49529	-		root (1)	hypothetical protein	0	0	0	#NUM!
LCO1_1417	578	5594	6172	MaxBin_002_14	49529	-		Lachnospiraceae bacterium FE2018 (1410624)	hypothetical protein	647	273.15	1.29393	0.371758
LCO1_1418	530	6670	7200	MaxBin_002_14	49529	-		Clostridiales (186802)	Putative NADH dehydrogenase/NAD(P)H nitroreductase (EC 1.-.-.-)	393	180.943	0.857138	-0.222401
LCO1_1419	374	7354	7728	MaxBin_002_14	49529	+	1.15.1.2	Firmicutes (1239)	Superoxide reductase (EC 1.15.1.2)	5421	3536.98	16.7549	4.06651
LCO1_1420	548	7813	8361	MaxBin_002_14	49529	-	4.2.1.10	Bacteria (2)	3-dehydroquinate dehydratase I (EC 4.2.1.10) ## AroCI	187	83.2695	0.394453	-1.34208
LCO1_1421	269	8424	8693	MaxBin_002_14	49529	+		root (1)	hypothetical protein	42	38.0997	0.180481	-2.47008
LCO1_1422	869	8668	9537	MaxBin_002_14	49529	-		Bifidobacteriaceae (31953)	putative type II restriction enzyme methylase subunit	462	129.732	0.614548	-0.702402
LCO1_1423	1022	9893	10915	MaxBin_002_14	49529	-		root (1)	hypothetical protein	378	90.2539	0.427538	-1.22588
LCO1_1424	869	11115	11984	MaxBin_002_14	49529	-	4.3.1.17	Bacteria (2)	Probable L-serine dehydratase, alpha chain OS Bacillus subtilis GN sdaAA PE 3 SV 1 # UNIPROT O34607 4.3.1.17-RXN BSUB:BSU15860-MONOMER 4.3.1.17	501	140.683	0.666426	-0.585484
LCO1_1425	728	12002	12730	MaxBin_002_14	49529	-	4.3.1.17	Clostridiales (186802)	L-serine dehydratase, beta subunit (EC 4.3.1.17)	373	125.027	0.592258	-0.755701
LCO1_1426	305	12888	13193	MaxBin_002_14	49529	-		root (1)	hypothetical protein	349	279.223	1.32269	0.40348
LCO1_1427	680	13223	13903	MaxBin_002_14	49529	-		Firmicutes (1239)	DUF124 domain-containing protein	1121	402.274	1.90559	0.930241
LCO1_1428	995	13944	14939	MaxBin_002_14	49529	-		Butyrivibrio proteoclasticus (43305)	Ribose ABC transporter, periplasmic ribose-binding protein RbsB (TC 3.A.1.2.1)	2255	553.03	2.61973	1.38942
LCO1_1429	2006	14954	16960	MaxBin_002_14	49529	-		Butyrivibrio proteoclasticus (43305)	membrane associated methyl-chemotaxis protein, hamp domain containing protein	7912	962.455	4.55921	2.18878
LCO1_1430	2420	17041	19461	MaxBin_002_14	49529	-	3.2.1.21	Butyrivibrio (830)	Beta-glucosidase (EC 3.2.1.21)	2043	206.005	0.975859	-0.0352561
LCO1_1431	1184	19662	20846	MaxBin_002_14	49529	-		Clostridiales (186802)	NADH-dependent butanol dehydrogenase A (EC 1.1.1.-)	3409	702.587	3.3282	1.73474
LCO1_1432	1337	20927	22264	MaxBin_002_14	49529	-		root (1)	hypothetical protein	1001	182.695	0.865439	-0.208496
LCO1_1433	953	22344	23297	MaxBin_002_14	49529	-	1.1.1.27	Firmicutes (1239)	L-lactate dehydrogenase (EC 1.1.1.27)	374	95.7643	0.453641	-1.14038
LCO1_1434	410	23521	23931	MaxBin_002_14	49529	+		root (1)	hypothetical protein	147	87.49	0.414445	-1.27075
LCO1_1435	2438	23824	26262	MaxBin_002_14	49529	-		root (1)	hypothetical protein	1161	116.205	0.550468	-0.861268
LCO1_1436	1358	26548	27906	MaxBin_002_14	49529	+		root (1)	hypothetical protein	88	15.8128	0.074906	-3.73877
LCO1_1437	1277	28097	29374	MaxBin_002_14	49529	+		Coprococcus eutactus (33043)	ATP-binding protein	139	26.5613	0.125822	-2.99054
LCO1_1438	674	30240	30914	MaxBin_002_14	49529	-		Pseudoramibacter alactolyticus (113287)	DUF124 domain-containing protein	455	164.731	0.780343	-0.35782
LCO1_1439	593	31273	31866	MaxBin_002_14	49529	-		root (1)	hypothetical protein	341	140.322	0.664712	-0.589199
LCO1_1440	347	32058	32405	MaxBin_002_14	49529	+		Clostridiales (186802)	transposase	839	590.007	2.7949	1.4828
LCO1_1441	602	32509	33111	MaxBin_002_14	49529	-		root (1)	hypothetical protein	695	281.717	1.33451	0.416311
LCO1_1442	959	33114	34073	MaxBin_002_14	49529	-	1.2.1.38	Bacteria (2)	N-acetyl-gamma-glutamyl-phosphate reductase OS Anabaena variabilis (strain ATCC 29413 / PCC 7937) GN argC PE 3 SV 1 # UNIPROT Q3MG30 N-ACETYLGLUTPREDUCT-RXN 1.2.1.38	1114	283.46	1.34277	0.425208
LCO1_1443	869	34103	34972	MaxBin_002_14	49529	-		root (1)	hypothetical protein	1034	290.353	1.37542	0.45987
LCO1_1444	2141	34995	37136	MaxBin_002_14	49529	-	5.99.1.3	Clostridiales (186802)	DNA gyrase subunit A (EC 5.99.1.3)	1008	114.886	0.544224	-0.877727
LCO1_1445	1943	37180	39123	MaxBin_002_14	49529	-	5.99.1.3	Clostridiales (186802)	DNA gyrase subunit B (EC 5.99.1.3)	855	107.379	0.50866	-0.975228
LCO1_1446	1211	39155	40366	MaxBin_002_14	49529	-	4.3.1.19	Clostridiales (186802)	Threonine dehydratase, catabolic (EC 4.3.1.19)	938	189.009	0.895349	-0.159477
LCO1_1447	956	40444	41400	MaxBin_002_14	49529	-		Clostridiales (186802)	Signal recognition particle receptor protein FtsY ( alpha subunit) (TC 3.A.5.1.1)	191	48.7529	0.230945	-2.11438
LCO1_1448	3533	41431	44964	MaxBin_002_14	49529	-		Clostridiales (186802)	Chromosome partition protein smc	1120	77.3569	0.366445	-1.44833
LCO1_1449	686	44992	45678	MaxBin_002_14	49529	-	3.1.26.3	Clostridiales (186802)	Ribonuclease III (EC 3.1.26.3)	191	67.9413	0.321842	-1.63557
LCO1_1450	227	45765	45992	MaxBin_002_14	49529	-		Bacteria (2)	Acyl carrier protein	292	313.893	1.48693	0.572338
LCO1_1451	1016	45994	47010	MaxBin_002_14	49529	-		Clostridiales (186802)	Phosphate:acyl-ACP acyltransferase PlsX	632	151.792	0.719047	-0.475842
LCO1_1452	1832	47062	48894	MaxBin_002_14	49529	-		Clostridiales (186802)	Transcription termination factor Rho	283	37.6952	0.178564	-2.48548
LCO1_1453	290	49076	49366	MaxBin_002_14	49529	-		root (1)	hypothetical protein	375	315.543	1.49475	0.579899
LCO1_1454	62	49467	49529	MaxBin_002_14	49529	+		root (1)	hypothetical protein	0	0	0	#NUM!
LCO1_1455	116	336	452	MaxBin_002_15	46172	+		root (1)	hypothetical protein	84	176.704	0.837057	-0.256602
LCO1_1456	1523	481	2004	MaxBin_002_15	46172	+		root (1)	hypothetical protein	4498	720.683	3.41392	1.77143
LCO1_1457	497	2074	2571	MaxBin_002_15	46172	+		Clostridiales (186802)	Putative NADH dehydrogenase/NAD(P)H nitroreductase (EC 1.-.-.-)	827	406.045	1.92346	0.943703
LCO1_1458	434	2657	3091	MaxBin_002_15	46172	+		Veillonellaceae (31977)	ATP-dependent DNA helicase recG (EC 3.6.1.-)	561	315.426	1.49419	0.579367
LCO1_1459	1355	3346	4701	MaxBin_002_15	46172	+	1.4.1.4	Bacteria (2)	NADP-specific glutamate dehydrogenase OS Haemophilus influenzae (strain ATCC 51907 / DSM 11121 KW20 Rd) GN gdhA PE 3 SV 1 # UNIPROT P43793 GLUTDEHYD-RXN 1.4.1.4	5626	1013.18	4.79948	2.26288
LCO1_1460	1433	4792	6225	MaxBin_002_15	46172	+		Firmicutes (1239)	TldD protein, part proposed TldE/TldD proteolytic complex (PMID 12029038)	800	136.229	0.645324	-0.631905
LCO1_1461	1277	6225	7502	MaxBin_002_15	46172	+		Firmicutes (1239)	Inactivated predicted Zn-dependent protease, PMBA ortholog	623	119.048	0.563938	-0.826393
LCO1_1462	662	7502	8164	MaxBin_002_15	46172	+		Clostridiales (186802)	Ribonuclease HI-related protein	205	75.565	0.357956	-1.48215
LCO1_1463	1286	8821	10107	MaxBin_002_15	46172	-	2.5.1.19	Clostridiales (186802)	3-phosphoshikimate 1-carboxyvinyltransferase OS Cyanothece sp. (strain ATCC 51142) GN aroA PE 3 SV 1 # UNIPROT B1WZH9 2.5.1.19-RXN 2.5.1.19	596	113.092	0.535722	-0.900445
LCO1_1464	1106	10079	11185	MaxBin_002_15	46172	-	1.3.1.12	Clostridiales (186802)	Prephenate dehydrogenase (EC 1.3.1.12)	655	144.514	0.684573	-0.546723
LCO1_1465	2477	11268	13745	MaxBin_002_15	46172	+	6.1.1.4	Clostridiales (186802)	Leucyl-tRNA synthetase OS Rubrobacter xylanophilus (strain DSM 9941 / NBRC 16129) GN leuS PE 3 SV 1 # UNIPROT Q1AR71 LEUCINE--TRNA-LIGASE-RXN 6.1.1.4	4495	442.821	2.09767	1.06879
LCO1_1466	1211	13760	14971	MaxBin_002_15	46172	+	1.1.1.42	Bacteria (2)	Isocitrate dehydrogenase , mitochondrial OS Aspergillus niger GN icdA PE 2 SV 1 # UNIPROT P79089 ISOCITDEH-RXN 1.1.1.42	2697	543.453	2.57437	1.36422
LCO1_1467	1925	14977	16902	MaxBin_002_15	46172	+		Clostridiales (186802)	COG0488: ATPase components ABC transporters duplicated domains	936	118.651	0.562055	-0.831216
LCO1_1468	587	17101	17688	MaxBin_002_15	46172	+		Clostridiales (186802)	Redox-sensitive transcriptional regulator (AT-rich DNA-binding protein)	331	137.599	0.651814	-0.617468
LCO1_1469	863	17693	18556	MaxBin_002_15	46172	+		root (1)	hypothetical protein	376	106.317	0.503629	-0.989566
LCO1_1470	722	18657	19379	MaxBin_002_15	46172	+		root (1)	hypothetical protein	204	68.9474	0.326608	-1.61437
LCO1_1471	1163	19354	20517	MaxBin_002_15	46172	+	5.1.1.1	Clostridiales (186802)	Alanine racemase (EC 5.1.1.1)	435	91.2713	0.432358	-1.2097
LCO1_1472	842	20520	21362	MaxBin_002_15	46172	+		Clostridiales (186802)	Hemolysins related proteins containing CBS domains	352	102.013	0.483242	-1.04918
LCO1_1473	734	21407	22141	MaxBin_002_15	46172	+		Clostridiales (186802)	transcriptional regulator [	4021	1336.79	6.33245	2.66276
LCO1_1474	1466	22170	23636	MaxBin_002_15	46172	+	2.4.1.21	Clostridiales (186802)	Glycogen synthase OS Eubacterium eligens (strain ATCC 27750 / VPI C15-48) GN glgA PE 3 SV 1 # UNIPROT C4Z0G2 GLYCOGENSYN-RXN 2.4.1.21	5976	994.721	4.71206	2.23636
LCO1_1475	2786	23655	26441	MaxBin_002_15	46172	+		Clostridiales (186802)	Cell division protein FtsK	4603	403.167	1.90983	0.933441
LCO1_1476	1688	26460	28148	MaxBin_002_15	46172	+	6.3.4.3	Clostridiales (186802)	Formate--tetrahydrofolate ligase OS Granulibacter bethesdensis (strain ATCC BAA-1260 / CGDNIH1) GN fhs PE 3 SV 1 # UNIPROT Q0BW57 FORMATETHFLIG-RXN 6.3.4.3	3114	450.164	2.13246	1.09252
LCO1_1477	845	28167	29012	MaxBin_002_15	46172	+	3.5.4.9	Clostridiales (186802)	Bifunctional protein FolD OS Methanoculleus marisnigri (strain ATCC 35101 / DSM 1498 JR1) GN folD PE 3 SV 1 # UNIPROT A3CWL0 METHYLENETHFDEHYDROG-NADP-RXN 3.5.4.9 1.5.1.5	1026	296.289	1.40354	0.489069
LCO1_1478	935	29009	29944	MaxBin_002_15	46172	+		root (1)	hypothetical protein	960	250.544	1.18684	0.24713
LCO1_1479	992	29960	30952	MaxBin_002_15	46172	+		Clostridiales (186802)	Phosphate starvation-inducible protein PhoH, predicted ATPase	1224	301.089	1.42628	0.512253
LCO1_1480	1253	30897	32150	MaxBin_002_15	46172	+		root (1)	hypothetical protein	843	164.173	0.777697	-0.36272
LCO1_1481	497	32147	32644	MaxBin_002_15	46172	+		Clostridiales (186802)	FIG000233: metal-dependent hydrolase	216	106.053	0.502379	-0.993153
LCO1_1482	1658	32648	34306	MaxBin_002_15	46172	+		Shuttleworthia (177971)	Stage V sporulation protein B	629	92.5744	0.438531	-1.18925
LCO1_1483	1238	34328	35566	MaxBin_002_15	46172	+		root (1)	hypothetical protein	514	101.314	0.479928	-1.05911
LCO1_1484	971	35563	36534	MaxBin_002_15	46172	+	2.5.1.75	Clostridiales (186802)	tRNA dimethylallyltransferase OS Clostridium phytofermentans (strain ATCC 700394 / DSM 18823 ISDg) GN miaA PE 3 SV 1 # UNIPROT A9KL08 RXN0-6274 2.5.1.75	307	77.1514	0.365471	-1.45217
LCO1_1485	1526	36549	38075	MaxBin_002_15	46172	+		root (1)	hypothetical protein	1255	200.685	0.950655	-0.0730059
LCO1_1486	1862	38146	40008	MaxBin_002_15	46172	-		Clostridiales (186802)	Sodium-dependent phosphate transporter	5019	657.752	3.11581	1.63961
LCO1_1487	1349	40178	41527	MaxBin_002_15	46172	-		root (1)	hypothetical protein	1293	233.89	1.10795	0.147894
LCO1_1488	386	41524	41910	MaxBin_002_15	46172	-		Firmicutes (1239)	thioesterase family protein	331	209.25	0.99123	-0.0127079
LCO1_1489	272	42139	42411	MaxBin_002_15	46172	+		Clostridiales (186802)	Heat shock protein 60 family co-chaperone GroES	3183	2855.57	13.527	3.75777
LCO1_1490	1616	42436	44052	MaxBin_002_15	46172	+		Clostridiales (186802)	Heat shock protein 60 family chaperone GroEL	22125	3340.93	15.8262	3.98424
LCO1_1491	368	44123	44491	MaxBin_002_15	46172	-		root (1)	hypothetical protein	0	0	0	#NUM!
LCO1_1492	227	45013	45240	MaxBin_002_15	46172	-		root (1)	hypothetical protein	1	1.07498	0.00509223	-7.61749
LCO1_1493	647	45354	46001	MaxBin_002_15	46172	+		root (1)	hypothetical protein	381	143.696	0.680698	-0.554913
LCO1_1494	62	46110	46172	MaxBin_002_15	46172	+		root (1)	hypothetical protein	0	0	0	#NUM!
LCO1_1495	80	3	83	MaxBin_002_16	40494	+		root (1)	hypothetical protein	0	0	0	#NUM!
LCO1_1496	338	616	954	MaxBin_002_16	40494	-		root (1)	hypothetical protein	697	503.2	2.38369	1.2532
LCO1_1497	260	951	1211	MaxBin_002_16	40494	-		Bacteria (2)	antidote-toxin recognition MazE	392	367.907	1.7428	0.801404
LCO1_1498	836	1408	2244	MaxBin_002_16	40494	-		Clostridiales Family XI. Incertae Sedis (543310)	COG2110, Macro domain, possibly ADP-ribose binding module	2767	807.658	3.82593	1.93581
LCO1_1499	368	2295	2663	MaxBin_002_16	40494	-		Clostridiales (186802)	putative 4Fe-4S binding domain protein	1192	790.412	3.74423	1.90467
LCO1_1500	1136	2953	4089	MaxBin_002_16	40494	+	4.3.1.12	Bacteria (2)	Ornithine cyclodeaminase (EC 4.3.1.12)	0	0	0	#NUM!
LCO1_1501	1184	4132	5316	MaxBin_002_16	40494	-		Clostridiales (186802)	Cobalt-zinc-cadmium resistance protein	724	149.215	0.706839	-0.500546
LCO1_1502	2384	5365	7749	MaxBin_002_16	40494	-		Bacteria (2)	Ferrous iron transport protein B	2176	222.729	1.05508	0.077356
LCO1_1503	1172	7920	9092	MaxBin_002_16	40494	-		Clostridiales (186802)	Predicted hydroxymethylpyrimidine transporter CytX	2413	502.406	2.37993	1.25092
LCO1_1504	818	9085	9903	MaxBin_002_16	40494	-	2.7.1.49	Clostridiales (186802)	Bifunctional protein thiED OS Geobacter sulfurreducens GN thiDE PE 3 SV 1 # UNIPROT P61422 THI-P-SYN-RXN 2.7.1.49 2.7.4.7 2.5.1.3	1298	387.21	1.83424	0.875179
LCO1_1505	518	9932	10450	MaxBin_002_16	40494	-		Clostridiales (186802)	Substrate-specific component ThiW predicted thiazole ECF transporter	448	211.044	0.999729	-0.000391643
LCO1_1506	827	10474	11301	MaxBin_002_16	40494	-		root (1)	hypothetical protein	724	213.628	1.01197	0.0171641
LCO1_1507	1367	11540	12907	MaxBin_002_16	40494	-		Clostridiales (186802)	Multi antimicrobial extrusion protein (Na(+)/drug antiporter), MATE family MDR efflux pumps	193	34.4519	0.163201	-2.61528
LCO1_1508	1415	13098	14513	MaxBin_002_16	40494	+		Dorea formicigenerans (39486)	Magnesium transporter	2618	451.48	2.13869	1.09672
LCO1_1509	383	16066	16449	MaxBin_002_16	40494	-	2.7.1.121	Lachnoclostridium Yutin and Galperin 2013	Phosphoenolpyruvate-dihydroxyacetone phosphotransferase (EC 2.7.1.121), subunit DhaM DHA-specific IIA component / phosphocarrier protein HPr	660	420.504	1.99195	0.994183
LCO1_1510	623	16471	17094	MaxBin_002_16	40494	-	2.7.1.121	Clostridium (1485)	Phosphoenolpyruvate-dihydroxyacetone phosphotransferase (EC 2.7.1.121), ADP-binding subunit DhaL	1230	481.772	2.28219	1.19042
LCO1_1511	1007	17121	18128	MaxBin_002_16	40494	-	2.7.1.121	Firmicutes (1239)	Phosphoenolpyruvate-dihydroxyacetone phosphotransferase (EC 2.7.1.121), dihydroxyacetone binding subunit DhaK	2063	499.913	2.36812	1.24374
LCO1_1512	371	18168	18539	MaxBin_002_16	40494	-		Clostridiales (186802)	Protein unknown function DUF1667	427	280.853	1.33042	0.411879
LCO1_1513	1268	18554	19822	MaxBin_002_16	40494	-	1.5.3.1	Clostridiales (186802)	Sarcosine oxidase alpha subunit (EC 1.5.3.1)	1651	317.726	1.50509	0.589847
LCO1_1514	1451	19819	21270	MaxBin_002_16	40494	-	1.1.5.3	Bacteria (2)	Glycerol-3-phosphate dehydrogenase (EC 1.1.5.3)	1653	277.991	1.31686	0.397101
LCO1_1515	734	21418	22152	MaxBin_002_16	40494	-		Clostridiales (186802)	Glycerol uptake facilitator protein	2125	706.46	3.34655	1.74267
LCO1_1516	1502	22216	23718	MaxBin_002_16	40494	-	2.7.1.30	Clostridiales (186802)	Glycerol kinase OS Bacillus cereus (strain ATCC 10987) GN glpK PE 3 SV 1 # UNIPROT Q73CE0 GLYCEROL-KIN-RXN 2.7.1.30	3170	515.008	2.43963	1.28666
LCO1_1517	578	23841	24419	MaxBin_002_16	40494	-		Butyrivibrio proteoclasticus (43305)	Glycerol uptake operon antiterminator regulatory protein	733	309.457	1.46592	0.551805
LCO1_1518	746	24928	25674	MaxBin_002_16	40494	+		Butyrivibrio (830)	hypothetical protein	2231	729.769	3.45696	1.7895
LCO1_1519	1034	25650	26684	MaxBin_002_16	40494	+		root (1)	hypothetical protein	2163	510.459	2.41808	1.27386
LCO1_1520	830	26702	27532	MaxBin_002_16	40494	+		Butyrivibrio (830)	Tyrosine-protein kinase transmembrane modulator EpsC	2563	753.521	3.56948	1.83571
LCO1_1521	758	27563	28321	MaxBin_002_16	40494	+	2.7.1.112	Butyrivibrio (830)	Protein-tyrosine kinase( EC:2.7.1.112 )	1467	472.265	2.23715	1.16166
LCO1_1522	785	28440	29225	MaxBin_002_16	40494	+		root (1)	hypothetical protein	31147	9682.14	45.8649	5.51932
LCO1_1523	209	29479	29688	MaxBin_002_16	40494	-		root (1)	hypothetical protein	892	1041.46	4.93347	2.3026
LCO1_1524	356	29820	30176	MaxBin_002_16	40494	-		Bacillaceae (186817)	hypothetical protein	44	30.1597	0.142869	-2.80724
LCO1_1525	776	30180	30956	MaxBin_002_16	40494	-		unclassified Lachnospiraceae (186928)	COG0501: Zn-dependent protease chaperone function	220	69.1808	0.327714	-1.60949
LCO1_1526	656	30956	31612	MaxBin_002_16	40494	-		Eubacterium plexicaudatum (97253)	hypothetical protein	100	37.1981	0.17621	-2.50463
LCO1_1527	1202	31605	32807	MaxBin_002_16	40494	-		Eubacterium plexicaudatum (97253)	AAA ATPase, central region	208	42.2264	0.200029	-2.32172
LCO1_1528	212	32817	33029	MaxBin_002_16	40494	-		Pseudobutyrivibrio ruminis (46206)	hypothetical protein	29	33.3801	0.158123	-2.66088
LCO1_1529	965	33283	34248	MaxBin_002_16	40494	+		root (1)	hypothetical protein	1302	329.237	1.55962	0.64119
LCO1_1530	347	35109	35456	MaxBin_002_16	40494	-		Lachnospiraceae (186803)	hypothetical protein	1192	838.246	3.97082	1.98944
LCO1_1531	254	35460	35714	MaxBin_002_16	40494	-		Firmicutes (1239)	prevent-host-death family protein	1445	1388.22	6.57609	2.71723
LCO1_1532	1025	35850	36875	MaxBin_002_16	40494	-	3.4.17.13	Firmicutes (1239)	Muramoyltetrapeptide carboxypeptidase (EC 3.4.17.13)	909	216.404	1.02512	0.03579
LCO1_1533	1028	36989	38017	MaxBin_002_16	40494	-		Clostridiales (186802)	ATP-binding protein [	1217	288.883	1.36846	0.452551
LCO1_1534	500	38212	38712	MaxBin_002_16	40494	-		Clostridiales (186802)	pyridoxamine 5'-phosphate oxidase-related, FMN-binding	478	233.283	1.10507	0.144144
LCO1_1535	1460	38849	40309	MaxBin_002_16	40494	-		Lachnospiraceae (186803)	hypothetical protein	2189	365.862	1.73311	0.793365
LCO1_1536	1601	149	1750	MaxBin_002_17	38177	-		root (1)	hypothetical protein	213	32.4648	0.153788	-2.70099
LCO1_1537	719	1926	2645	MaxBin_002_17	38177	+		Clostridiales (186802)	SSU ribosomal protein S1p	2048	695.066	3.29257	1.71921
LCO1_1538	1013	2645	3658	MaxBin_002_17	38177	+	2.7.7.7	Butyrivibrio proteoclasticus (43305)	DNA polymerase I (EC 2.7.7.7)	2803	675.209	3.19851	1.6774
LCO1_1539	2678	3671	6349	MaxBin_002_17	38177	+		root (1)	hypothetical protein	4549	414.505	1.96354	0.973455
LCO1_1540	1250	6353	7603	MaxBin_002_17	38177	-		root (1)	hypothetical protein	1863	363.687	1.72281	0.784761
LCO1_1541	1820	7998	9818	MaxBin_002_17	38177	+	1.2.7.8	Clostridiales (186802)	Indolepyruvate oxidoreductase subunit IorA (EC 1.2.7.8)	4905	657.646	3.11531	1.63938
LCO1_1542	596	9811	10407	MaxBin_002_17	38177	+	1.2.7.8	Clostridiales (186802)	Indolepyruvate oxidoreductase subunit IorB (EC 1.2.7.8)	1329	544.131	2.57758	1.36602
LCO1_1543	1238	10409	11647	MaxBin_002_17	38177	+	6.2.1.30	Dorea (189330)	Phenylacetate-coenzyme A ligase (EC 6.2.1.30) Coenzyme F390 synthetase	5080	1001.31	4.74326	2.24588
LCO1_1544	1007	11804	12811	MaxBin_002_17	38177	+		root (1)	hypothetical protein	1188	287.88	1.36371	0.447533
LCO1_1545	1583	13016	14599	MaxBin_002_17	38177	+		Oribacterium sinus (237576)	Carbon starvation protein A	10411	1604.86	7.60231	2.92644
LCO1_1546	923	14697	15620	MaxBin_002_17	38177	+		Clostridiales (186802)	Nitric oxide reductase activation protein NorQ	434	114.739	0.543528	-0.879574
LCO1_1547	1778	15620	17398	MaxBin_002_17	38177	+		Lachnospiraceae (186803)	Nitric oxide reductase activation protein NorD	993	136.283	0.645582	-0.631328
LCO1_1548	1616	17713	19329	MaxBin_002_17	38177	+		Oribacterium sinus (237576)	Carbon starvation protein A	50603	7641.17	36.1967	5.17779
LCO1_1549	791	19407	20198	MaxBin_002_17	38177	-		Butyrivibrio (830)	bifunctional biotin-- synthetase/biotin operon repressor	247	76.1983	0.360956	-1.4701
LCO1_1550	1025	20363	21388	MaxBin_002_17	38177	+	2.8.1.6	Acidaminococcus (904)	Biotin synthase OS Brachyspira hyodysenteriae (strain ATCC 49526 / WA1) GN bioB PE 3 SV 1 # UNIPROT C0QVM0 2.8.1.6-RXN 2.8.1.6	704	167.6	0.793931	-0.332915
LCO1_1551	578	21392	21970	MaxBin_002_17	38177	+		Clostridiales (186802)	Substrate-specific component BioY biotin ECF transporter	1221	515.481	2.44187	1.28798
LCO1_1552	305	22009	22314	MaxBin_002_17	38177	-		Clostridiales (186802)	Cadmium efflux system accessory protein	180	144.012	0.682192	-0.551751
LCO1_1553	2036	22304	24340	MaxBin_002_17	38177	-	3.6.3.3	Atopobium (1380)	Cadmium, zinc cobalt-transporting ATPase OS Bacillus subtilis GN cadA PE 1 SV # UNIPROT O32219 3.6.3.3-RXN BSUB:BSU33490-MONOMER 3.6.3.3	2649	317.489	1.50397	0.588772
LCO1_1554	341	24469	24810	MaxBin_002_17	38177	-		Clostridiales (186802)	hypothetical protein	2540	1817.62	8.6102	3.10605
LCO1_1555	1385	24992	26377	MaxBin_002_17	38177	+		Firmicutes (1239)	Multi antimicrobial extrusion protein (Na(+)/drug antiporter), MATE family MDR efflux pumps	1301	229.22	1.08583	0.118797
LCO1_1556	617	26495	27112	MaxBin_002_17	38177	+		Clostridium sp. SY8519 (1042156)	50S ribosomal protein L25	26026	10293.1	48.7591	5.6076
LCO1_1557	1364	27188	28552	MaxBin_002_17	38177	-		Shuttleworthia satelles (177972)	Multi antimicrobial extrusion protein (Na(+)/drug antiporter), MATE family MDR efflux pumps	209	37.3901	0.177119	-2.49721
LCO1_1558	944	28740	29684	MaxBin_002_17	38177	+		root (1)	hypothetical protein	16015	4139.8	19.6105	4.29355
LCO1_1559	743	29813	30556	MaxBin_002_17	38177	+		root (1)	hypothetical protein	30	9.85275	0.0466731	-4.42127
LCO1_1560	812	30519	31331	MaxBin_002_17	38177	+		root (1)	hypothetical protein	13	3.90672	0.0185064	-5.75583
LCO1_1561	560	31404	31964	MaxBin_002_17	38177	+	5.4.2.1	Clostridiales (186802)	Phosphoglycerate mutase (EC 5.4.2.1)	565	246.198	1.16626	0.221886
LCO1_1562	2366	31989	34355	MaxBin_002_17	38177	-		root (1)	hypothetical protein	1248	128.714	0.609725	-0.71377
LCO1_1563	1436	34501	35937	MaxBin_002_17	38177	-		Clostridiales (186802)	sodium-dependent transporter [	1005	170.78	0.808994	-0.305799
LCO1_1564	1721	36079	37800	MaxBin_002_17	38177	+		root (1)	hypothetical protein	1894	268.549	1.27213	0.347251
LCO1_1565	140	37949	38089	MaxBin_002_17	38177	-		root (1)	hypothetical protein	247	430.52	2.0394	1.02815
LCO1_1566	3077	177	3254	MaxBin_002_18	35758	+		Ruminococcaceae (541000)	hypothetical protein	10	0.793044	0.0037567	-8.05632
LCO1_1567	191	3266	3457	MaxBin_002_18	35758	+		Firmicutes (1239)	hypothetical protein	0	0	0	#NUM!
LCO1_1568	1151	3536	4687	MaxBin_002_18	35758	+		Firmicutes (1239)	FIG045374: Type II restriction enzyme, methylase subunit YeeA	40	8.48027	0.0401715	-4.63768
LCO1_1569	1439	4762	6201	MaxBin_002_18	35758	+		Dorea formicigenerans (39486)	Mobile element protein	300	50.8728	0.240987	-2.05297
LCO1_1570	500	6055	6555	MaxBin_002_18	35758	-		root (1)	hypothetical protein	3	1.46412	0.00693562	-7.17176
LCO1_1571	680	6718	7398	MaxBin_002_18	35758	+		Clostridiales Family XI. Incertae Sedis (543310)	FIG045374: Type II restriction enzyme, methylase subunit YeeA	48	17.2249	0.0815955	-3.61537
LCO1_1572	1232	7485	8717	MaxBin_002_18	35758	+		Lachnospiraceae (186803)	ATPase	459	90.9132	0.430661	-1.21537
LCO1_1573	278	8893	9171	MaxBin_002_18	35758	+		Atopobium (1380)	addiction module antitoxin, RelB/DinJ family	1644	1443.05	6.83582	2.77312
LCO1_1574	272	9174	9446	MaxBin_002_18	35758	+		Bacteria (2)	YafQ toxin protein	2030	1821.18	8.62702	3.10886
LCO1_1575	932	9660	10592	MaxBin_002_18	35758	+		Firmicutes (1239)	membrane protein, putative	569	148.978	0.705716	-0.50284
LCO1_1576	1241	10705	11946	MaxBin_002_18	35758	+	1.2.1.41	Clostridiales (186802)	Gamma-glutamyl phosphate reductase OS Geobacter bemidjiensis (strain Bem / ATCC BAA-1014 DSM 16622) GN proA PE 3 SV 1 # UNIPROT B5EEI4 GLUTSEMIALDEHYDROG-RXN 1.2.1.41	2901	570.428	2.70215	1.43411
LCO1_1577	1466	11927	13393	MaxBin_002_18	35758	+		Lachnospiraceae (186803)	tRNA-i(6)A37 methylthiotransferase	2869	477.553	2.2622	1.17772
LCO1_1578	611	13450	14061	MaxBin_002_18	35758	+		Lachnospiraceae (186803)	Holliday junction branch migration protein RuvA	936	373.817	1.7708	0.824398
LCO1_1579	992	14061	15053	MaxBin_002_18	35758	+		Clostridiales (186802)	Holliday junction DNA helicase RuvB	1324	325.688	1.5428	0.625553
LCO1_1580	455	15129	15584	MaxBin_002_18	35758	+		Eubacterium (1730)	cell division protein ZapA [	1454	779.79	3.69391	1.88515
LCO1_1581	2123	15589	17712	MaxBin_002_18	35758	+		root (1)	hypothetical protein	2407	276.663	1.31057	0.390193
LCO1_1582	1394	17712	19106	MaxBin_002_18	35758	+		Clostridiales (186802)	Cell division protein FtsW	1238	216.712	1.02658	0.0378425
LCO1_1583	1427	19087	20514	MaxBin_002_18	35758	+	2.4.1.129	Clostridiales (186802)	Cell division protein FtsI (EC 2.4.1.129)	1571	268.644	1.27258	0.34776
LCO1_1584	599	20518	21117	MaxBin_002_18	35758	+		root (1)	hypothetical protein	830	338.124	1.60171	0.679617
LCO1_1585	428	21150	21578	MaxBin_002_18	35758	+		Clostridiales (186802)	MULTISPECIES: sporulation protein YtfJ	771	439.578	2.08231	1.05818
LCO1_1586	185	21661	21846	MaxBin_002_18	35758	-		Clostridiales (186802)	LSU ribosomal protein L28p @ L28p, zinc-dependent	8096	10678.8	50.5863	5.66067
LCO1_1587	365	22038	22403	MaxBin_002_18	35758	+		Clostridiales (186802)	FIG001802: Putative alkaline-shock protein	1876	1254.19	5.9412	2.57075
LCO1_1588	1715	22369	24084	MaxBin_002_18	35758	+		Clostridiales (186802)	Dihydroxyacetone kinase family protein	9858	1402.65	6.64444	2.73215
LCO1_1589	2039	24084	26123	MaxBin_002_18	35758	+		Clostridiales (186802)	ATP-dependent DNA helicase RecG (EC 3.6.1.-)	2749	328.99	1.55844	0.640107
LCO1_1590	734	26164	26898	MaxBin_002_18	35758	-		Bacteria (2)	polar amino acid uptake family ABC transporter, PAAT family, ATP-binding protein	2	0.664904	0.00314969	-8.31057
LCO1_1591	707	26885	27592	MaxBin_002_18	35758	-		Clostridiales (186802)	Glutamate ABC transporter, periplasmic glutamine-binding protein	2	0.690296	0.00326997	-8.2565
LCO1_1592	848	27625	28473	MaxBin_002_18	35758	-		Clostridium (1485)	Glutamine ABC transporter, periplasmic glutamine-binding protein (TC 3.A.1.3.2)	3	0.863277	0.0040894	-7.9339
LCO1_1593	1157	28772	29929	MaxBin_002_18	35758	+		root (1)	hypothetical protein	32	6.74903	0.0319706	-4.96711
LCO1_1594	836	30083	30919	MaxBin_002_18	35758	+	3.5.3.18	Clostridium (1485)	NG,NG-dimethylarginine dimethylaminohydrolase 1 (EC 3.5.3.18)	0	0	0	#NUM!
LCO1_1595	1073	30940	32013	MaxBin_002_18	35758	+	2.6.1.9	Bacteria (2)	Histidinol-phosphate aminotransferase OS Clostridium beijerinckii (strain ATCC 51743 / NCIMB 8052) GN hisC PE 3 SV 1 # UNIPROT A6LUF3 HISTAMINOTRANS-RXN 2.6.1.9	3	0.682254	0.00323188	-8.27341
LCO1_1596	1664	32024	33688	MaxBin_002_18	35758	+		Clostridium (1485)	Arginine utilization protein RocB	11	1.61311	0.0076414	-7.03195
LCO1_1597	1757	33830	35587	MaxBin_002_18	35758	+		root (1)	hypothetical protein	1919	266.519	1.26252	0.336302
LCO1_1598	62	35696	35758	MaxBin_002_18	35758	+		root (1)	hypothetical protein	0	0	0	#NUM!
LCO1_1599	209	681	890	MaxBin_002_19	31361	-		unclassified Lachnospiraceae (186928)	hypothetical protein	66	77.0588	0.365032	-1.4539
LCO1_1600	485	920	1405	MaxBin_002_19	31361	-	3.5.4.12	Firmicutes (1239)	dCMP deaminase (EC 3.5.4.12)	284	142.89	0.676878	-0.563032
LCO1_1601	464	1395	1859	MaxBin_002_19	31361	-		Clostridiales (186802)	TsaC protein (YrdC-Sua5 domains) required threonylcarbamoyladenosine t(6)A37 modification tRNA	533	280.307	1.32783	0.409072
LCO1_1602	1052	1856	2908	MaxBin_002_19	31361	-		Clostridiales (186802)	YrdC/Sua5 family protein, required threonylcarbamoyladenosine (t(6)A) formation tRNA	1386	321.494	1.52293	0.606854
LCO1_1603	1772	2905	4677	MaxBin_002_19	31361	-		Lachnospiraceae (186803)	hypothetical protein	4429	609.912	2.88919	1.53066
LCO1_1604	620	4839	5459	MaxBin_002_19	31361	-		root (1)	hypothetical protein	47	18.4983	0.0876274	-3.51247
LCO1_1605	1217	5416	6633	MaxBin_002_19	31361	-		root (1)	hypothetical protein	186	37.2947	0.176667	-2.50089
LCO1_1606	749	6909	7658	MaxBin_002_19	31361	+		root (1)	hypothetical protein	172	56.0366	0.265449	-1.9135
LCO1_1607	233	7698	7931	MaxBin_002_19	31361	-		Clostridiales (186802)	disulfide oxidoreductase [	2260	2366.89	11.2121	3.48698
LCO1_1608	170	8231	8401	MaxBin_002_19	31361	+		root (1)	hypothetical protein	7787	11177.5	52.9487	5.72652
LCO1_1609	1427	8495	9922	MaxBin_002_19	31361	-		Clostridiales (186802)	Replicative DNA helicase (EC 3.6.1.-)	1738	297.201	1.40786	0.493504
LCO1_1610	452	9922	10374	MaxBin_002_19	31361	-		Clostridiales (186802)	LSU ribosomal protein L9p	480	259.136	1.22754	0.295773
LCO1_1611	2054	10371	12425	MaxBin_002_19	31361	-		Clostridiales (186802)	Phosphoesterase, DHH family protein	2215	263.147	1.24654	0.317932
LCO1_1612	1115	12655	13770	MaxBin_002_19	31361	+		Clostridiales (186802)	Multiple sugar ABC transporter, ATP-binding protein	1155	252.774	1.1974	0.259911
LCO1_1613	887	13839	14726	MaxBin_002_19	31361	-		root (1)	hypothetical protein	567	155.986	0.738913	-0.436524
LCO1_1614	512	14723	15235	MaxBin_002_19	31361	-		root (1)	hypothetical protein	288	137.261	0.650214	-0.621013
LCO1_1615	3023	15280	18303	MaxBin_002_19	31361	-	3.2.1.23	Clostridiales (186802)	Beta-galactosidase (EC 3.2.1.23)	1594	128.669	0.609514	-0.714268
LCO1_1616	1376	18312	19688	MaxBin_002_19	31361	-		Clostridiales (186802)	Lactose-binding protein precursor	963	170.778	0.808987	-0.305811
LCO1_1617	230	19879	20109	MaxBin_002_19	31361	-		Clostridiales (186802)	SSU ribosomal protein S18p @ S18p, zinc-independent	2533	2687.4	12.7304	3.6702
LCO1_1618	461	20129	20590	MaxBin_002_19	31361	-		Clostridiales (186802)	Single-stranded DNA-binding protein	1821	963.904	4.56607	2.19095
LCO1_1619	290	20622	20912	MaxBin_002_19	31361	-		Clostridiales (186802)	SSU ribosomal protein S6p	886	745.522	3.53158	1.82032
LCO1_1620	752	20997	21749	MaxBin_002_19	31361	-		Clostridiales (186802)	NAD-dependent protein deacetylase SIR2 family	428	138.884	0.6579	-0.60406
LCO1_1621	854	21781	22635	MaxBin_002_19	31361	-		Clostridiales (186802)	rRNA small subunit methyltransferase I	261	74.5774	0.353278	-1.50112
LCO1_1622	743	22625	23368	MaxBin_002_19	31361	-		Clostridiales (186802)	COG4123: Predicted O-methyltransferase	372	122.174	0.578746	-0.788998
LCO1_1623	1322	23365	24687	MaxBin_002_19	31361	-		Clostridiales (186802)	Signal peptidase-like protein	1051	193.997	0.918978	-0.121898
LCO1_1624	1004	24703	25707	MaxBin_002_19	31361	-	2.7.7.7	Clostridiales (186802)	DNA polymerase III delta prime subunit (EC 2.7.7.7)	703	170.862	0.809386	-0.305101
LCO1_1625	443	25704	26147	MaxBin_002_19	31361	-		Eubacterium (1730)	hypothetical protein	246	135.505	0.641897	-0.639587
LCO1_1626	599	26137	26736	MaxBin_002_19	31361	-	2.7.4.8	Clostridiales (186802)	Guanylate kinase (EC 2.7.4.8)	456	185.765	0.879978	-0.18446
LCO1_1627	1424	26733	28157	MaxBin_002_19	31361	-		root (1)	hypothetical protein	870	149.085	0.706225	-0.5018
LCO1_1628	875	28157	29032	MaxBin_002_19	31361	-		root (1)	hypothetical protein	436	121.592	0.575986	-0.795893
LCO1_1629	638	29032	29670	MaxBin_002_19	31361	-		Pseudobutyrivibrio sp. MD2005 (1410616)	hypothetical protein	432	165.23	0.782703	-0.353463
LCO1_1630	1397	29848	31245	MaxBin_002_19	31361	+	3.4.16.4	Lachnospiraceae (186803)	D-alanyl-D-alanine carboxypeptidase (EC 3.4.16.4)	1650	288.212	1.36528	0.449196
LCO1_1631	92	3	95	MaxBin_002_20	27645	-		root (1)	hypothetical protein	0	0	0	#NUM!
LCO1_1632	470	432	902	MaxBin_002_20	27645	-		root (1)	hypothetical protein	1359	705.58	3.34238	1.74087
LCO1_1633	1124	928	2052	MaxBin_002_20	27645	-		Eubacterium (1730)	Esterase/lipase	162	35.1701	0.166603	-2.58551
LCO1_1634	2684	2077	4761	MaxBin_002_20	27645	-		root (1)	hypothetical protein	341	31.0025	0.146861	-2.76748
LCO1_1635	1094	4758	5852	MaxBin_002_20	27645	-		Lachnospiraceae (186803)	DNA repair exonuclease family protein YhaO	168	37.4729	0.177511	-2.49402
LCO1_1636	2651	5849	8500	MaxBin_002_20	27645	-		root (1)	hypothetical protein	1112	102.358	0.484874	-1.04432
LCO1_1637	2042	8490	10532	MaxBin_002_20	27645	-	3.2.1.135	Clostridiales (186802)	Neopullulanase (EC 3.2.1.135)	2494	298.034	1.4118	0.49754
LCO1_1638	1898	10543	12441	MaxBin_002_20	27645	-		Clostridiales (186802)	Cell division protein FtsH (EC 3.4.24.-)	3944	507.067	2.40201	1.26424
LCO1_1639	536	12413	12949	MaxBin_002_20	27645	-	2.4.2.8	Clostridiales (186802)	Bifunctional protein tilS/hprT OS Listeria monocytogenes serotype 4b (strain F2365) GN PE 3 SV 1 # UNIPROT Q724J4 HYPOXANPRIBOSYLTRAN-RXN 2.4.2.8	625	284.538	1.34787	0.430685
LCO1_1640	1367	12939	14306	MaxBin_002_20	27645	-		root (1)	hypothetical protein	338	60.3355	0.285813	-1.80686
LCO1_1641	308	14353	14661	MaxBin_002_20	27645	-		root (1)	hypothetical protein	1291	1022.82	4.84517	2.27655
LCO1_1642	263	14751	15014	MaxBin_002_20	27645	-		Clostridiales (186802)	Ribosome-associated heat shock protein implicated recycling 50S subunit (S4 paralog)	133	123.402	0.584561	-0.774575
LCO1_1643	908	15061	15969	MaxBin_002_20	27645	-		Butyrivibrio (830)	MULTISPECIES: EamA family transporter	522	140.284	0.664536	-0.589581
LCO1_1644	1082	16169	17251	MaxBin_002_20	27645	+		Firmicutes (1239)	Membrane protease family protein BA0301	826	186.285	0.882443	-0.180425
LCO1_1645	191	17261	17452	MaxBin_002_20	27645	+		Firmicutes (1239)	conserved domain protein	134	171.197	0.810971	-0.302278
LCO1_1646	1136	17620	18756	MaxBin_002_20	27645	-		Bacteria (2)	SoxB-like sarcosine oxidase, subunit beta related	3	0.644418	0.00305265	-8.35572
LCO1_1647	332	18753	19085	MaxBin_002_20	27645	-		Clostridiales (186802)	MULTISPECIES: (2Fe-2S)-binding protein	0	0	0	#NUM!
LCO1_1648	1583	19100	20683	MaxBin_002_20	27645	-	1.5.3.1	Bacteria (2)	Sarcosine oxidase alpha subunit (EC 1.5.3.1)	4	0.616601	0.00292087	-8.41938
LCO1_1649	326	20701	21027	MaxBin_002_20	27645	-	1.5.3.1	Bacteria (2)	Sarcosine oxidase alpha subunit (EC 1.5.3.1)	0	0	0	#NUM!
LCO1_1650	992	21280	22272	MaxBin_002_20	27645	-	1.1.1.95	Firmicutes (1239)	D-3-phosphoglycerate dehydrogenase (EC 1.1.1.95)	17	4.18179	0.0198094	-5.65767
LCO1_1651	617	22295	22912	MaxBin_002_20	27645	-	2.7.4.14	Clostridium (1485)	Cytidylate kinase (EC 2.7.4.14)	10	3.95494	0.0187348	-5.73814
LCO1_1652	788	22937	23725	MaxBin_002_20	27645	-		Clostridium (1485)	putative amino acid ABC transporter, permease protein	17	5.26438	0.0249377	-5.32553
LCO1_1653	650	23744	24394	MaxBin_002_20	27645	-		Clostridium (1485)	amino acid ABC transporter, permease protein	17	6.38205	0.0302322	-5.04777
LCO1_1654	944	24497	25441	MaxBin_002_20	27645	-		Clostridium (1485)	ABC transporter, substrate-binding protein	16	4.13593	0.0195921	-5.67358
LCO1_1655	767	25494	26261	MaxBin_002_20	27645	-		Bacilli (91061)	L-Cystine ABC transporter, ATP-binding protein TcyN	9	2.86333	0.0135638	-6.2041
LCO1_1656	869	26466	27335	MaxBin_002_20	27645	-		Clostridiales (186802)	LysR family transcriptional regulator STM2281	683	191.79	0.908521	-0.138409
LCO1_1657	590	247	837	MaxBin_002_21	26524	-		root (1)	hypothetical protein	2546	1053.01	4.98816	2.31851
LCO1_1658	647	1053	1700	MaxBin_002_21	26524	-		root (1)	hypothetical protein	2359	889.71	4.21461	2.0754
LCO1_1659	1304	1982	3286	MaxBin_002_21	26524	-		Lachnospiraceae (186803)	ATPase chaperone activity, ATP-binding domain, diverged	3582	670.306	3.17528	1.66688
LCO1_1660	611	3460	4071	MaxBin_002_21	26524	+		Bacteria (2)	Nucleotidase YfbR, HD superfamily	98	39.139	0.185404	-2.43126
LCO1_1661	1430	4115	5545	MaxBin_002_21	26524	-		root (1)	hypothetical protein	4430	755.949	3.58098	1.84035
LCO1_1662	458	6221	6679	MaxBin_002_21	26524	-		root (1)	hypothetical protein	1525	812.511	3.84891	1.94445
LCO1_1663	767	6669	7436	MaxBin_002_21	26524	-		Butyrivibrio (830)	chromosome partitioning protein ParA	1900	604.482	2.86347	1.51776
LCO1_1664	842	8576	9418	MaxBin_002_21	26524	+		root (1)	hypothetical protein	475	137.66	0.652102	-0.616831
LCO1_1665	1529	9491	11020	MaxBin_002_21	26524	+	3.4.21.53	Lachnospiraceae (186803)	ATP-dependent protease La (EC 3.4.21.53) Type I	526	83.9466	0.39766	-1.33039
LCO1_1666	353	11356	11709	MaxBin_002_21	26524	+		Bacteria (2)	Ammonium transporter	103	71.2012	0.337284	-1.56796
LCO1_1667	671	11730	12401	MaxBin_002_21	26524	+		root (1)	hypothetical protein	140	50.9132	0.241179	-2.05182
LCO1_1668	1412	12443	13855	MaxBin_002_21	26524	-		Clostridiales (186802)	Sodium/glycine symporter GlyP [Haemophilus	3322	574.103	2.71956	1.44337
LCO1_1669	1202	13995	15197	MaxBin_002_21	26524	-		Clostridiales (186802)	voltage-gated chloride channel	1482	300.863	1.42521	0.51117
LCO1_1670	779	15253	16032	MaxBin_002_21	26524	+		Lachnospiraceae (186803)	hypothetical protein	543	170.093	0.805742	-0.311609
LCO1_1671	1733	16184	17917	MaxBin_002_21	26524	+	5.4.2.2	Clostridiales (186802)	Phosphoglucomutase OS Bacillus subtilis GN pgcA PE 1 SV 3 # UNIPROT P18159 PHOSPHOGLUCMUT-RXN BSUB:BSU09310-MONOMER 5.4.2.2	781	109.971	0.520938	-0.940815
LCO1_1672	1040	17941	18981	MaxBin_002_21	26524	+		Roseburia hominis (301301)	LacI family transcriptional regulator	397	93.1498	0.441256	-1.18031
LCO1_1673	275	19265	19540	MaxBin_002_21	26524	+		Bifidobacterium (1678)	sugar ABC transporter substrate-binding protein	21	18.6342	0.0882715	-3.50191
LCO1_1674	116	19583	19699	MaxBin_002_21	26524	+		root (1)	hypothetical protein	2	4.20724	0.0199299	-5.64892
LCO1_1675	1679	20010	21689	MaxBin_002_21	26524	-		root (1)	hypothetical protein	4473	650.089	3.07951	1.6227
LCO1_1676	1145	21887	23032	MaxBin_002_21	26524	+	1.1.1.77	Clostridiales (186802)	Lactaldehyde reductase OS Escherichia coli (strain K12) GN fucO PE 1 SV # UNIPROT P0A9S1 RXN-8641 MetaCyc:LACTALDREDUCT-MONOMER 1.1.1.77	2673	569.663	2.69853	1.43217
LCO1_1677	611	23085	23696	MaxBin_002_21	26524	-		Bacteria (2)	Flavoredoxin	221	88.2624	0.418105	-1.25806
LCO1_1678	911	23974	24885	MaxBin_002_21	26524	+		Butyrivibrio (830)	hypothetical protein	515	137.947	0.653466	-0.613817
LCO1_1679	413	25535	25948	MaxBin_002_21	26524	+		Clostridium (1485)	hypothetical protein	283	167.21	0.792082	-0.336278
LCO1_1680	344	26064	26408	MaxBin_002_21	26524	+	4.4.1.5	Bacteria (2)	Possible glyoxylase family protein (Lactoylglutathione lyase) (EC 4.4.1.5)	221	156.768	0.742622	-0.4293
LCO1_1681	155	63	218	MaxBin_002_22	24112	-		root (1)	hypothetical protein	10	15.7432	0.0745765	-3.74513
LCO1_1682	404	390	794	MaxBin_002_22	24112	-		root (1)	hypothetical protein	570	344.285	1.6309	0.705668
LCO1_1683	254	1062	1316	MaxBin_002_22	24112	+		Selenomonas (970)	hypothetical protein	92	88.3851	0.418686	-1.25606
LCO1_1684	758	1530	2288	MaxBin_002_22	24112	+		root (1)	hypothetical protein	197	63.4194	0.300421	-1.73494
LCO1_1685	449	2355	2804	MaxBin_002_22	24112	+	3.1.3.48	Bacteria (2)	Low molecular weight protein tyrosine phosphatase (EC 3.1.3.48)	211	114.673	0.543213	-0.880411
LCO1_1686	545	2872	3417	MaxBin_002_22	24112	-		Firmicutes (1239)	Rubrerythrin	23527	10534	49.9004	5.64098
LCO1_1687	371	3491	3862	MaxBin_002_22	24112	-		Shuttleworthia (177971)	Ferric-uptake regulator	6964	4580.47	21.6979	4.43949
LCO1_1688	1136	4051	5187	MaxBin_002_22	24112	+		Clostridiales (186802)	RNA methyltransferase, TrmA family	191	41.028	0.194352	-2.36326
LCO1_1689	947	5207	6154	MaxBin_002_22	24112	-		Lachnospiraceae (186803)	HPP family protein	1356	349.409	1.65517	0.726983
LCO1_1690	449	6367	6816	MaxBin_002_22	24112	+		Clostridiales (186802)	D-tyrosyl-tRNA(Tyr) deacylase (EC 3.6.1.n1)	83	45.1083	0.213681	-2.22647
LCO1_1691	641	6997	7638	MaxBin_002_22	24112	+	2.5.1.3	Clostridiales (186802)	Thiamine-phosphate pyrophosphorylase OS Chloroflexus aurantiacus (strain ATCC 29366 / DSM 635 J-10-fl) GN thiE PE 3 SV 1 # UNIPROT A9WDL8 THI-P-SYN-RXN 2.5.1.3	115	43.7789	0.207383	-2.26963
LCO1_1692	1187	7768	8955	MaxBin_002_22	24112	+		Bacteria (2)	Cobalt-zinc-cadmium resistance protein	809	166.312	0.787828	-0.344047
LCO1_1693	1175	8987	10162	MaxBin_002_22	24112	+		Clostridiales (186802)	tRNA S(4)U 4-thiouridine synthase (former ThiI)	782	162.403	0.769312	-0.378359
LCO1_1694	1154	10165	11319	MaxBin_002_22	24112	+	2.8.1.7	Clostridiales (186802)	Cysteine desulfurase (EC 2.8.1.7)	715	151.191	0.7162	-0.481566
LCO1_1695	545	11322	11867	MaxBin_002_22	24112	+	3.6.1.13	Clostridiales (186802)	ADP-ribose pyrophosphatase (EC 3.6.1.13)	409	183.127	0.867482	-0.205094
LCO1_1696	947	11867	12814	MaxBin_002_22	24112	+		Clostridiales (186802)	Ribosomal protein L11 methyltransferase (EC 2.1.1.-)	540	139.145	0.65914	-0.601343
LCO1_1697	233	12881	13114	MaxBin_002_22	24112	-		Clostridiales (186802)	HPrNtr domain containing protein	3603	3773.4	17.8748	4.15986
LCO1_1698	1322	13204	14526	MaxBin_002_22	24112	+		Clostridiales (186802)	tRNA-t(6)A37 methylthiotransferase	396	73.0952	0.346256	-1.53009
LCO1_1699	344	14504	14848	MaxBin_002_22	24112	-		Lachnospiraceae (186803)	MULTISPECIES: hydrogenase expression protein HypD	474	336.236	1.59277	0.67154
LCO1_1700	1952	15019	16971	MaxBin_002_22	24112	+		Clostridiales (186802)	Energy-conserving hydrogenase (ferredoxin), subunit A	3538	442.286	2.09513	1.06704
LCO1_1701	872	16971	17843	MaxBin_002_22	24112	+		Monera	Energy-conserving hydrogenase (ferredoxin), subunit B	1042	291.592	1.38129	0.466017
LCO1_1702	545	17862	18407	MaxBin_002_22	24112	+		Monera	Energy-conserving hydrogenase (ferredoxin), subunit C	426	190.738	0.903539	-0.146341
LCO1_1703	473	18400	18873	MaxBin_002_22	24112	+		root (1)	hypothetical protein	369	190.366	0.901777	-0.149158
LCO1_1704	1082	18873	19955	MaxBin_002_22	24112	+		Bacteria (2)	Energy-conserving hydrogenase (ferredoxin), subunit E	910	205.229	0.972183	-0.0407003
LCO1_1705	497	19965	20462	MaxBin_002_22	24112	+		Clostridiales (186802)	Energy-conserving hydrogenase (ferredoxin), subunit F	300	147.296	0.697748	-0.519222
LCO1_1706	227	20492	20719	MaxBin_002_22	24112	+		Clostridiales (186802)	hydrogenase assembly chaperone hypC/hupF	85	91.373	0.43284	-1.2081
LCO1_1707	1049	20791	21840	MaxBin_002_22	24112	+		Eubacterium (1730)	hydrogenase metallocenter assembly protein HypD	97	22.5643	0.106888	-3.22582
LCO1_1708	992	22055	23047	MaxBin_002_22	24112	+		Clostridium phytofermentans (66219)	hydrogenase metallocenter assembly protein HypE	40	9.8395	0.0466103	-4.42321
LCO1_1709	785	23104	23889	MaxBin_002_22	24112	+		Clostridiales (186802)	Hydrolase (HAD superfamily) cluster DUF1447	30	9.32559	0.0441759	-4.5006
LCO1_1710	101	24009	24110	MaxBin_002_22	24112	+		root (1)	hypothetical protein	0	0	0	#NUM!
LCO1_1711	671	3	674	MaxBin_002_23	19997	+		Clostridiales (186802)	SSU ribosomal protein S3p (S3e)	1818	661.144	3.13188	1.64703
LCO1_1712	437	676	1113	MaxBin_002_23	19997	+		Clostridiales (186802)	LSU ribosomal protein L16p (L10e)	510	284.783	1.34903	0.431926
LCO1_1713	203	1103	1306	MaxBin_002_23	19997	+		Clostridiales (186802)	LSU ribosomal protein L29p (L35e)	166	199.543	0.945248	-0.0812348
LCO1_1714	257	1333	1590	MaxBin_002_23	19997	+		Clostridiales (186802)	SSU ribosomal protein S17p (S11e)	216	205.09	0.971526	-0.0416753
LCO1_1715	368	1609	1977	MaxBin_002_23	19997	+		Clostridiales (186802)	LSU ribosomal protein L14p (L23e)	376	249.324	1.18107	0.240089
LCO1_1716	311	1989	2300	MaxBin_002_23	19997	+		Dorea (189330)	LSU ribosomal protein L24p (L26e)	252	197.727	0.936643	-0.0944291
LCO1_1717	539	2318	2857	MaxBin_002_23	19997	+		Clostridiales (186802)	LSU ribosomal protein L5p (L11e)	602	272.541	1.29105	0.36854
LCO1_1718	401	3097	3498	MaxBin_002_23	19997	+		Clostridiales (186802)	SSU ribosomal protein S8p (S15Ae)	315	191.686	0.90803	-0.139189
LCO1_1719	539	3542	4081	MaxBin_002_23	19997	+		Clostridiales (186802)	LSU ribosomal protein L6p (L9e)	369	167.056	0.791355	-0.337603
LCO1_1720	368	4098	4466	MaxBin_002_23	19997	+		Lachnospiraceae (186803)	LSU ribosomal protein L18p (L5e)	213	141.24	0.669061	-0.579791
LCO1_1721	509	4481	4990	MaxBin_002_23	19997	+		Clostridiales (186802)	SSU ribosomal protein S5p (S2e)	334	160.123	0.758512	-0.398756
LCO1_1722	182	5001	5183	MaxBin_002_23	19997	+		Clostridiales (186802)	LSU ribosomal protein L30p (L7e)	63	84.4684	0.400132	-1.32145
LCO1_1723	443	5199	5642	MaxBin_002_23	19997	+		Clostridiales (186802)	LSU ribosomal protein L15p (L27Ae)	550	302.959	1.43514	0.521187
LCO1_1724	1322	5642	6964	MaxBin_002_23	19997	+		Clostridiales (186802)	Preprotein translocase secY subunit (TC 3.A.5.1.1)	2401	443.186	2.0994	1.06997
LCO1_1725	650	7066	7716	MaxBin_002_23	19997	+	2.7.4.3	Clostridiales (186802)	Adenylate kinase OS Thermotoga neapolitana (strain ATCC 49049 / DSM 4359 NS-E) GN adk PE 3 SV 1 # UNIPROT B9K8A7 ADENYL-KIN-RXN 2.7.4.3	458	171.94	0.81449	-0.29603
LCO1_1726	266	7713	7979	MaxBin_002_23	19997	+		Pseudobutyrivibrio (46205)	hypothetical protein	205	188.06	0.890853	-0.166741
LCO1_1727	218	7984	8202	MaxBin_002_23	19997	+		Clostridiales (186802)	Translation initiation factor 1	124	138.8	0.657505	-0.604926
LCO1_1728	113	8386	8499	MaxBin_002_23	19997	+		root (1)	hypothetical protein	217	468.604	2.21981	1.15043
LCO1_1729	371	8784	9155	MaxBin_002_23	19997	+		Clostridiales (186802)	SSU ribosomal protein S13p (S18e)	2010	1322.05	6.26262	2.64677
LCO1_1730	392	9167	9559	MaxBin_002_23	19997	+		Clostridiales (186802)	SSU ribosomal protein S11p (S14e)	1446	900.134	4.26399	2.0922
LCO1_1731	593	9582	10175	MaxBin_002_23	19997	+		Clostridiales (186802)	SSU ribosomal protein S4p (S9e)	2863	1178.13	5.58085	2.48049
LCO1_1732	959	10280	11239	MaxBin_002_23	19997	+	2.7.7.6	Clostridiales (186802)	DNA-directed RNA polymerase alpha subunit (EC 2.7.7.6)	4957	1261.32	5.97495	2.57893
LCO1_1733	527	11354	11881	MaxBin_002_23	19997	+		Clostridiales (186802)	LSU ribosomal protein L17p	3421	1584.04	7.50371	2.9076
LCO1_1734	1376	12148	13524	MaxBin_002_23	19997	+		Clostridiales (186802)	Putrescine transport ATP-binding protein PotA (TC 3.A.1.11.1)	75	13.3005	0.0630052	-3.98838
LCO1_1735	794	13521	14315	MaxBin_002_23	19997	+		Clostridiales (186802)	Spermidine Putrescine ABC transporter permease component potC	43	13.2152	0.0626011	-3.99767
LCO1_1736	1370	14312	15682	MaxBin_002_23	19997	+		Clostridiales (186802)	ABC transporter, periplasmic spermidine putrescine-binding protein PotD (TC 3.A.1.11.1)	92	16.3867	0.0776249	-3.68734
LCO1_1737	764	15689	16453	MaxBin_002_23	19997	+		Clostridiales (186802)	Spermidine Putrescine ABC transporter permease component PotB (TC 3.A.1.11.1)	40	12.7759	0.0605202	-4.04644
LCO1_1738	2471	16481	18952	MaxBin_002_23	19997	-		Clostridiales (186802)	Recombination inhibitory protein MutS2	2339	230.984	1.09419	0.129859
LCO1_1739	626	18955	19581	MaxBin_002_23	19997	-		root (1)	hypothetical protein	591	230.376	1.09131	0.126057
LCO1_1740	377	136	513	MaxBin_002_24	17276	+		root (1)	hypothetical protein	25	16.1817	0.0766536	-3.7055
LCO1_1741	326	542	868	MaxBin_002_24	17276	+	1.5.3.1	Firmicutes (1239)	Sarcosine oxidase alpha subunit (EC 1.5.3.1)	36	26.947	0.127649	-2.96974
LCO1_1742	1136	858	1994	MaxBin_002_24	17276	+	1.5.3.1	Bacteria (2)	Sarcosine oxidase alpha subunit (EC 1.5.3.1)	70	15.0364	0.0712285	-3.8114
LCO1_1743	503	2025	2528	MaxBin_002_24	17276	+		Firmicutes (1239)	4Fe-4S ferredoxin, iron-sulfur binding domain protein	30	14.5539	0.0689425	-3.85846
LCO1_1744	290	2525	2815	MaxBin_002_24	17276	+	1.5.3.1	Firmicutes (1239)	Sarcosine oxidase alpha subunit (EC 1.5.3.1)	18	15.146	0.0717478	-3.80092
LCO1_1745	1187	2808	3995	MaxBin_002_24	17276	+	1.4.3.3	Clostridium (1485)	D-amino-acid oxidase (EC 1.4.3.3)	73	15.0071	0.0710896	-3.81422
LCO1_1746	758	4047	4805	MaxBin_002_24	17276	+		Bacteria (2)	arylsulfatase	45	14.4867	0.0686242	-3.86514
LCO1_1747	899	4810	5709	MaxBin_002_24	17276	-		Eubacterium (1730)	AraC family transcriptional regulator [	20	5.42869	0.025716	-5.28119
LCO1_1748	1136	5903	7039	MaxBin_002_24	17276	+	4.3.1.12	Bacteria (2)	Ornithine cyclodeaminase (EC 4.3.1.12)	16	3.4369	0.0162808	-5.94069
LCO1_1749	599	7127	7726	MaxBin_002_24	17276	+	2.7.4.14	Bifidobacterium (1678)	Cytidylate kinase (EC 2.7.4.14)	0	0	0	#NUM!
LCO1_1750	2684	7731	10415	MaxBin_002_24	17276	+	1.1.1.202	Bacteria (2)	Amino acid permease-associated region / 1,3-propanediol dehydrogenase (EC 1.1.1.202)	5	0.454582	0.00215338	-8.85918
LCO1_1751	1319	10516	11835	MaxBin_002_24	17276	-		Clostridiales (186802)	ATPase, AAA family protein	628	116.182	0.550362	-0.861546
LCO1_1752	803	11982	12785	MaxBin_002_24	17276	+	1.5.1.2	cellular organisms (131567)	Pyrroline-5-carboxylate reductase OS Methanosarcina acetivorans (strain ATCC 35395 / DSM 2834 JCM 12185 C2A) GN proC PE 3 SV 1 # UNIPROT Q9HH99 PYRROLINECARBREDUCT-RXN MACE188937:MA4102-MONOMER 1.5.1.2	519	157.716	0.747112	-0.420604
LCO1_1753	965	12850	13815	MaxBin_002_24	17276	-		Bacteria (2)	Uncharacterized protein yghZ OS Escherichia coli (strain K12) GN PE 1 SV # UNIPROT Q46851 RXN0-4281 MetaCyc:G7558-MONOMER NIL	300	75.861	0.359358	-1.4765
LCO1_1754	2663	13913	16576	MaxBin_002_24	17276	-		Clostridiales (186802)	ClpB protein	8259	756.8	3.58501	1.84198
LCO1_1755	449	16692	17141	MaxBin_002_24	17276	-		Firmicutes (1239)	Molecular chaperone (small heat shock protein)	7075	3845.08	18.2144	4.187
LCO1_1756	257	150	407	MaxBin_002_25	17106	+		Firmicutes (1239)	Phosphocarrier protein PTS system	1163	1104.26	5.23095	2.38707
LCO1_1757	1634	468	2102	MaxBin_002_25	17106	+	2.7.3.9	Clostridiales (186802)	Phosphoenolpyruvate-protein phosphotransferase PTS system (EC 2.7.3.9)	766	114.394	0.541889	-0.88393
LCO1_1758	1199	3608	4807	MaxBin_002_25	17106	+		root (1)	hypothetical protein	759	154.471	0.731739	-0.450598
LCO1_1759	941	4938	5879	MaxBin_002_25	17106	+		Lachnoclostridium Yutin and Galperin 2013	Magnesium cobalt transport protein CorA	722	187.229	0.886914	-0.173134
LCO1_1760	1016	5900	6916	MaxBin_002_25	17106	+		Bacteria (2)	Glycosyltransferase (EC 2.4.1.-)	1025	246.181	1.16618	0.221785
LCO1_1761	770	7882	8652	MaxBin_002_25	17106	-		root (1)	hypothetical protein	19	6.02127	0.0285231	-5.13173
LCO1_1762	827	9752	10579	MaxBin_002_25	17106	+	4.2.1.55	Clostridiales (186802)	3-hydroxybutyryl-CoA dehydratase OS Clostridium acetobutylicum GN crt PE 3 SV 1 # UNIPROT P52046 3-HYDROXBUTYRYL-COA-DEHYDRATASE-RXN MetaCyc:CRTCLOS-MONOMER 4.2.1.55	8798	2595.99	12.2974	3.62028
LCO1_1763	527	11426	11953	MaxBin_002_25	17106	+		root (1)	hypothetical protein	686	317.642	1.50469	0.589467
LCO1_1764	1571	12039	13610	MaxBin_002_25	17106	+		root (1)	hypothetical protein	2944	457.285	2.16618	1.11516
LCO1_1765	1532	13734	15266	MaxBin_002_25	17106	+		root (1)	hypothetical protein	4835	770.127	3.64814	1.86716
LCO1_1766	824	15308	16132	MaxBin_002_25	17106	+		Eubacteriaceae (186806)	Glycosyltransferase (EC 2.4.1.-)	2215	655.951	3.10728	1.63565
LCO1_1767	965	16141	17106	MaxBin_002_25	17106	+		root (1)	hypothetical protein	1478	373.742	1.77044	0.824107
LCO1_1768	734	196	930	MaxBin_002_26	16955	-	3.1.1.3	Bacteria (2)	Lipase (EC 3.1.1.3)	59	19.6147	0.0929158	-3.42793
LCO1_1769	128	927	1055	MaxBin_002_26	16955	-		root (1)	hypothetical protein	7	13.3448	0.0632153	-3.98358
LCO1_1770	515	1183	1698	MaxBin_002_26	16955	+		root (1)	hypothetical protein	115	54.4898	0.258122	-1.95388
LCO1_1771	644	1910	2554	MaxBin_002_26	16955	-		Faecalibacterium prausnitzii (853)	Predicted transcriptional regulators	257	97.3805	0.461298	-1.11623
LCO1_1772	677	2535	3212	MaxBin_002_26	16955	-		Eubacterium (1730)	Ribosomal protein L1	214	77.1347	0.365392	-1.45248
LCO1_1773	596	3494	4090	MaxBin_002_26	16955	-		root (1)	hypothetical protein	1	0.409429	0.00193949	-9.01011
LCO1_1774	578	4619	5197	MaxBin_002_26	16955	-		Clostridium (1485)	no significant homology	35	14.7763	0.0699961	-3.83658
LCO1_1775	1385	5202	6587	MaxBin_002_26	16955	-		Firmicutes (1239)	Anaerobic nitric oxide reductase flavorubredoxin	57	10.0427	0.0475728	-4.39372
LCO1_1776	791	6843	7634	MaxBin_002_26	16955	+		Bifidobacterium (1678)	Hypothetical membrane spanning protein	344	106.122	0.502708	-0.992207
LCO1_1777	1031	7822	8853	MaxBin_002_26	16955	+		Clostridiales (186802)	ATPase involved DNA replication initiation domain	679	160.707	0.761281	-0.393499
LCO1_1778	308	8945	9253	MaxBin_002_26	16955	-		root (1)	hypothetical protein	182	144.193	0.683053	-0.54993
LCO1_1779	1355	9584	10939	MaxBin_002_26	16955	-		Bacteria (2)	Mobile element protein	210	37.8185	0.179149	-2.48077
LCO1_1780	1253	11336	12589	MaxBin_002_26	16955	+		Firmicutes (1239)	NADPH-dependent butanol dehydrogenase OS Clostridium saccharobutylicum GN adh1 PE 3 SV 1 # UNIPROT P13604 ENZRXN-201-RXN NIL	3264	635.659	3.01115	1.59032
LCO1_1781	794	12855	13649	MaxBin_002_26	16955	-		root (1)	hypothetical protein	253	77.7544	0.368327	-1.44094
LCO1_1782	695	13651	14346	MaxBin_002_26	16955	-		Coprococcus eutactus (33043)	ABC-type multidrug transport system, ATPase component	124	43.5373	0.206239	-2.27761
LCO1_1783	374	14330	14704	MaxBin_002_26	16955	-		Coprococcus eutactus (33043)	Transcriptional regulator, GntR family	90	58.7213	0.278166	-1.84598
LCO1_1784	434	14811	15245	MaxBin_002_26	16955	+		Oribacterium (265975)	Putative ATP/GTP binding protein	7	3.9358	0.0186441	-5.74513
LCO1_1785	1295	15543	16838	MaxBin_002_26	16955	+		Clostridiales (186802)	putative ATPase AAA superfamily	23561	4439.65	21.0309	4.39444
LCO1_1786	791	2	793	MaxBin_002_27	16936	+		Dorea sp. 5-2 (1235798)	radical SAM protein	174	53.6782	0.254277	-1.97553
LCO1_1787	1283	837	2120	MaxBin_002_27	16936	+		root (1)	hypothetical protein	239	45.4565	0.21533	-2.21538
LCO1_1788	1466	2221	3687	MaxBin_002_27	16936	+		root (1)	hypothetical protein	239	39.7822	0.188451	-2.40774
LCO1_1789	1325	3721	5046	MaxBin_002_27	16936	+		root (1)	hypothetical protein	273	50.2773	0.238166	-2.06996
LCO1_1790	2408	5049	7457	MaxBin_002_27	16936	+		root (1)	hypothetical protein	616	62.4236	0.295705	-1.75777
LCO1_1791	1334	7504	8838	MaxBin_002_27	16936	+		root (1)	hypothetical protein	319	58.3525	0.27642	-1.85507
LCO1_1792	941	8922	9863	MaxBin_002_27	16936	+		Clostridiales (186802)	hypothetical protein	137	35.5268	0.168293	-2.57096
LCO1_1793	320	9980	10300	MaxBin_002_27	16936	+		Lachnospiraceae (186803)	hypothetical protein	141	107.521	0.509334	-0.973315
LCO1_1794	209	10462	10671	MaxBin_002_27	16936	+		Clostridiales (186802)	hypothetical protein	342	399.305	1.89153	0.919555
LCO1_1795	134	10673	10807	MaxBin_002_27	16936	+		root (1)	hypothetical protein	71	129.294	0.612474	-0.70728
LCO1_1796	1316	11107	12423	MaxBin_002_27	16936	+		Treponema (157)	Predicted ATPase (AAA+ superfamily)	1048	194.326	0.920533	-0.119459
LCO1_1797	101	12490	12591	MaxBin_002_27	16936	+		root (1)	hypothetical protein	1	2.41604	0.0114449	-6.44915
LCO1_1798	332	12745	13077	MaxBin_002_27	16936	+		Oribacterium sinus (237576)	CDP-4-dehydro-6-deoxy-D-glucose 3-dehydratase (EC 4.2.1.-)	176	129.36	0.612785	-0.706546
LCO1_1799	956	13147	14103	MaxBin_002_27	16936	+		Bacteria (2)	CDP-4-dehydro-6-deoxy-D-glucose 3-dehydratase (EC 4.2.1.-)	839	214.155	1.01447	0.0207219
LCO1_1800	413	14132	14545	MaxBin_002_27	16936	+	4.2.1.45	Clostridium (1485)	CDP-glucose 4,6-dehydratase OS Salmonella typhimurium GN rfbG PE 1 SV # UNIPROT P26397 CDP-GLUCOSE-46-DEHYDRATASE-RXN STYP99287:STM2091-MONOMER 4.2.1.45	222	131.168	0.621351	-0.68652
LCO1_1801	146	14542	14688	MaxBin_002_27	16936	+		root (1)	hypothetical protein	33	55.1551	0.261273	-1.93637
LCO1_1802	1013	14748	15761	MaxBin_002_27	16936	+		root (1)	hypothetical protein	554	133.452	0.63217	-0.661615
LCO1_1803	959	15800	16759	MaxBin_002_27	16936	+		root (1)	hypothetical protein	610	155.216	0.735267	-0.44366
LCO1_1804	200	383	583	MaxBin_002_28	14591	-		root (1)	hypothetical protein	114	139.091	0.658884	-0.601904
LCO1_1805	737	567	1304	MaxBin_002_28	14591	-		root (1)	hypothetical protein	177	58.6045	0.277613	-1.84885
LCO1_1806	638	1394	2032	MaxBin_002_28	14591	+	2.7.4.14	Firmicutes (1239)	Cytidylate kinase (EC 2.7.4.14)	5340	2042.42	9.67508	3.27427
LCO1_1807	1007	2094	3101	MaxBin_002_28	14591	-		Lachnospiraceae (186803)	Endo-1,4-beta-xylanase B precursor	1160	281.095	1.33156	0.413123
LCO1_1808	467	3101	3568	MaxBin_002_28	14591	-		root (1)	hypothetical protein	479	250.29	1.18564	0.245665
LCO1_1809	437	3613	4050	MaxBin_002_28	14591	-		root (1)	hypothetical protein	830	463.47	2.19549	1.13454
LCO1_1810	251	4070	4321	MaxBin_002_28	14591	-		Firmicutes (1239)	Dihydroxyacetone kinase family protein	317	308.184	1.45989	0.545857
LCO1_1811	1865	4431	6296	MaxBin_002_28	14591	-		Clostridiales (186802)	GTP-binding protein TypA/BipA	1951	255.272	1.20924	0.2741
LCO1_1812	524	6484	7008	MaxBin_002_28	14591	+	2.5.1.17	Clostridiales (186802)	Cob(I)alamin adenosyltransferase (EC 2.5.1.17)	1990	926.716	4.38991	2.13419
LCO1_1813	884	7020	7904	MaxBin_002_28	14591	+	4.2.1.52	Clostridiales (186802)	Dihydrodipicolinate synthase OS Pelobacter carbinolicus (strain DSM 2380 / Gra Bd 1) GN dapA PE 3 SV 1 # UNIPROT Q3A1U7 DIHYDRODIPICSYN-RXN 4.2.1.52	3896	1075.45	5.09449	2.34894
LCO1_1814	764	7901	8665	MaxBin_002_28	14591	+	1.3.1.26	Clostridiales (186802)	Dihydrodipicolinate reductase OS Clostridium tetani GN dapB PE 3 SV 1 # UNIPROT Q891S2 DIHYDROPICRED-RXN 1.3.1.26	5894	1882.53	8.91765	3.15666
LCO1_1815	1433	8737	10170	MaxBin_002_28	14591	-		Firmicutes (1239)	Potassium uptake protein TrkH	1410	240.103	1.13738	0.185718
LCO1_1816	1394	10225	11619	MaxBin_002_28	14591	-		Coprococcus eutactus (33043)	Trk system potassium uptake protein TrkA	1090	190.804	0.903853	-0.145841
LCO1_1817	647	11632	12279	MaxBin_002_28	14591	-	2.4.2.9	Lachnospiraceae (186803)	Uracil phosphoribosyltransferase OS Campylobacter fetus subsp. (strain 82-40) GN upp PE 3 SV 1 # UNIPROT A0RR59 URACIL-PRIBOSYLTRANS-RXN 2.4.2.9	537	202.533	0.959409	-0.0597819
LCO1_1818	524	12406	12930	MaxBin_002_28	14591	-		root (1)	hypothetical protein	1005	468.015	2.21701	1.14862
LCO1_1819	1544	13045	14589	MaxBin_002_28	14591	+	6.3.5.2	Firmicutes (1239)	GMP synthase OS Micrococcus luteus (strain ATCC 4698 / DSM 20030 JCM 1464 NBRC 3333 NCIMB 9278 NCTC 2665 VKM Ac-2230) GN guaA PE 3 SV 1 # UNIPROT C5CBZ4 GMP-SYN-GLUT-RXN 6.3.5.2	1599	252.712	1.19711	0.259559
LCO1_1820	413	3	416	MaxBin_002_29	11266	+		root (1)	hypothetical protein	52	30.724	0.145542	-2.7805
LCO1_1821	1361	445	1806	MaxBin_002_29	11266	+	2.7.7.39	Bacteroides (816)	Glycerol-3-phosphate cytidylyltransferase (EC 2.7.7.39)	260	46.6165	0.220825	-2.17902
LCO1_1822	941	1864	2805	MaxBin_002_29	11266	+		root (1)	hypothetical protein	289	74.9433	0.355011	-1.49406
LCO1_1823	1253	2798	4051	MaxBin_002_29	11266	+		Clostridiales (186802)	hypothetical protein	260	50.6346	0.239859	-2.05974
LCO1_1824	611	4125	4736	MaxBin_002_29	11266	+		root (1)	hypothetical protein	112	44.7303	0.21189	-2.23861
LCO1_1825	344	4753	5097	MaxBin_002_29	11266	+		root (1)	hypothetical protein	38	26.9557	0.127691	-2.96928
LCO1_1826	1034	5169	6203	MaxBin_002_29	11266	+		Clostridiales (186802)	hypothetical protein	334	78.8226	0.373388	-1.42125
LCO1_1827	1181	6218	7399	MaxBin_002_29	11266	+		Clostridiales (186802)	hypothetical protein	369	76.2432	0.361169	-1.46925
LCO1_1828	1238	7479	8717	MaxBin_002_29	11266	+		root (1)	hypothetical protein	297	58.5411	0.277313	-1.85041
LCO1_1829	1541	8671	10212	MaxBin_002_29	11266	+		Firmicutes (1239)	hypothetical protein	226	35.7874	0.169527	-2.56041
LCO1_1830	1052	10214	11266	MaxBin_002_29	11266	+		root (1)	hypothetical protein	211	48.9431	0.231847	-2.10876
LCO1_1831	62	1	63	MaxBin_002_30	11152	-		root (1)	hypothetical protein	0	0	0	#NUM!
LCO1_1832	728	264	992	MaxBin_002_30	11152	-		Firmicutes (1239)	Ubiquinone/menaquinone biosynthesis methyltransferase UBIE (EC 2.1.1.-)	186	62.3457	0.295335	-1.75957
LCO1_1833	1478	1248	2726	MaxBin_002_30	11152	+		Bacteria (2)	site-specific recombinase, phage integrase family	7	1.15571	0.00547466	-7.51301
LCO1_1834	266	2982	3248	MaxBin_002_30	11152	+		Clostridiales (186802)	RelB/DinJ family addiction module antitoxin	568	521.065	2.46831	1.30353
LCO1_1835	266	3251	3517	MaxBin_002_30	11152	+		Shuttleworthia (177971)	YafQ toxin protein	669	613.719	2.90722	1.53964
LCO1_1836	530	3708	4238	MaxBin_002_30	11152	-		Streptococcaceae (1300)	N-acetyltransferase	30	13.8124	0.0654303	-3.9339
LCO1_1837	227	4908	5135	MaxBin_002_30	11152	-		Firmicutes (1239)	thiol-disulfide isomerase thioredoxins family protein	238	255.844	1.21195	0.277331
LCO1_1838	398	5193	5591	MaxBin_002_30	11152	-	1.20.4.1	Bacteria (2)	Arsenate reductase (EC 1.20.4.1)	489	299.813	1.42023	0.506128
LCO1_1839	998	5605	6603	MaxBin_002_30	11152	-		Bacteria (2)	Transporter	1164	284.608	1.34821	0.431041
LCO1_1840	1040	6603	7643	MaxBin_002_30	11152	-		cellular organisms (131567)	Arsenical-resistance protein ACR3	755	177.149	0.839165	-0.252973
LCO1_1841	320	7742	8062	MaxBin_002_30	11152	-		Clostridiales (186802)	Arsenical resistance operon repressor	753	574.209	2.72006	1.44364
LCO1_1842	746	8466	9212	MaxBin_002_30	11152	-		Clostridiales (186802)	hypothetical protein	1264	413.46	1.95858	0.969811
LCO1_1843	155	9306	9461	MaxBin_002_30	11152	-		root (1)	hypothetical protein	40	62.9728	0.298306	-1.74513
LCO1_1844	830	9588	10418	MaxBin_002_30	11152	-	2.1.1.51	Streptococcus (1301)	Ribosomal RNA large subunit methyltransferase A (EC 2.1.1.51)	1765	518.909	2.45811	1.29755
LCO1_1845	2210	3	2213	MaxBin_002_31	10746	+		Streptococcus mitis (28037)	hypothetical protein	18	1.98749	0.00941486	-6.73084
LCO1_1846	122	3591	3713	MaxBin_002_31	10746	+		root (1)	hypothetical protein	0	0	0	#NUM!
LCO1_1847	1460	4739	6199	MaxBin_002_31	10746	-	2.4.2.11	Selenomonadales (909929)	Nicotinate phosphoribosyltransferase (EC 2.4.2.11)	4257	711.501	3.37042	1.75293
LCO1_1848	254	6300	6554	MaxBin_002_31	10746	+		Pseudobutyrivibrio sp. MD2005 (1410616)	hypothetical protein	31	29.7819	0.141079	-2.82543
LCO1_1849	668	6606	7274	MaxBin_002_31	10746	-		root (1)	hypothetical protein	56	20.4567	0.0969048	-3.36729
LCO1_1850	239	7810	8049	MaxBin_002_31	10746	+		root (1)	hypothetical protein	655	668.757	3.16794	1.66355
LCO1_1851	266	8307	8573	MaxBin_002_31	10746	+		root (1)	hypothetical protein	416	381.625	1.80778	0.854219
LCO1_1852	782	8616	9398	MaxBin_002_31	10746	+		Clostridiales (186802)	Oligopeptide ABC transporter, periplasmic oligopeptide-binding protein OppA (TC 3.A.1.5.1)	1531	477.742	2.26309	1.1783
LCO1_1853	407	9404	9811	MaxBin_002_31	10746	+		root (1)	hypothetical protein	825	494.635	2.34311	1.22843
LCO1_1854	824	9798	10622	MaxBin_002_31	10746	+		Clostridiales (186802)	hypothetical protein	2807	831.266	3.93776	1.97737
LCO1_1855	620	2	622	MaxBin_002_32	10007	+		root (1)	hypothetical protein	276	108.628	0.514578	-0.958538
LCO1_1856	1580	703	2283	MaxBin_002_32	10007	-		Bacteroides (816)	ATPase AAA	1281	197.841	0.937186	-0.0935924
LCO1_1857	386	2394	2780	MaxBin_002_32	10007	-		root (1)	hypothetical protein	81	51.2062	0.242567	-2.04355
LCO1_1858	905	3056	3961	MaxBin_002_32	10007	-		root (1)	hypothetical protein	176	47.4558	0.224801	-2.15328
LCO1_1859	899	4029	4928	MaxBin_002_32	10007	-		Clostridiales (186802)	ABC transporter, permease protein	363	98.5308	0.466746	-1.09929
LCO1_1860	968	4928	5896	MaxBin_002_32	10007	-		Firmicutes (1239)	ABC superfamily ATP binding cassette transporter, protein	115	28.9899	0.137327	-2.86431
LCO1_1861	497	6332	6829	MaxBin_002_32	10007	-		Firmicutes (1239)	G:T/U mismatch-specific uracil/thymine DNA-glycosylase	391	191.975	0.909398	-0.137016
LCO1_1862	1145	7173	8318	MaxBin_002_32	10007	+	2.7.1.31	Firmicutes (1239)	Glycerate kinase OS Haemophilus influenzae (strain ATCC 51907 / DSM 11121 KW20 Rd) GN glxK PE 3 SV 1 # UNIPROT P44507 GLY3KIN-RXN 2.7.1.31	65	13.8526	0.0656208	-3.9297
LCO1_1863	119	8396	8515	MaxBin_002_32	10007	+		root (1)	hypothetical protein	1	2.05059	0.00971375	-6.68576
LCO1_1864	143	8524	8667	MaxBin_002_32	10007	-		root (1)	hypothetical protein	278	474.388	2.2472	1.16813
LCO1_1865	290	8664	8954	MaxBin_002_32	10007	-	3.4.17.13	Lactobacillales (186826)	Muramoyltetrapeptide carboxypeptidase (EC 3.4.17.13)	838	705.133	3.34026	1.73996
LCO1_1866	299	8989	9288	MaxBin_002_32	10007	-		Firmicutes (1239)	transcriptional regulator, XRE family	1008	822.648	3.89694	1.96234
LCO1_1867	521	9485	10006	MaxBin_002_32	10007	-		Haemophilus (724)	aminoglycoside nucleotidyltransferase, putative	5290	2477.67	11.7369	3.55297
LCO1_1868	182	335	517	MaxBin_002_33	9473	+		Treponema (157)	hypothetical protein	0	0	0	#NUM!
LCO1_1869	293	528	821	MaxBin_002_33	9473	+		Selenomonas (970)	hypothetical protein	3	2.4985	0.0118355	-6.40073
LCO1_1870	704	907	1611	MaxBin_002_33	9473	-		root (1)	hypothetical protein	451	156.325	0.740522	-0.433386
LCO1_1871	632	1916	2548	MaxBin_002_33	9473	+		Acidaminococcus (904)	Rrf2-linked NADH-flavin reductase	17664	6820.2	32.3077	5.01381
LCO1_1872	1355	2734	4089	MaxBin_002_33	9473	-		Lachnospiraceae (186803)	Mobile element protein	86	15.4876	0.0733657	-3.76875
LCO1_1873	3896	4388	8284	MaxBin_002_33	9473	+		root (1)	hypothetical protein	3027	189.591	0.898105	-0.155043
LCO1_1874	389	8291	8680	MaxBin_002_33	9473	+		root (1)	hypothetical protein	211	132.36	0.626999	-0.673465
LCO1_1875	275	8879	9154	MaxBin_002_33	9473	+		Clostridiales (186802)	hypothetical protein	1236	1096.76	5.19541	2.37724
LCO1_1876	1250	75	1325	MaxBin_002_34	8288	+		root (1)	hypothetical protein	966	188.578	0.893307	-0.162771
LCO1_1877	281	1344	1625	MaxBin_002_34	8288	+		root (1)	hypothetical protein	195	169.338	0.802162	-0.318034
LCO1_1878	782	1622	2404	MaxBin_002_34	8288	+		root (1)	hypothetical protein	709	221.24	1.04803	0.0676787
LCO1_1879	1361	2424	3785	MaxBin_002_34	8288	-		Clostridium (1485)	Multi antimicrobial extrusion protein (Na(+)/drug antiporter), MATE family MDR efflux pumps	2170	389.069	1.84304	0.88209
LCO1_1880	284	4032	4316	MaxBin_002_34	8288	-		cellular organisms (131567)	Quaternary ammonium compound-resistance protein SugE	218	187.311	0.887303	-0.172501
LCO1_1881	641	4492	5133	MaxBin_002_34	8288	-		Bacteria (2)	Rubrerythrin	5746	2187.42	10.3619	3.37322
LCO1_1882	1577	5319	6896	MaxBin_002_34	8288	+		root (1)	hypothetical protein	723	111.875	0.529957	-0.916053
LCO1_1883	1298	6988	8286	MaxBin_002_34	8288	+		Roseburia intestinalis (166486)	Phage tail fiber protein	1670	313.954	1.48722	0.572619
LCO1_1884	62	1	63	MaxBin_002_35	6676	-		root (1)	hypothetical protein	0	0	0	#NUM!
LCO1_1885	1919	729	2648	MaxBin_002_35	6676	+		Bacteria (2)	Tetracycline resistance protein TetO	1453	184.763	0.875235	-0.192258
LCO1_1886	767	2699	3466	MaxBin_002_35	6676	+		Bacteria (2)	MULTISPECIES: SAM-dependent methyltransferase	1021	324.829	1.53874	0.621746
LCO1_1887	347	3638	3985	MaxBin_002_35	6676	+		Bacteria (2)	DNA-directed RNA polymerase sigma-70 factor	138	97.0453	0.459709	-1.12121
LCO1_1888	1220	4002	5222	MaxBin_002_35	6676	+		Firmicutes (1239)	Tetracycline efflux pump TetA(P)	535	107.009	0.506906	-0.980209
LCO1_1889	140	5365	5505	MaxBin_002_35	6676	-		root (1)	hypothetical protein	0	0	0	#NUM!
LCO1_1890	1103	5573	6676	MaxBin_002_35	6676	-		Firmicutes (1239)	TrsK-like protein	0	0	0	#NUM!
LCO1_1891	878	133	1011	MaxBin_002_36	6306	+		root (1)	hypothetical protein	166	46.1358	0.218548	-2.19398
LCO1_1892	362	1131	1493	MaxBin_002_36	6306	-		root (1)	hypothetical protein	95	64.0383	0.303353	-1.72093
LCO1_1893	1265	2039	3304	MaxBin_002_36	6306	-		Bacteria (2)	ATP-dependent DNA helicase recG( EC:3.6.1.- )	471	90.8563	0.430392	-1.21628
LCO1_1894	140	3612	3752	MaxBin_002_36	6306	-		root (1)	hypothetical protein	1	1.743	0.00825669	-6.92022
LCO1_1895	308	3749	4057	MaxBin_002_36	6306	-		root (1)	hypothetical protein	35	27.7295	0.131356	-2.92844
LCO1_1896	323	4072	4395	MaxBin_002_36	6306	-		root (1)	hypothetical protein	32	24.1753	0.11452	-3.12633
LCO1_1897	662	5244	5906	MaxBin_002_36	6306	-		Firmicutes (1239)	hypothetical protein	45	16.5874	0.0785757	-3.66977
LCO1_1898	137	5943	6080	MaxBin_002_36	6306	-		root (1)	hypothetical protein	0	0	0	#NUM!
LCO1_1899	101	6204	6305	MaxBin_002_36	6306	-		root (1)	hypothetical protein	3	7.24811	0.0343347	-4.86419
LCO1_1900	317	1050	1367	MaxBin_002_37	4809	+		Clostridiales (186802)	SSU ribosomal protein S10p (S20e)	1071	824.432	3.90539	1.96547
LCO1_1901	677	1464	2141	MaxBin_002_37	4809	+		Clostridiales (186802)	LSU ribosomal protein L3p (L3e)	3224	1162.07	5.50478	2.46069
LCO1_1902	620	2166	2786	MaxBin_002_37	4809	+		Clostridiales (186802)	LSU ribosomal protein L4p (L1e)	2890	1137.45	5.38815	2.42979
LCO1_1903	299	2786	3085	MaxBin_002_37	4809	+		Clostridiales (186802)	LSU ribosomal protein L23p (L23Ae)	1292	1054.43	4.99488	2.32045
LCO1_1904	842	3253	4095	MaxBin_002_37	4809	+		Clostridiales (186802)	LSU ribosomal protein L2p (L8e)	2795	810.018	3.8371	1.94002
LCO1_1905	281	4106	4387	MaxBin_002_37	4809	+		Clostridiales (186802)	SSU ribosomal protein S19p (S15e)	593	514.96	2.4394	1.28652
LCO1_1906	386	4419	4805	MaxBin_002_37	4809	+		Lachnospiraceae (186803)	LSU ribosomal protein L22p (L17e)	1367	864.184	4.09369	2.0334
LCO1_1907	62	1	63	MaxBin_002_38	3612	-		root (1)	hypothetical protein	0	0	0	#NUM!
LCO1_1908	344	164	508	MaxBin_002_38	3612	+		root (1)	hypothetical protein	22	15.6059	0.0739261	-3.75777
LCO1_1909	1001	512	1513	MaxBin_002_38	3612	+		Butyrivibrio fibrisolvens (831)	type I-C CRISPR-associated protein Cas7/Csd2	45	10.9699	0.0519652	-4.26631
LCO1_1910	689	1519	2208	MaxBin_002_38	3612	+		Butyrivibrio fibrisolvens (831)	CRISPR-associated protein Cas4	54	19.1249	0.0905959	-3.46441
LCO1_1911	1010	2192	3202	MaxBin_002_38	3612	+		root (1)	hypothetical protein	86	20.7779	0.0984262	-3.34481
LCO1_1912	317	3209	3526	MaxBin_002_38	3612	+		Bacteria (2)	CRISPR-associated protein Cas2	32	24.6329	0.116688	-3.09928
LCO1_1913	1250	3	1253	MaxBin_002_39	3119	-		Firmicutes (1239)	23S rRNA (uracil-C(5))-methyltransferase RlmCD	253	49.3896	0.233961	-2.09566
LCO1_1914	1076	1538	2614	MaxBin_002_39	3119	+		Clostridia (186801)	DDE transposase [	428	97.0636	0.459796	-1.12093
LCO1_1915	218	2887	3105	MaxBin_002_39	3119	+		Acetivibrio ethanolgignens (290052)	DDE transposase	55	61.5646	0.291635	-1.77776
LCO1_1916	497	1	498	MaxBin_002_40	2223	+		root (1)	hypothetical protein	1705	837.13	3.96554	1.98752
LCO1_1917	572	495	1067	MaxBin_002_40	2223	+		root (1)	hypothetical protein	3390	1446.2	6.85074	2.77626
LCO1_1918	380	1421	1801	MaxBin_002_40	2223	+		Lachnospiraceae (186803)	prevent-host-death protein	1011	649.221	3.0754	1.62077
LCO1_1919	692	799	1491	MaxBin_002_41	1942	-		Lactobacillaceae (33958)	Replication protein	809	285.277	1.35138	0.434429
LCO1_1920	155	1564	1719	MaxBin_002_41	1942	-		root (1)	hypothetical protein	12	18.8918	0.0894918	-3.4821
LCO1_1921	1619	167	1786	MaxBin_002_42	1810	+		Coriobacteriaceae (84107)	hypothetical protein	4945	745.323	3.53064	1.81993
LCO1_1922	995	154	1149	MaxBin_002_43	1306	-		Proteobacteria (1224)	Transposase inactivated derivatives, IS5 family	1440	353.154	1.67291	0.742362
									0.0148713	979931

## Sheet: EUB1
ORF_ID	ORF_length	start	end	Contig_Name	Contig_length	strand	ec	taxonomy	product	HT-Seq Hits	RPKM	relRPKM	log2(relRPKM)
EUB1_0001	1598	131	1729	MaxBin_007_0	519103	-		root (1)	hypothetical protein	868	139.981	0.791994	-0.336439
EUB1_0002	434	1809	2243	MaxBin_007_0	519103	-		Pseudoramibacter alactolyticus (113287)	Conserved membrane protein, GtcA family	57	33.8462	0.191498	-2.3846
EUB1_0003	2603	2418	5021	MaxBin_007_0	519103	+		root (1)	hypothetical protein	40510	4010.64	22.6917	4.50409
EUB1_0004	1121	5114	6235	MaxBin_007_0	519103	+		root (1)	hypothetical protein	199	45.7481	0.258837	-1.94988
EUB1_0005	731	6462	7193	MaxBin_007_0	519103	+	2.7.7.60	Lactobacillus (1578)	2-C-methyl-D-erythritol 4-phosphate cytidylyltransferase OS Streptococcus agalactiae serotype V GN ispD PE 3 SV 1 # UNIPROT Q8DYQ7 2.7.7.60-RXN 2.7.7.60	676	238.317	1.34837	0.431213
EUB1_0006	1037	7216	8253	MaxBin_007_0	519103	+	4.2.1.46	Firmicutes (1239)	dTDP-glucose 4,6-dehydratase (EC 4.2.1.46)	1858	461.734	2.61244	1.3854
EUB1_0007	1016	8403	9419	MaxBin_007_0	519103	+	5.1.3.3	Bacteria (2)	Bifunctional protein gal10 OS Schizosaccharomyces pombe (strain ATCC 38366 / 972) GN PE 2 SV 1 # UNIPROT Q9HDU3 UDPGLUCEPIM-RXN SPOM-XXX-01:SPOM-XXX-01-004919-MONOMER 5.1.3.3 5.1.3.2	1983	502.984	2.84582	1.50885
EUB1_0008	2675	9443	12118	MaxBin_007_0	519103	+	2.7.7.7	Clostridia (186801)	DNA polymerase I (EC 2.7.7.7)	5356	515.991	2.91941	1.54568
EUB1_0009	608	12105	12713	MaxBin_007_0	519103	+	2.7.1.24	Pseudoramibacter alactolyticus (113287)	Dephospho-CoA kinase (EC 2.7.1.24)	585	247.958	1.40291	0.488427
EUB1_0010	620	13099	13719	MaxBin_007_0	519103	+		Pseudoramibacter alactolyticus (113287)	Glycopeptide antibiotics resistance protein	362	150.467	0.851326	-0.232217
EUB1_0011	494	13763	14257	MaxBin_007_0	519103	+		root (1)	hypothetical protein	1215	633.833	3.58615	1.84244
EUB1_0012	1445	14260	15705	MaxBin_007_0	519103	+		Pseudoramibacter alactolyticus (113287)	oligosaccharide repeat unit polymerase Wzy	2528	450.853	2.55087	1.35099
EUB1_0013	659	15714	16373	MaxBin_007_0	519103	+	2.3.1.157	Clostridiales (186802)	Glucosamine-1-phosphate N-acetyltransferase (EC 2.3.1.157)	768	300.332	1.69924	0.764889
EUB1_0014	194	16373	16567	MaxBin_007_0	519103	+		root (1)	hypothetical protein	78	103.614	0.586235	-0.770449
EUB1_0015	1121	16596	17717	MaxBin_007_0	519103	+	5.4.99.9	Clostridiales (186802)	UDP-galactopyranose mutase OS Escherichia coli (strain K12) GN glf PE 1 SV # UNIPROT P37747 GALPMUT-RXN MetaCyc:GALPMUT-MONOMER 5.4.99.9	2807	645.301	3.65103	1.8683
EUB1_0016	293	17744	18037	MaxBin_007_0	519103	+		Pseudoramibacter alactolyticus (113287)	hypothetical protein	809	711.551	4.02587	2.0093
EUB1_0017	1421	18090	19511	MaxBin_007_0	519103	+	6.3.2.2	Monera	Glutathione biosynthesis bifunctional protein gshF (EC 6.3.2.2)(EC 6.3.2.3)	4137	750.269	4.24493	2.08574
EUB1_0018	767	19583	20350	MaxBin_007_0	519103	+		Pseudoramibacter alactolyticus (113287)	Acyl-ACP thioesterase	881	296.01	1.67479	0.743977
EUB1_0019	923	20688	21611	MaxBin_007_0	519103	+		Clostridiales (186802)	Chaperonin (heat shock protein 33)	478	133.46	0.755101	-0.405258
EUB1_0020	239	21648	21887	MaxBin_007_0	519103	-		Pseudoramibacter alactolyticus (113287)	MULTISPECIES: disulfide oxidoreductase	121	130.471	0.738187	-0.437942
EUB1_0021	779	21960	22739	MaxBin_007_0	519103	+		Clostridiales (186802)	hydrolase family	497	164.416	0.930246	-0.104316
EUB1_0022	272	22840	23112	MaxBin_007_0	519103	+		Betaproteobacteria (28216)	Phosphocarrier protein, nitrogen regulation associated	441	417.826	2.36401	1.24123
EUB1_0023	770	23205	23975	MaxBin_007_0	519103	+		Clostridiales (186802)	Cobalamin synthase	574	192.108	1.08693	0.120254
EUB1_0024	1865	23983	25848	MaxBin_007_0	519103	+		Clostridiales (186802)	Fe-S OXIDOREDUCTASE (1.8.-.-)	1233	170.376	0.963969	-0.0529412
EUB1_0025	449	25850	26299	MaxBin_007_0	519103	+		Pseudoramibacter alactolyticus (113287)	Iron-dependent transcription repressor	391	224.417	1.26972	0.344515
EUB1_0026	1382	26292	27674	MaxBin_007_0	519103	+		Pseudoramibacter alactolyticus (113287)	RNA methyltransferase, TrmA family	478	89.1344	0.504311	-0.987613
EUB1_0027	638	27925	28563	MaxBin_007_0	519103	+		Atopobium (1380)	COG4832: Uncharacterized conserved protein	230	92.9036	0.525637	-0.927861
EUB1_0028	362	28560	28922	MaxBin_007_0	519103	+		Clostridiales (186802)	Lactoylglutation lyase	172	122.446	0.692785	-0.529519
EUB1_0029	482	28924	29406	MaxBin_007_0	519103	+	2.7.8.8	Eubacterium (1730)	CDP-diacylglycerol--serine O-phosphatidyltransferase (EC 2.7.8.8)	158	84.4764	0.477957	-1.06505
EUB1_0030	119	29512	29631	MaxBin_007_0	519103	+		root (1)	hypothetical protein	13	28.1528	0.159285	-2.65032
EUB1_0031	539	29668	30207	MaxBin_007_0	519103	+		Clostridiales (186802)	hypothetical protein	159	76.021	0.430118	-1.2172
EUB1_0032	602	30194	30796	MaxBin_007_0	519103	+		Coriobacteriaceae (84107)	helix-turn-helix domain protein	157	67.2092	0.380261	-1.39494
EUB1_0033	428	30934	31362	MaxBin_007_0	519103	+		Clostridiales (186802)	MULTISPECIES: RNHCP domain-containing protein zinc finger	94	56.5991	0.320231	-1.64282
EUB1_0034	605	31436	32041	MaxBin_007_0	519103	+		Bacteria (2)	Predicted transcriptional regulators	908	386.773	2.18831	1.12982
EUB1_0035	767	32097	32864	MaxBin_007_0	519103	+		Clostridiales (186802)	Transcriptional regulator	1520	510.709	2.88953	1.53083
EUB1_0036	311	32933	33244	MaxBin_007_0	519103	+		Bacteria (2)	TfoX N-terminal domain family protein	437	362.115	2.0488	1.03478
EUB1_0037	626	33432	34058	MaxBin_007_0	519103	+		Eubacterium (1730)	Acetyltransferase( EC:2.3.1.- )	1370	563.99	3.19099	1.674
EUB1_0038	290	34088	34378	MaxBin_007_0	519103	+		root (1)	hypothetical protein	10	8.88643	0.0502783	-4.31392
EUB1_0039	296	34572	34868	MaxBin_007_0	519103	+		Shuttleworthia (177971)	addiction module antitoxin, RelB/DinJ family	86	74.8742	0.423629	-1.23913
EUB1_0040	335	34869	35204	MaxBin_007_0	519103	+		Shuttleworthia (177971)	Plasmid stabilization system toxin protein	272	209.242	1.18387	0.243507
EUB1_0041	1793	35805	37598	MaxBin_007_0	519103	+		Erysipelotrichaceae (128827)	Oligoendopeptidase F	1661	238.734	1.35073	0.433738
EUB1_0042	515	37726	38241	MaxBin_007_0	519103	+		root (1)	hypothetical protein	365	182.646	1.03339	0.0473857
EUB1_0043	335	38868	39203	MaxBin_007_0	519103	+		Clostridiales (186802)	hypothetical protein	116	89.2357	0.504885	-0.985975
EUB1_0044	989	39238	40227	MaxBin_007_0	519103	+		Firmicutes (1239)	type II restriction endonuclease, putative	780	203.247	1.14995	0.201565
EUB1_0045	956	40261	41217	MaxBin_007_0	519103	+	1.1.2.3	Bacteria (2)	L-lactate dehydrogenase (EC 1.1.2.3)	750	202.176	1.14388	0.193942
EUB1_0046	536	41245	41781	MaxBin_007_0	519103	+		Clostridiales (186802)	pyridoxamine 5'-phosphate oxidase-related, FMN-binding	447	214.916	1.21597	0.282103
EUB1_0047	140	41880	42020	MaxBin_007_0	519103	+		root (1)	hypothetical protein	0	0	0	#NUM!
EUB1_0048	377	42138	42515	MaxBin_007_0	519103	+	1.1.1.27	Bacteria (2)	Probable L-lactate dehydrogenase OS Schizosaccharomyces pombe (strain ATCC 38366 / 972) GN SPAC186.08c PE 2 SV 1 # UNIPROT Q9P7P7 L-LACTATE-DEHYDROGENASE-RXN SPOM-XXX-01:SPOM-XXX-01-003081-MONOMER 1.1.1.27	50	34.1786	0.193378	-2.3705
EUB1_0049	599	42482	43081	MaxBin_007_0	519103	+	1.1.1.27	Bacteria (2)	L-lactate dehydrogenase OS Chloroherpeton thalassium (strain ATCC 35110 / GB-78) GN ldh PE 3 SV 1 # UNIPROT B3QX21 L-LACTATE-DEHYDROGENASE-RXN 1.1.1.27	112	48.1855	0.272628	-1.875
EUB1_0050	395	43307	43702	MaxBin_007_0	519103	+		Clostridium sp. SY8519 (1042156)	DNA-binding protein	47	30.6638	0.173492	-2.52706
EUB1_0051	575	43754	44329	MaxBin_007_0	519103	+		Firmicutes (1239)	Phosphinothricin N-acetyltransferase (EC 2.3.1.-)	128	57.3677	0.324579	-1.62336
EUB1_0052	434	44329	44763	MaxBin_007_0	519103	+		Bacteria (2)	putative acyltransferase	106	62.9421	0.356119	-1.48957
EUB1_0053	1391	44999	46390	MaxBin_007_0	519103	+		Firmicutes (1239)	Anaerobic nitric oxide reductase flavorubredoxin	116	21.491	0.121593	-3.03986
EUB1_0054	314	46416	46730	MaxBin_007_0	519103	+		Bacteria (2)	MULTISPECIES: TIGR04076 family protein	14	11.4901	0.0650096	-3.9432
EUB1_0055	1166	46843	48009	MaxBin_007_0	519103	+		root (1)	hypothetical protein	1565	345.892	1.95702	0.968657
EUB1_0056	548	48227	48775	MaxBin_007_0	519103	-		Pseudoramibacter alactolyticus (113287)	Transcriptional repressor NAD biosynthesis gram-positives	89	41.8538	0.236804	-2.07824
EUB1_0057	875	48765	49640	MaxBin_007_0	519103	-	2.4.2.19	Firmicutes (1239)	Quinolinate phosphoribosyltransferase (EC 2.4.2.19)	202	59.4934	0.336606	-1.57087
EUB1_0058	1346	49653	50999	MaxBin_007_0	519103	-	1.4.3.16	Clostridiales (186802)	L-aspartate oxidase OS Clostridium perfringens GN nadB PE 3 SV 1 # UNIPROT Q8XNE2 L-ASPARTATE-OXID-RXN CPER195102:CPE0395-MONOMER 1.4.3.16	135	25.8472	0.14624	-2.77359
EUB1_0059	917	51183	52100	MaxBin_007_0	519103	+	2.5.1.72	Firmicutes (1239)	Quinolinate synthase A OS Aquifex aeolicus GN nadA PE 3 SV 1 # UNIPROT O67730 QUINOLINATE-SYNTHA-RXN 2.5.1.72	543	152.6	0.863395	-0.211908
EUB1_0060	884	52152	53036	MaxBin_007_0	519103	+		Pseudoramibacter alactolyticus (113287)	hypothetical protein	3594	1047.73	5.92795	2.56753
EUB1_0061	3557	53198	56755	MaxBin_007_0	519103	+	2.7.7.7	Clostridia (186801)	DNA polymerase III alpha subunit (EC 2.7.7.7)	4863	352.327	1.99342	0.995247
EUB1_0062	959	56752	57711	MaxBin_007_0	519103	+	2.7.1.11	Clostridiales (186802)	6-phosphofructokinase OS Halothermothrix orenii (strain H 168 / OCM 544 DSM 9562) GN pfkA PE 3 SV 1 # UNIPROT B8D1K5 6PFRUCTPHOS-RXN 2.7.1.11	1700	456.831	2.58469	1.36999
EUB1_0063	1766	57758	59524	MaxBin_007_0	519103	+	2.7.1.40	Firmicutes (1239)	Pyruvate kinase OS Lactobacillus delbrueckii subsp. bulgaricus GN pyk PE 1 SV 3 # UNIPROT P34038 PEPDEPHOS-RXN 2.7.1.40	10274	1499.25	8.48258	3.0845
EUB1_0064	2234	59676	61910	MaxBin_007_0	519103	+		Pseudoramibacter alactolyticus (113287)	hypothetical protein	2169	250.208	1.41565	0.501463
EUB1_0065	1064	62055	63119	MaxBin_007_0	519103	+		Clostridia (186801)	Twitching motility protein PilT	172	41.6593	0.235703	-2.08496
EUB1_0066	245	63216	63461	MaxBin_007_0	519103	+		Pseudoramibacter alactolyticus (113287)	Glutaredoxin 3 (Grx1)	80	84.149	0.476105	-1.07065
EUB1_0067	218	63491	63709	MaxBin_007_0	519103	+		Monera	bacterial seryl-tRNA synthetase related	156	184.414	1.04339	0.0612795
EUB1_0068	725	63837	64562	MaxBin_007_0	519103	+		Clostridiales (186802)	MULTISPECIES: transcriptional regulator DNA-binding regulatory protein	1116	396.69	2.24442	1.16635
EUB1_0069	200	64603	64803	MaxBin_007_0	519103	+		Pseudoramibacter alactolyticus (113287)	hypothetical protein	406	523.144	2.95989	1.56554
EUB1_0070	1529	64883	66412	MaxBin_007_0	519103	+		Pseudoramibacter alactolyticus (113287)	NAD(P)HX epimerase / dehydratase	871	146.803	0.830595	-0.267782
EUB1_0071	1331	66405	67736	MaxBin_007_0	519103	+		Clostridiales (186802)	tRNA-i(6)A37 methylthiotransferase	757	146.569	0.829271	-0.270084
EUB1_0072	2681	67752	70433	MaxBin_007_0	519103	+		Clostridiales (186802)	DNA mismatch repair protein MutS	1162	111.695	0.631958	-0.6621
EUB1_0073	1895	70452	72347	MaxBin_007_0	519103	+		Pseudoramibacter alactolyticus (113287)	DNA mismatch repair protein MutL	672	91.3872	0.517058	-0.951603
EUB1_0074	977	72344	73321	MaxBin_007_0	519103	+	2.5.1.75	Firmicutes (1239)	tRNA dimethylallyltransferase OS Halothermothrix orenii (strain H 168 / OCM 544 DSM 9562) GN miaA PE 3 SV 1 # UNIPROT B8CX96 RXN0-6274 2.5.1.75	377	99.4425	0.562634	-0.829732
EUB1_0075	1322	73311	74633	MaxBin_007_0	519103	+		Clostridiales (186802)	Aluminum resistance protein	1105	215.405	1.21874	0.285386
EUB1_0076	848	74653	75501	MaxBin_007_0	519103	+		Pseudoramibacter alactolyticus (113287)	UbiE/COQ5 methyltransferase	830	252.236	1.42712	0.513109
EUB1_0077	1421	75523	76944	MaxBin_007_0	519103	+		Clostridiales (186802)	Probable M18-family aminopeptidase 1 (EC 3.4.11.-)	2507	454.659	2.5724	1.36312
EUB1_0078	1349	77186	78535	MaxBin_007_0	519103	+		Acetobacterium (33951)	Electron transport complex protein RnfC	7506	1433.91	8.11289	3.02022
EUB1_0079	956	78528	79484	MaxBin_007_0	519103	+		Clostridia (186801)	Electron transport complex protein RnfD	8397	2263.56	12.8069	3.67885
EUB1_0080	617	79498	80115	MaxBin_007_0	519103	+		Pseudoramibacter alactolyticus (113287)	Electron transport complex protein RnfG	8313	3472.15	19.645	4.29609
EUB1_0081	653	80115	80768	MaxBin_007_0	519103	+		Bacteria (2)	Electron transport complex protein RnfE	7049	2781.89	15.7396	3.97633
EUB1_0082	572	80796	81368	MaxBin_007_0	519103	+		Bacteria (2)	Electron transport complex protein RnfA	7470	3365.5	19.0416	4.25108
EUB1_0083	869	81391	82260	MaxBin_007_0	519103	+		Clostridiales (186802)	Electron transport complex protein RnfB	10315	3058.97	17.3073	4.11331
EUB1_0084	1184	82351	83535	MaxBin_007_0	519103	+	2.8.1.7	Pseudoramibacter alactolyticus (113287)	Cysteine desulfurase (EC 2.8.1.7)	984	214.175	1.21178	0.277123
EUB1_0085	1172	83546	84718	MaxBin_007_0	519103	+		Clostridia (186801)	tRNA S(4)U 4-thiouridine synthase (former ThiI)	1544	339.504	1.92087	0.941762
EUB1_0086	575	84797	85372	MaxBin_007_0	519103	+		root (1)	hypothetical protein	617	276.53	1.56457	0.64577
EUB1_0087	590	85388	85978	MaxBin_007_0	519103	+		Pseudoramibacter alactolyticus (113287)	Late competence protein ComEA, DNA receptor	1022	446.4	2.52568	1.33667
EUB1_0088	632	86118	86750	MaxBin_007_0	519103	+		Pseudoramibacter alactolyticus (113287)	hypothetical protein	1896	773.119	4.37422	2.12902
EUB1_0089	2603	86818	89421	MaxBin_007_0	519103	+		Clostridiales (186802)	ClpB protein	15353	1520	8.59999	3.10434
EUB1_0090	1490	89531	91021	MaxBin_007_0	519103	+		Monera	Proline/sodium symporter PutP (TC 2.A.21.2.1) @ Propionate/sodium	6416	1109.69	6.27852	2.65042
EUB1_0091	206	91101	91307	MaxBin_007_0	519103	+		root (1)	hypothetical protein	842	1053.34	5.95969	2.57524
EUB1_0092	1415	91404	92819	MaxBin_007_0	519103	+		Pseudoramibacter alactolyticus (113287)	hypothetical protein	1099	200.155	1.13245	0.179451
EUB1_0093	296	92854	93150	MaxBin_007_0	519103	-		Bacteria (2)	Uncharacterized protein conserved bacteria	203	176.738	0.999961	-5.58121e-05
EUB1_0094	701	93288	93989	MaxBin_007_0	519103	+		Clostridiales (186802)	DNA repair protein RadC	499	183.446	1.03791	0.053687
EUB1_0095	914	94042	94956	MaxBin_007_0	519103	+	4.2.1.70	Eubacteriaceae (186806)	Ribosomal large subunit pseudouridine synthase D (EC 4.2.1.70)	697	196.522	1.1119	0.153026
EUB1_0096	2552	94971	97523	MaxBin_007_0	519103	+	2.4.1.129	Pseudoramibacter alactolyticus (113287)	Multimodular transpeptidase-transglycosylase (EC 2.4.1.129) 3.4.-.-)	17290	1745.98	9.87855	3.3043
EUB1_0097	650	97587	98237	MaxBin_007_0	519103	+	4.2.99.18	Clostridiales (186802)	Endonuclease III (EC 4.2.99.18)	291	115.373	0.652767	-0.615359
EUB1_0098	2642	98309	100951	MaxBin_007_0	519103	+	6.1.1.9	Clostridiales (186802)	Valyl-tRNA synthetase OS Pelobacter carbinolicus (strain DSM 2380 / Gra Bd 1) GN valS PE 3 SV 1 # UNIPROT Q3A253 VALINE--TRNA-LIGASE-RXN 6.1.1.9	3347	326.474	1.84715	0.8853
EUB1_0099	2645	101150	103795	MaxBin_007_0	519103	+	3.6.3.8	Clostridiales (186802)	Calcium-transporting ATPase (EC 3.6.3.8)	7274	708.717	4.00983	2.00354
EUB1_0100	2213	103946	106159	MaxBin_007_0	519103	+		Pseudoramibacter alactolyticus (113287)	Late competence protein ComEC, DNA transport	216	25.1535	0.142315	-2.81284
EUB1_0101	1028	106188	107216	MaxBin_007_0	519103	+	2.7.7.7	Pseudoramibacter alactolyticus (113287)	DNA polymerase III delta subunit (EC 2.7.7.7)	287	71.9472	0.407069	-1.29666
EUB1_0102	266	107267	107533	MaxBin_007_0	519103	-		Bacillales (1385)	SSU ribosomal protein S20p	6179	5986.35	33.87	5.08194
EUB1_0103	1808	107701	109509	MaxBin_007_0	519103	+		Clostridiales (186802)	Translation elongation factor LepA	1311	186.866	1.05726	0.0803346
EUB1_0104	1595	109584	111179	MaxBin_007_0	519103	-	2.4.1.25	Pseudoramibacter alactolyticus (113287)	4-alpha-glucanotransferase (amylomaltase) (EC 2.4.1.25)	1810	292.444	1.65461	0.726495
EUB1_0105	683	111207	111890	MaxBin_007_0	519103	-	3.1.3.18	Pseudoramibacter alactolyticus (113287)	Phosphoglycolate phosphatase (EC 3.1.3.18)	918	346.376	1.95975	0.97067
EUB1_0106	251	111853	112104	MaxBin_007_0	519103	-		Pseudoramibacter alactolyticus (113287)	hypothetical protein	140	143.741	0.813267	-0.298199
EUB1_0107	1970	112126	114096	MaxBin_007_0	519103	+		Clostridiales (186802)	Excinuclease ABC subunit C	540	70.6403	0.399674	-1.3231
EUB1_0108	1079	114089	115168	MaxBin_007_0	519103	+		Eubacterium (1730)	HPr kinase/phosphorylase (EC 2.7.1.-) 2.7.4.-)	734	175.307	0.991867	-0.0117813
EUB1_0109	863	115242	116105	MaxBin_007_0	519103	+		Pseudoramibacter alactolyticus (113287)	DegV family protein	939	280.401	1.58648	0.665826
EUB1_0110	1070	116163	117233	MaxBin_007_0	519103	+		Clostridiales (186802)	Peptide chain release factor 1	1645	396.194	2.24161	1.16454
EUB1_0111	692	117309	118001	MaxBin_007_0	519103	+		root (1)	hypothetical protein	349	129.97	0.735357	-0.443483
EUB1_0112	977	117994	118971	MaxBin_007_0	519103	+	1.1.1.95	Firmicutes (1239)	D-3-phosphoglycerate dehydrogenase (EC 1.1.1.95)	872	230.01	1.30137	0.380031
EUB1_0113	308	119112	119420	MaxBin_007_0	519103	+		Dorea formicigenerans (39486)	hypothetical protein	223	186.586	1.05568	0.078175
EUB1_0114	383	119435	119818	MaxBin_007_0	519103	+		Pseudoramibacter alactolyticus (113287)	MULTISPECIES: heavy-metal-associated domain-containing protein	1199	806.763	4.56456	2.19048
EUB1_0115	215	119842	120057	MaxBin_007_0	519103	+	3.6.3.3	Firmicutes (1239)	Lead, cadmium, zinc mercury transporting ATPase (EC 3.6.3.3) 3.6.3.5) Copper-translocating P-type 3.6.3.4)	750	898.976	5.0863	2.34662
EUB1_0116	635	120391	121026	MaxBin_007_0	519103	+		Clostridia (186801)	Redox-sensitive transcriptional regulator (AT-rich DNA-binding protein)	467	189.526	1.07231	0.100728
EUB1_0117	410	121109	121519	MaxBin_007_0	519103	+		Clostridiales (186802)	hypothetical protein	3392	2132.05	12.0629	3.5925
EUB1_0118	968	121621	122589	MaxBin_007_0	519103	+		Clostridia (186801)	COG1242: Predicted Fe-S oxidoreductase	1331	354.346	2.00485	1.00349
EUB1_0119	839	122617	123456	MaxBin_007_0	519103	+	2.7.6.5	Clostridiales (186802)	GTP pyrophosphokinase (EC 2.7.6.5) ## Bsu YjbM	1129	346.783	1.96205	0.972364
EUB1_0120	548	123474	124022	MaxBin_007_0	519103	+		Pseudoramibacter alactolyticus (113287)	protein unknown function DUF820	1076	506.008	2.86293	1.51749
EUB1_0121	725	124060	124785	MaxBin_007_0	519103	-		Clostridiales (186802)	tRNA(Cytosine32)-2-thiocytidine synthetase	123	43.7212	0.247369	-2.01526
EUB1_0122	494	124908	125402	MaxBin_007_0	519103	+		Clostridiales (186802)	small multidrug export protein (qacE) homolog	500	260.836	1.47578	0.561479
EUB1_0123	812	125399	126211	MaxBin_007_0	519103	+		root (1)	hypothetical protein	461	146.309	0.827797	-0.272651
EUB1_0124	1199	126231	127430	MaxBin_007_0	519103	+	3.4.11.9	Pseudoramibacter alactolyticus (113287)	Xaa-Pro aminopeptidase (EC 3.4.11.9)	1764	379.144	2.14515	1.10108
EUB1_0125	920	127450	128370	MaxBin_007_0	519103	+	1.8.1.9	Firmicutes (1239)	Thioredoxin reductase OS Listeria innocua GN trxB PE 3 SV 1 # UNIPROT Q928B5 THIOREDOXIN-REDUCT-NADPH-RXN LINN272626:LIN2621-MONOMER 1.8.1.9	889	249.023	1.40894	0.494611
EUB1_0126	473	128394	128867	MaxBin_007_0	519103	+		Firmicutes (1239)	Flavodoxin	1298	707.194	4.00122	2.00044
EUB1_0127	344	128901	129245	MaxBin_007_0	519103	+		Clostridiales (186802)	dinitrogenase iron-molybdenum cofactor biosynthesis protein	937	701.95	3.97155	1.9897
EUB1_0128	410	129299	129709	MaxBin_007_0	519103	-		Pseudoramibacter alactolyticus (113287)	Ethanolamine utilization protein similar to PduV	660	414.845	2.34714	1.2309
EUB1_0129	368	129775	130143	MaxBin_007_0	519103	-		Firmicutes (1239)	Ethanolamine utilization protein similar to PduU	402	281.516	1.59278	0.671551
EUB1_0130	947	130313	131260	MaxBin_007_0	519103	+		Clostridiaceae (31979)	Ribosomal protein L11 methyltransferase (EC 2.1.1.-)	653	177.7	1.00541	0.0077802
EUB1_0131	734	131260	131994	MaxBin_007_0	519103	+		Pseudoramibacter alactolyticus (113287)	Ribosomal RNA small subunit methyltransferase E (EC 2.1.1.-)	464	162.91	0.921724	-0.117594
EUB1_0132	1316	132003	133319	MaxBin_007_0	519103	+		Clostridia (186801)	tRNA-t(6)A37 methylthiotransferase	797	156.073	0.883042	-0.179446
EUB1_0133	344	133336	133680	MaxBin_007_0	519103	+	3.6.1.17	Bacteria (2)	Bis(5'-nucleosyl)-tetraphosphatase (asymmetrical) (EC 3.6.1.17)	1491	1116.98	6.31972	2.65986
EUB1_0134	1193	133843	135036	MaxBin_007_0	519103	+		root (1)	hypothetical protein	501	108.224	0.612317	-0.70765
EUB1_0135	1100	135044	136144	MaxBin_007_0	519103	-		Lachnospiraceae bacterium FE2018 (1410624)	VWA containing CoxE family protein	809	189.531	1.07235	0.10077
EUB1_0136	836	136134	136970	MaxBin_007_0	519103	-		Firmicutes (1239)	ATPase associated various cellular activities,	785	241.985	1.36912	0.453251
EUB1_0137	1358	137043	138401	MaxBin_007_0	519103	-		Clostridiales (186802)	MULTISPECIES: PFL family protein	1524	289.208	1.6363	0.710441
EUB1_0138	269	138414	138683	MaxBin_007_0	519103	-		Clostridiales (186802)	ACT domain protein	146	139.87	0.79137	-0.337576
EUB1_0139	1049	139022	140071	MaxBin_007_0	519103	+		Clostridiales (186802)	Central glycolytic genes regulator	1360	334.109	1.89035	0.918654
EUB1_0140	1013	140097	141110	MaxBin_007_0	519103	+	1.2.1.12	Clostridiales (186802)	Glyceraldehyde-3-phosphate dehydrogenase OS Lactobacillus delbrueckii subsp. bulgaricus GN gap PE 3 SV 1 # UNIPROT O32755 GAPOXNPHOSPHN-RXN MetaCyc:MONOMER-13052 1.2.1.12	34831	8860.98	50.1343	5.64773
EUB1_0141	1187	141201	142388	MaxBin_007_0	519103	+	2.7.2.3	Clostridia (186801)	Phosphoglycerate kinase OS Desulforudis audaxviator (strain MP104C) GN pgk PE 3 SV 1 # UNIPROT B1I0X7 PHOSGLYPHOS-RXN 2.7.2.3	10972	2382.1	13.4776	3.7525
EUB1_0142	740	142408	143148	MaxBin_007_0	519103	+	5.3.1.1	Clostridiales (186802)	Triosephosphate isomerase OS Streptococcus equi subsp. zooepidemicus (strain MGCS10565) GN tpiA PE 3 SV 1 # UNIPROT B4U3U0 TRIOSEPISOMERIZATION-RXN 5.3.1.1	12366	4306.48	24.3656	4.60677
EUB1_0143	230	143276	143506	MaxBin_007_0	519103	+		Pseudoramibacter alactolyticus (113287)	Preprotein translocase subunit SecG (TC 3.A.5.1.1)	349	391.042	2.21247	1.14565
EUB1_0144	1328	143579	144907	MaxBin_007_0	519103	+		Clostridiales (186802)	ATPase, AAA family	1375	266.827	1.50968	0.594238
EUB1_0145	2936	144923	147859	MaxBin_007_0	519103	+		Clostridium (1485)	Zn-dependent peptidase, insulinase family	4498	394.811	2.23379	1.15949
EUB1_0146	1406	147825	149231	MaxBin_007_0	519103	+	3.4.16.4	Pseudoramibacter alactolyticus (113287)	D-alanyl-D-alanine carboxypeptidase (EC 3.4.16.4)	2478	454.194	2.56977	1.36164
EUB1_0147	2381	149228	151609	MaxBin_007_0	519103	+		Pseudoramibacter alactolyticus (113287)	Protease (EC 3.4.-.-)	1116	120.79	0.683414	-0.549169
EUB1_0148	2378	151613	153991	MaxBin_007_0	519103	+		Pseudoramibacter alactolyticus (113287)	Recombination inhibitory protein MutS2	1161	125.819	0.711868	-0.490319
EUB1_0149	413	154050	154463	MaxBin_007_0	519103	+		root (1)	hypothetical protein	189	117.933	0.667253	-0.583694
EUB1_0150	494	154479	154973	MaxBin_007_0	519103	+	5.2.1.8	Clostridium (1485)	Peptidyl-prolyl cis-trans isomerase (EC 5.2.1.8)	563	293.702	1.66173	0.732686
EUB1_0151	1019	155079	156098	MaxBin_007_0	519103	+	2.1.3.3	Clostridiales (186802)	Ornithine carbamoyltransferase OS Escherichia coli O6:K15:H31 (strain 536 / UPEC) GN argI PE 3 SV 1 # UNIPROT Q0T9E0 ORNCARBAMTRANSFER-RXN 2.1.3.3	986	249.361	1.41085	0.496567
EUB1_0152	1484	156111	157595	MaxBin_007_0	519103	+	5.4.2.8	Bacteria (2)	Phosphomannomutase (EC 5.4.2.8)	2047	355.475	2.01123	1.00808
EUB1_0153	863	157678	158541	MaxBin_007_0	519103	-		Pseudoramibacter alactolyticus (113287)	DegV family protein	2379	710.41	4.01941	2.00698
EUB1_0154	1304	158572	159876	MaxBin_007_0	519103	-	1.2.1.41	Bacteria (2)	Gamma-glutamyl phosphate reductase OS Pelotomaculum thermopropionicum (strain DSM 13744 / JCM 10971 SI) GN proA PE 3 SV 1 # UNIPROT A5CZ28 GLUTSEMIALDEHYDROG-RXN 1.2.1.41	2745	542.488	3.06933	1.61792
EUB1_0155	167	159898	160065	MaxBin_007_0	519103	-		root (1)	hypothetical protein	86	132.711	0.750863	-0.413378
EUB1_0156	617	160080	160697	MaxBin_007_0	519103	-		Pseudoramibacter alactolyticus (113287)	UPF0047 protein MJ1081	614	256.453	1.45098	0.53703
EUB1_0157	575	160924	161499	MaxBin_007_0	519103	+		Pseudoramibacter alactolyticus (113287)	hypothetical protein	1183	530.203	2.99982	1.58488
EUB1_0158	497	161727	162224	MaxBin_007_0	519103	+		Clostridiales (186802)	Translation initiation factor 3	760	394.078	2.22965	1.15682
EUB1_0159	194	162257	162451	MaxBin_007_0	519103	+		Clostridia (186801)	LSU ribosomal protein L35p	375	498.144	2.81844	1.4949
EUB1_0160	353	162487	162840	MaxBin_007_0	519103	+		Anaerofustis stercorihominis (214853)	LSU ribosomal protein L20p	447	326.331	1.84634	0.884668
EUB1_0161	782	162877	163659	MaxBin_007_0	519103	+		Pseudoramibacter alactolyticus (113287)	RNA methyltransferase, TrmH family	743	244.854	1.38535	0.470255
EUB1_0162	1025	163921	164946	MaxBin_007_0	519103	+	6.1.1.20	Clostridiales (186802)	Phenylalanyl-tRNA synthetase alpha chain OS Dictyoglomus thermophilum (strain ATCC 35947 / DSM 3960 H-6-12) GN pheS PE 3 SV 1 # UNIPROT B5YER5 PHENYLALANINE--TRNA-LIGASE-RXN 6.1.1.20	203	51.0384	0.288769	-1.79201
EUB1_0163	2378	164959	167337	MaxBin_007_0	519103	+	6.1.1.20	Clostridiales (186802)	Phenylalanyl-tRNA synthetase beta chain (EC 6.1.1.20)	984	106.637	0.60334	-0.728957
EUB1_0164	941	167330	168271	MaxBin_007_0	519103	+		root (1)	hypothetical protein	145	39.7103	0.224676	-2.15408
EUB1_0165	1022	168320	169342	MaxBin_007_0	519103	-	2.3.1.8	Faecalibacterium prausnitzii (853)	Phosphate acetyltransferase OS Staphylococcus epidermidis (strain ATCC 35984 / RP62A) GN pta PE 3 SV 1 # UNIPROT Q5HRF7 PHOSACETYLTRANS-RXN SEPI176279:SERP0236-MONOMER 2.3.1.8	6875	1733.59	9.80846	3.29403
EUB1_0166	986	169579	170565	MaxBin_007_0	519103	+		Pseudoramibacter alactolyticus (113287)	hypothetical protein	9963	2603.99	14.733	3.88098
EUB1_0167	662	170690	171352	MaxBin_007_0	519103	+		Pseudoramibacter alactolyticus (113287)	HAD-superfamily hydrolase subfamily IA, variant 3	230	89.5355	0.506581	-0.981136
EUB1_0168	500	171349	171849	MaxBin_007_0	519103	+	3.1.3.27	Streptococcus (1301)	Phosphatidylglycerophosphatase B (EC 3.1.3.27)	188	96.8976	0.548235	-0.867134
EUB1_0169	302	171873	172175	MaxBin_007_0	519103	+		root (1)	hypothetical protein	119	101.547	0.574538	-0.799525
EUB1_0170	2396	172175	174571	MaxBin_007_0	519103	+		root (1)	hypothetical protein	1012	108.848	0.615847	-0.699357
EUB1_0171	1379	174720	176099	MaxBin_007_0	519103	+		Anaerostipes (207244)	Na(+)-linked D-alanine glycine permease	3625	677.437	3.83286	1.93842
EUB1_0172	314	176220	176534	MaxBin_007_0	519103	+		Firmicutes (1239)	LSU ribosomal protein L21p	1094	897.869	5.08003	2.34484
EUB1_0173	353	176534	176887	MaxBin_007_0	519103	+		Pseudoramibacter alactolyticus (113287)	hypothetical protein	1734	1265.9	7.16231	2.84043
EUB1_0174	290	176911	177201	MaxBin_007_0	519103	+		Clostridiales (186802)	LSU ribosomal protein L27p	2626	2333.58	13.2031	3.7228
EUB1_0175	1307	177284	178591	MaxBin_007_0	519103	+		Clostridiales (186802)	GTP-binding protein Obg	1493	294.381	1.66557	0.736017
EUB1_0176	311	178601	178912	MaxBin_007_0	519103	+		Pseudoramibacter alactolyticus (113287)	FIG004454: RNA binding protein	496	411.005	2.32541	1.21749
EUB1_0177	617	178914	179531	MaxBin_007_0	519103	+	2.7.7.18	Clostridia (186801)	Probable nicotinate-nucleotide adenylyltransferase OS Moorella thermoacetica (strain ATCC 39073) GN nadD PE 3 SV 1 # UNIPROT Q2RKZ5 NICONUCADENYLYLTRAN-RXN 2.7.7.18	1051	438.978	2.48368	1.31248
EUB1_0178	602	179545	180147	MaxBin_007_0	519103	+	2.7.7.18	Pseudoramibacter alactolyticus (113287)	Probable nicotinate-nucleotide adenylyltransferase (EC 2.7.7.18) (Deamido-NAD(+) pyrophosphorylase) diphosphorylase) (Nicotinate mononucleotide adenylyltransferase) (NaMN	516	220.891	1.24978	0.321669
EUB1_0179	368	180159	180527	MaxBin_007_0	519103	+		Pseudoramibacter alactolyticus (113287)	Ribosomal silencing factor RsfA (former Iojap)	336	235.297	1.33128	0.412817
EUB1_0180	1079	180545	181624	MaxBin_007_0	519103	+		Clostridiales (186802)	GTP-binding nucleic acid-binding protein YchF	1801	430.148	2.43372	1.28316
EUB1_0181	815	181675	182490	MaxBin_007_0	519103	-	1.5.1.2	Clostridium (1485)	Pyrroline-5-carboxylate reductase OS Methanosarcina acetivorans (strain ATCC 35395 / DSM 2834 JCM 12185 C2A) GN proC PE 3 SV 1 # UNIPROT Q9HH99 PYRROLINECARBREDUCT-RXN MACE188937:MA4102-MONOMER 1.5.1.2	652	206.165	1.16646	0.222134
EUB1_0182	323	182669	182992	MaxBin_007_0	519103	+		root (1)	hypothetical protein	8	6.38282	0.0361132	-4.79133
EUB1_0183	524	182961	183485	MaxBin_007_0	519103	+		Pseudoramibacter alactolyticus (113287)	MULTISPECIES: phosphohydrolase	1027	505.085	2.85771	1.51486
EUB1_0184	218	183596	183814	MaxBin_007_0	519103	+		Bacteria (2)	LSU ribosomal protein L31p @ L31p, zinc-dependent	2547	3010.91	17.0354	4.09046
EUB1_0185	809	183909	184718	MaxBin_007_0	519103	+		Pseudoramibacter alactolyticus (113287)	Protein-N(5)-glutamine methyltransferase PrmC, methylates polypeptide chain release factors RF1 RF2	197	62.7542	0.355056	-1.49388
EUB1_0186	557	184812	185369	MaxBin_007_0	519103	+		Clostridiales (186802)	Translation elongation factor P	3768	1743.34	9.86358	3.30211
EUB1_0187	278	185369	185647	MaxBin_007_0	519103	+		root (1)	hypothetical protein	1306	1210.66	6.84979	2.77606
EUB1_0188	344	185662	186006	MaxBin_007_0	519103	+		Pseudoramibacter alactolyticus (113287)	Protein unknown function DUF322	1960	1468.33	8.30762	3.05443
EUB1_0189	452	186053	186505	MaxBin_007_0	519103	+		Pseudoramibacter alactolyticus (113287)	transcription antitermination factor NusB	205	116.88	0.661294	-0.596637
EUB1_0190	959	186522	187481	MaxBin_007_0	519103	+		Pseudoramibacter alactolyticus (113287)	Endopeptidase similar to E. coli YgjD	798	214.442	1.21329	0.27892
EUB1_0191	1229	187478	188707	MaxBin_007_0	519103	+	3.1.11.6	Eubacteriaceae (186806)	Exodeoxyribonuclease VII large subunit (EC 3.1.11.6)	936	196.268	1.11046	0.151157
EUB1_0192	257	188685	188942	MaxBin_007_0	519103	+		root (1)	hypothetical protein	122	122.335	0.692159	-0.530826
EUB1_0193	902	188926	189828	MaxBin_007_0	519103	+	2.5.1.1	Clostridiales (186802)	Octaprenyl-diphosphate synthase (EC 2.5.1.-) / Dimethylallyltransferase 2.5.1.1) Geranyltranstransferase (farnesyldiphosphate synthase) 2.5.1.10) Geranylgeranyl pyrophosphate synthetase 2.5.1.29)	522	149.138	0.843806	-0.245016
EUB1_0194	290	189921	190211	MaxBin_007_0	519103	+		Pseudoramibacter alactolyticus (113287)	hypothetical protein	276	245.265	1.38768	0.472677
EUB1_0195	845	190374	191219	MaxBin_007_0	519103	+	4.2.1.2	Clostridiales (186802)	Fumarate hydratase class I, aerobic (EC 4.2.1.2) L(+)-tartrate dehydratase alpha subunit 4.2.1.32)	886	270.211	1.52882	0.612417
EUB1_0196	584	191220	191804	MaxBin_007_0	519103	+	4.2.1.2	Bacteria (2)	Fumarate hydratase class I, aerobic (EC 4.2.1.2) L(+)-tartrate dehydratase beta subunit 4.2.1.32)	692	305.364	1.72772	0.788865
EUB1_0197	1250	191797	193047	MaxBin_007_0	519103	+	2.6.1.57	Clostridiales (186802)	Biosynthetic Aromatic amino acid aminotransferase alpha (EC 2.6.1.57) @ Aspartate 2.6.1.1)	2951	608.393	3.44222	1.78334
EUB1_0198	1013	193072	194085	MaxBin_007_0	519103	+		Clostridiales (186802)	Catabolite control protein A	2823	718.169	4.06331	2.02266
EUB1_0199	665	195049	195714	MaxBin_007_0	519103	+		Pseudoramibacter alactolyticus (113287)	polar amino acid ABC transporter, inner membrane subunit	1516	587.493	3.32396	1.73291
EUB1_0200	785	195718	196503	MaxBin_007_0	519103	+		Corynebacterineae (85007)	amino acid ABC transporter, ATP-binding protein (glnQ)	1661	545.287	3.08517	1.62535
EUB1_0201	845	196582	197427	MaxBin_007_0	519103	+		Clostridiales (186802)	putative histidinol-phosphatase	109	33.2426	0.188083	-2.41056
EUB1_0202	2630	197547	200177	MaxBin_007_0	519103	+	2.7.9.1	Clostridiales (186802)	Pyruvate, phosphate dikinase 1, chloroplastic OS Arabidopsis thaliana GN PPDK PE 1 SV 2 # UNIPROT O23404 PYRUVATEORTHOPHOSPHATE-DIKINASE-RXN 2.7.9.1	34717	3401.82	19.2471	4.26657
EUB1_0203	668	200347	201015	MaxBin_007_0	519103	+		Clostridiales (186802)	two component transcriptional regulator, winged helix family	1390	536.245	3.03401	1.60123
EUB1_0204	1241	201036	202277	MaxBin_007_0	519103	+		Pseudoramibacter alactolyticus (113287)	periplasmic sensor signal transduction histidine kinase	3623	752.353	4.25672	2.08974
EUB1_0205	467	202306	202773	MaxBin_007_0	519103	+		Clostridiales (186802)	tRNA (cytosine34-2'-O-)-methyltransferase (EC 2.1.1.-)	1757	969.572	5.48572	2.45568
EUB1_0206	233	202836	203069	MaxBin_007_0	519103	-		Pseudoramibacter alactolyticus (113287)	hypothetical protein	67	74.1044	0.419274	-1.25404
EUB1_0207	1925	203140	205065	MaxBin_007_0	519103	-		Pseudoramibacter alactolyticus (113287)	COG0488: ATPase components ABC transporters duplicated domains	448	59.9753	0.339333	-1.55923
EUB1_0208	2411	205207	207618	MaxBin_007_0	519103	+	6.1.1.4	Clostridiales (186802)	Leucyl-tRNA synthetase OS Rubrobacter xylanophilus (strain DSM 9941 / NBRC 16129) GN leuS PE 3 SV 1 # UNIPROT Q1AR71 LEUCINE--TRNA-LIGASE-RXN 6.1.1.4	6089	650.84	3.68237	1.88064
EUB1_0209	461	207681	208142	MaxBin_007_0	519103	+	3.1.26.4	Clostridium (1485)	Ribonuclease HI (EC 3.1.26.4)	324	181.121	1.02476	0.0352887
EUB1_0210	1334	208229	209563	MaxBin_007_0	519103	+	1.4.1.4	Clostridiales (186802)	NADP-specific glutamate dehydrogenase OS Haemophilus influenzae (strain ATCC 51907 / DSM 11121 KW20 Rd) GN gdhA PE 3 SV 1 # UNIPROT P43793 GLUTDEHYD-RXN 1.4.1.4	4766	920.711	5.20927	2.38108
EUB1_0211	449	209663	210112	MaxBin_007_0	519103	+		Pseudoramibacter alactolyticus (113287)	hypothetical protein	314	180.222	1.01968	0.0281108
EUB1_0212	1376	210137	211513	MaxBin_007_0	519103	+		Clostridiales (186802)	sodium-dependent transporter [	2697	505.112	2.85786	1.51494
EUB1_0213	1382	211590	212972	MaxBin_007_0	519103	-	4.3.2.1	Clostridiales (186802)	Argininosuccinate lyase OS Anaerocellum thermophilum (strain DSM 6725 / Z-1320) GN argH PE 3 SV 1 # UNIPROT B9MRP4 ARGSUCCINLYA-RXN 4.3.2.1	1469	273.93	1.54986	0.632138
EUB1_0214	1232	212974	214206	MaxBin_007_0	519103	-	6.3.4.5	Bacteria (2)	Argininosuccinate synthase OS Brevibacillus brevis (strain 47 / JCM 6285 NBRC 100599) GN argG PE 3 SV 1 # UNIPROT C0Z6S0 ARGSUCCINSYN-RXN 6.3.4.5	1476	308.746	1.74685	0.804752
EUB1_0215	1049	214426	215475	MaxBin_007_0	519103	+	1.2.1.38	Clostridiales (186802)	N-acetyl-gamma-glutamyl-phosphate reductase OS Clostridium thermocellum (strain ATCC 27405 / DSM 1237) GN argC PE 3 SV 1 # UNIPROT A3DGK5 N-ACETYLGLUTPREDUCT-RXN 1.2.1.38	714	175.407	0.992434	-0.0109571
EUB1_0216	1238	215495	216733	MaxBin_007_0	519103	+	2.3.1.35	Clostridia (186801)	Arginine biosynthesis bifunctional protein ArgJ OS Carboxydothermus hydrogenoformans (strain Z-2901 / DSM 6008) GN argJ PE 3 SV 1 # UNIPROT Q3A9W1 N-ACETYLTRANSFER-RXN 2.3.1.35 2.3.1.1	1455	302.878	1.71365	0.777069
EUB1_0217	872	216764	217636	MaxBin_007_0	519103	+	2.7.2.8	Bacteria (2)	Acetylglutamate kinase OS Clostridium thermocellum (strain ATCC 27405 / DSM 1237) GN argB PE 3 SV 1 # UNIPROT A3DGK6 ACETYLGLUTKIN-RXN 2.7.2.8	476	140.675	0.79592	-0.329305
EUB1_0218	1184	217657	218841	MaxBin_007_0	519103	+	2.6.1.11	Monera	Acetylornithine aminotransferase OS Methanocaldococcus jannaschii (strain ATCC 43067 / DSM 2661 JAL-1 JCM 10045 NBRC 100440) GN argD PE 3 SV 1 # UNIPROT Q58131 ACETYLORNTRANSAM-RXN 2.6.1.11	862	187.621	1.06154	0.0861523
EUB1_0219	308	218930	219238	MaxBin_007_0	519103	+		root (1)	hypothetical protein	63	52.7127	0.298242	-1.74544
EUB1_0220	1880	219235	221115	MaxBin_007_0	519103	+	3.6.3.14	Clostridiales (186802)	V-type ATP synthase subunit I (EC 3.6.3.14)	1622	222.34	1.25797	0.331103
EUB1_0221	470	221128	221598	MaxBin_007_0	519103	+	3.6.3.14	Firmicutes (1239)	V-type ATP synthase subunit K (EC 3.6.3.14)	594	325.697	1.84275	0.881864
EUB1_0222	611	221615	222226	MaxBin_007_0	519103	+	3.6.3.14	Clostridiales (186802)	V-type ATP synthase subunit E (EC 3.6.3.14)	1011	426.418	2.41262	1.2706
EUB1_0223	968	222229	223197	MaxBin_007_0	519103	+		root (1)	hypothetical protein	1117	297.374	1.68251	0.750612
EUB1_0224	317	223204	223521	MaxBin_007_0	519103	+	3.6.3.14	Firmicutes (1239)	V-type ATP synthase subunit F (EC 3.6.3.14)	349	283.721	1.60526	0.682806
EUB1_0225	1805	223540	225345	MaxBin_007_0	519103	+	3.6.3.14	Firmicutes (1239)	V-type ATP synthase alpha chain OS Streptococcus gordonii (strain Challis / ATCC 35105 CH1 DL1 V288) GN atpA PE 3 SV 1 # UNIPROT A8AUJ7 ATPSYN-RXN 3.6.3.14	2050	292.686	1.65598	0.727687
EUB1_0226	1400	225338	226738	MaxBin_007_0	519103	+	3.6.3.14	Firmicutes (1239)	V-type ATP synthase subunit B (EC 3.6.3.14)	1666	306.671	1.73511	0.795023
EUB1_0227	629	226742	227371	MaxBin_007_0	519103	+	3.6.3.14	Firmicutes (1239)	V-type ATP synthase subunit D (EC 3.6.3.14)	729	298.677	1.68988	0.75692
EUB1_0228	281	227447	227728	MaxBin_007_0	519103	+		Firmicutes (1239)	COG2827: putative endonuclease containing URI domain	78	71.5342	0.404732	-1.30496
EUB1_0229	782	227744	228526	MaxBin_007_0	519103	+		Firmicutes (1239)	nucleotide-binding protein	1442	475.208	2.68867	1.42689
EUB1_0230	203	228569	228772	MaxBin_007_0	519103	+		root (1)	hypothetical protein	0	0	0	#NUM!
EUB1_0231	1793	228848	230641	MaxBin_007_0	519103	+		root (1)	hypothetical protein	8827	1268.7	7.17814	2.84361
EUB1_0232	1724	230664	232388	MaxBin_007_0	519103	+		root (1)	hypothetical protein	24744	3698.78	20.9272	4.38731
EUB1_0233	515	232590	233105	MaxBin_007_0	519103	+		Pseudoramibacter alactolyticus (113287)	cell division protein ZapA	464	232.186	1.31368	0.393614
EUB1_0234	518	233121	233639	MaxBin_007_0	519103	+		Pseudoramibacter alactolyticus (113287)	hypothetical protein	881	438.3	2.47985	1.31025
EUB1_0235	1058	233798	234856	MaxBin_007_0	519103	-		Pseudoramibacter alactolyticus (113287)	Serine protease, DegP/HtrA, do-like (EC 3.4.21.-)	3813	928.766	5.25485	2.39365
EUB1_0236	1052	235033	236085	MaxBin_007_0	519103	+		Clostridiales (186802)	Probable integrase/recombinase	191	46.7889	0.264726	-1.91743
EUB1_0237	1679	236158	237837	MaxBin_007_0	519103	+	6.1.1.18	cellular organisms (131567)	Glutaminyl-tRNA synthetase OS Polynucleobacter necessarius (strain STIR1) GN glnS PE 3 SV 1 # UNIPROT B1XW11 GLUTAMINE--TRNA-LIGASE-RXN 6.1.1.18	2473	379.576	2.14759	1.10272
EUB1_0238	1298	237857	239155	MaxBin_007_0	519103	+	6.2.1.30	Monera	Phenylacetate-coenzyme A ligase OS Escherichia coli (strain K12) GN paaK PE 1 SV # UNIPROT P76085 PHENYLACETATE--COA-LIGASE-RXN MetaCyc:G6719-MONOMER 6.2.1.30	1918	380.802	2.15453	1.10737
EUB1_0239	413	239167	239580	MaxBin_007_0	519103	+		Pseudoramibacter alactolyticus (113287)	Amino acid-binding ACT	814	507.925	2.87378	1.52295
EUB1_0240	692	239645	240337	MaxBin_007_0	519103	-		Pseudoramibacter alactolyticus (113287)	hypothetical protein	1293	481.524	2.7244	1.44594
EUB1_0241	1862	240334	242196	MaxBin_007_0	519103	-		Clostridium (1485)	FIG092679: Fe-S oxidoreductase	3266	452.024	2.5575	1.35473
EUB1_0242	1199	242205	243404	MaxBin_007_0	519103	-	1.1.1.85	Clostridiales (186802)	3-isopropylmalate dehydrogenase (EC 1.1.1.85)	3876	833.086	4.7135	2.2368
EUB1_0243	3515	243571	247086	MaxBin_007_0	519103	-		Clostridia (186801)	Pyruvate-flavodoxin oxidoreductase (EC 1.2.7.-)	235747	17284.1	97.7912	6.61163
EUB1_0244	488	247309	247797	MaxBin_007_0	519103	-		Pseudoramibacter alactolyticus (113287)	phosphodiesterase, MJ0936 family	473	249.785	1.41325	0.499021
EUB1_0245	614	247814	248428	MaxBin_007_0	519103	-	3.6.1.15	Clostridiales (186802)	Nucleoside 5-triphosphatase RdgB (dHAPTP, dITP, XTP-specific) (EC 3.6.1.15)	424	177.96	1.00688	0.00988725
EUB1_0246	731	248428	249159	MaxBin_007_0	519103	-	2.7.7.56	Clostridiales (186802)	Ribonuclease PH (EC 2.7.7.56) / Nucleoside 5-triphosphatase RdgB (dHAPTP, dITP, XTP-specific) 3.6.1.15)	610	215.049	1.21672	0.282999
EUB1_0247	1439	249164	250603	MaxBin_007_0	519103	-	6.3.5.7	Firmicutes (1239)	Aspartyl/glutamyl-tRNA(Asn/Gln) amidotransferase subunit B OS Halomonas elongata (strain ATCC 33173 / DSM 2581 NBRC 15536 NCIMB 2198 1H9) GN gatB PE 3 SV 1 # UNIPROT E1V9F7 6.3.5.7-RXN 6.3.5.7	4291	768.463	4.34787	2.12031
EUB1_0248	1454	250618	252072	MaxBin_007_0	519103	-	6.3.5.7	Firmicutes (1239)	Glutamyl-tRNA(Gln) amidotransferase subunit A OS Halomonas elongata (strain ATCC 33173 / DSM 2581 NBRC 15536 NCIMB 2198 1H9) GN gatA PE 3 SV 1 # UNIPROT E1V9F8 6.3.5.7-RXN 6.3.5.7	2310	409.424	2.31647	1.21193
EUB1_0249	287	252082	252369	MaxBin_007_0	519103	-	6.3.5.7	Clostridiales (186802)	Glutamyl-tRNA(Gln) and/or aspartyl-tRNA(Asn) amidotransferase, C subunit OS Eubacterium rectale DSM 17629 GN PE 3 SV 1 # UNIPROT D6E067 6.3.5.7-RXN 6.3.5.6 6.3.5.7	250	224.483	1.2701	0.344939
EUB1_0250	1967	252460	254427	MaxBin_007_0	519103	-	6.5.1.2	Bacteria (2)	DNA ligase (EC 6.5.1.2)	1133	148.44	0.839855	-0.251787
EUB1_0251	2216	254431	256647	MaxBin_007_0	519103	-		Clostridia (186801)	ATP-dependent DNA helicase UvrD/PcrA	1701	197.815	1.11921	0.162487
EUB1_0252	2039	256658	258697	MaxBin_007_0	519103	-		Pseudoramibacter alactolyticus (113287)	hypothetical protein	1820	230.027	1.30147	0.380138
EUB1_0253	518	258699	259217	MaxBin_007_0	519103	-		Bacteria (2)	G:T/U mismatch-specific uracil/thymine DNA-glycosylase	220	109.451	0.619258	-0.691387
EUB1_0254	638	259285	259923	MaxBin_007_0	519103	-		Pseudoramibacter alactolyticus (113287)	Acyl-phosphate:glycerol-3-phosphate O-acyltransferase PlsY	1873	756.558	4.28051	2.09778
EUB1_0255	287	259948	260235	MaxBin_007_0	519103	-		Clostridiales (186802)	Cobyrinic acid A,C-diamide synthase	416	373.54	2.11344	1.07959
EUB1_0256	572	260235	260807	MaxBin_007_0	519103	-	1.2.7.8	Clostridia (186801)	Indolepyruvate oxidoreductase subunit IorB (EC 1.2.7.8)	1193	537.489	3.04105	1.60457
EUB1_0257	1772	260814	262586	MaxBin_007_0	519103	-	1.2.7.8	Clostridiales (186802)	Indolepyruvate oxidoreductase subunit IorA (EC 1.2.7.8)	5385	783.154	4.43099	2.14763
EUB1_0258	1106	262632	263738	MaxBin_007_0	519103	-		Clostridiales (186802)	UPF0135 protein Bsu YqfO @ NIF3/CutA domain	1368	318.754	1.80347	0.850778
EUB1_0259	677	263770	264447	MaxBin_007_0	519103	-		root (1)	Putative tRNA-m1A22 methylase	930	354.013	2.00296	1.00214
EUB1_0260	1193	264447	265640	MaxBin_007_0	519103	-		Firmicutes (1239)	RNA polymerase sigma factor RpoD	2111	456.009	2.58004	1.36739
EUB1_0261	1766	265627	267393	MaxBin_007_0	519103	-		Pseudoramibacter alactolyticus (113287)	DNA primase (EC 2.7.7.-)	1603	233.92	1.32349	0.404351
EUB1_0262	899	267408	268307	MaxBin_007_0	519103	-	2.7.1.26	Clostridiales (186802)	Riboflavin kinase (EC 2.7.1.26) / FMN adenylyltransferase 2.7.7.2)	526	150.783	0.85311	-0.229197
EUB1_0263	917	268363	269280	MaxBin_007_0	519103	-	4.2.1.70	Pseudoramibacter alactolyticus (113287)	tRNA pseudouridine synthase B (EC 4.2.1.70) ## Psi55	907	254.896	1.44217	0.528242
EUB1_0264	971	269264	270235	MaxBin_007_0	519103	-		Clostridiales (186802)	FIG146085: 3'-to-5' oligoribonuclease A, Bacillus type	1077	285.839	1.61724	0.693537
EUB1_0265	356	270232	270588	MaxBin_007_0	519103	-		cellular organisms (131567)	Ribosome-binding factor A	306	221.512	1.25329	0.325716
EUB1_0266	2339	270619	272958	MaxBin_007_0	519103	-		Firmicutes (1239)	Translation initiation factor 2	4389	483.571	2.73599	1.45206
EUB1_0267	269	272983	273252	MaxBin_007_0	519103	-		Pseudoramibacter alactolyticus (113287)	COG2740: Predicted nucleic-acid-binding protein implicated transcription termination	216	206.932	1.17079	0.227487
EUB1_0268	1232	273255	274487	MaxBin_007_0	519103	-		Firmicutes (1239)	Transcription termination protein NusA	1849	386.769	2.18829	1.1298
EUB1_0269	455	274509	274964	MaxBin_007_0	519103	-		root (1)	hypothetical protein	554	313.779	1.77532	0.828081
EUB1_0270	557	275029	275586	MaxBin_007_0	519103	-		Firmicutes (1239)	Ribosome recycling factor	3267	1511.54	8.5521	3.09628
EUB1_0271	719	275579	276298	MaxBin_007_0	519103	-	2.7.4.22	Clostridiales (186802)	Uridylate kinase OS Synechocystis sp. (strain ATCC 27184 / PCC 6803 N-1) GN pyrH PE 3 SV 1 # UNIPROT P74457 2.7.4.22-RXN SSP1148:SLL0144-MONOMER 2.7.4.22	3002	1075.99	6.0878	2.60592
EUB1_0272	767	276520	277287	MaxBin_007_0	519103	+	5.2.1.8	Pseudoramibacter alactolyticus (113287)	Foldase protein PrsA precursor (EC 5.2.1.8)	2372	796.975	4.50919	2.17287
EUB1_0273	1415	277349	278764	MaxBin_007_0	519103	-		Clostridiales (186802)	Na+-dependent transporter SNF family	4496	818.833	4.63286	2.2119
EUB1_0274	1331	278897	280228	MaxBin_007_0	519103	-	2.3.3.1	Clostridiales (186802)	Citrate synthase (si) (EC 2.3.3.1)	2542	492.179	2.78469	1.47752
EUB1_0275	1181	280225	281406	MaxBin_007_0	519103	-		root (1)	hypothetical protein	1816	396.27	2.24205	1.16482
EUB1_0276	815	281439	282254	MaxBin_007_0	519103	-		root (1)	hypothetical protein	1031	326.007	1.84451	0.883234
EUB1_0277	695	282419	283114	MaxBin_007_0	519103	+		Clostridiales (186802)	CsdL (EC-YgdL) protein HesA/MoeB/ThiF family, part CsdA-E-L sulfur transfer pathway	92	34.1137	0.193011	-2.37325
EUB1_0278	2816	283098	285914	MaxBin_007_0	519103	-		Clostridiales (186802)	Excinuclease ABC subunit A	1604	146.79	0.830521	-0.267912
EUB1_0279	1991	285911	287902	MaxBin_007_0	519103	-		Firmicutes (1239)	Excinuclease ABC subunit B	1256	162.571	0.919808	-0.120595
EUB1_0280	1205	287899	289104	MaxBin_007_0	519103	-	3.4.21.102	Pseudoramibacter alactolyticus (113287)	Peptidase S41A, C-terminal protease( EC:3.4.21.102 )	1351	288.931	1.63473	0.709056
EUB1_0281	911	289234	290145	MaxBin_007_0	519103	-		Clostridiales (186802)	Cell division protein FtsX	4998	1413.85	7.99939	2.99989
EUB1_0282	686	290138	290824	MaxBin_007_0	519103	-		Clostridiales (186802)	Cell division transporter, ATP-binding protein FtsE (TC 3.A.5.1.1)	1683	632.245	3.57716	1.83882
EUB1_0283	1166	290985	292151	MaxBin_007_0	519103	-	2.5.1.6	Clostridiales (186802)	S-adenosylmethionine synthase OS Synechocystis sp. (strain ATCC 27184 / PCC 6803 N-1) GN metK PE 3 SV 2 # UNIPROT P72871 S-ADENMETSYN-RXN SSP1148:SLL0927-MONOMER 2.5.1.6	2722	601.61	3.40383	1.76716
EUB1_0284	386	292376	292762	MaxBin_007_0	519103	-		Pseudoramibacter alactolyticus (113287)	Predicted endonuclease distantly related to archaeal Holliday junction resolvase	233	155.559	0.880131	-0.184209
EUB1_0285	791	292763	293554	MaxBin_007_0	519103	-	3.1.26.4	Lactobacillales (186826)	Ribonuclease HII (EC 3.1.26.4)	652	212.42	1.20185	0.265256
EUB1_0286	842	293559	294401	MaxBin_007_0	519103	-		Pseudoramibacter alactolyticus (113287)	50S ribosomal subunit maturation GTPase RbgA (B. subtilis YlqF)	542	165.887	0.938569	-0.0914657
EUB1_0287	539	294404	294943	MaxBin_007_0	519103	-	3.4.21.89	Clostridiales (186802)	Signal peptidase I (EC 3.4.21.89)	488	233.322	1.32011	0.400658
EUB1_0288	341	295008	295349	MaxBin_007_0	519103	-		Anaerofustis stercorihominis (214853)	LSU ribosomal protein L19p	2187	1652.8	9.35133	3.22517
EUB1_0289	677	295458	296135	MaxBin_007_0	519103	-	2.1.1.31	Clostridiales (186802)	tRNA (Guanine37-N1) -methyltransferase (EC 2.1.1.31)	589	224.208	1.26854	0.343173
EUB1_0290	518	296160	296678	MaxBin_007_0	519103	-		Clostridiales (186802)	RimM protein, required 16S rRNA processing	372	185.071	1.04711	0.0664122
EUB1_0291	230	296740	296970	MaxBin_007_0	519103	-		Clostridiales (186802)	KH domain RNA binding protein YlqC	455	509.811	2.88445	1.52829
EUB1_0292	245	296986	297231	MaxBin_007_0	519103	-		Clostridiales (186802)	SSU ribosomal protein S16p	904	950.884	5.37999	2.4276
EUB1_0293	1340	297283	298623	MaxBin_007_0	519103	-		Firmicutes (1239)	Signal recognition particle, subunit Ffh SRP54 (TC 3.A.5.1.1)	2172	417.715	2.36338	1.24085
EUB1_0294	383	298635	299018	MaxBin_007_0	519103	-		Pseudoramibacter alactolyticus (113287)	Signal recognition particle associated protein	461	310.19	1.75502	0.811484
EUB1_0295	920	299092	300012	MaxBin_007_0	519103	-		Clostridia (186801)	Signal recognition particle receptor protein FtsY ( alpha subunit) (TC 3.A.5.1.1)	409	114.567	0.648208	-0.625471
EUB1_0296	3572	300033	303605	MaxBin_007_0	519103	-		root (1)	hypothetical protein	1692	122.071	0.690666	-0.533941
EUB1_0297	668	303634	304302	MaxBin_007_0	519103	-	3.1.26.3	Clostridia (186801)	Ribonuclease III (EC 3.1.26.3)	156	60.1829	0.340508	-1.55424
EUB1_0298	227	304368	304595	MaxBin_007_0	519103	-		Bacteria (2)	Acyl carrier protein	2086	2368.17	13.3988	3.74404
EUB1_0299	1007	304615	305622	MaxBin_007_0	519103	-		Clostridiaceae (31979)	Phosphate:acyl-ACP acyltransferase PlsX	7280	1863.06	10.541	3.39794
EUB1_0300	176	305667	305843	MaxBin_007_0	519103	-		root (1)	hypothetical protein	772	1130.39	6.39563	2.67709
EUB1_0301	488	305902	306390	MaxBin_007_0	519103	-		Pseudoramibacter alactolyticus (113287)	COG1399 protein, clustered ribosomal protein L32p	2008	1060.4	5.99961	2.58487
EUB1_0302	1199	306478	307677	MaxBin_007_0	519103	-	2.7.2.15	Clostridia (186801)	Probable propionate kinase OS Yersinia enterocolitica serotype O:8 / biotype 1B (strain 8081) GN pduW PE 3 SV 1 # UNIPROT A1JTT9 PROPKIN-RXN YENT393305:YE2747-MONOMER 2.7.2.15	3185	684.566	3.87319	1.95352
EUB1_0303	1202	307824	309026	MaxBin_007_0	519103	+		Pseudoramibacter alactolyticus (113287)	FIG007079: UPF0348 protein family	89	19.0814	0.10796	-3.21143
EUB1_0304	1247	309051	310298	MaxBin_007_0	519103	+	3.4.11.24	cellular organisms (131567)	Aminopeptidase S (Leu, Val, Phe, Tyr preference) (EC 3.4.11.24)	224	46.2921	0.261915	-1.93283
EUB1_0305	1223	310354	311577	MaxBin_007_0	519103	-	6.1.1.1	Clostridiales (186802)	Tyrosyl-tRNA synthetase OS Clostridium phytofermentans (strain ATCC 700394 / DSM 18823 ISDg) GN tyrS PE 3 SV 1 # UNIPROT A9KMS8 TYROSINE--TRNA-LIGASE-RXN 6.1.1.1	531	111.891	0.633063	-0.659579
EUB1_0306	575	311909	312484	MaxBin_007_0	519103	-		Firmicutes (1239)	probable chromate transport protein, putative	532	238.434	1.34903	0.431926
EUB1_0307	560	312484	313044	MaxBin_007_0	519103	-		Clostridiales (186802)	Chromate transport protein ChrA	229	105.384	0.596247	-0.746018
EUB1_0308	185	313119	313304	MaxBin_007_0	519103	-		Clostridiales (186802)	Ferredoxin	237	330.143	1.86791	0.901423
EUB1_0309	680	313388	314068	MaxBin_007_0	519103	+		Pseudoramibacter alactolyticus (113287)	Hcp transcriptional regulator HcpR (Crp/Fnr family)	48	18.191	0.102923	-3.28037
EUB1_0310	746	314038	314784	MaxBin_007_0	519103	-	3.8.1.2	Pseudoramibacter alactolyticus (113287)	2-haloalkanoic acid dehalogenase (EC 3.8.1.2)	1588	548.576	3.10378	1.63403
EUB1_0311	473	314787	315260	MaxBin_007_0	519103	-		Pseudoramibacter alactolyticus (113287)	positive regulator sigma E, RseC/MucC	445	242.451	1.37176	0.456027
EUB1_0312	1787	315327	317114	MaxBin_007_0	519103	-	6.1.1.12	Clostridia (186801)	Aspartyl-tRNA synthetase OS Desulfovibrio vulgaris (strain Hildenborough / ATCC 29579 NCIMB 8303) GN aspS PE 3 SV 1 # UNIPROT Q725Q7 ASPARTATE--TRNA-LIGASE-RXN 6.1.1.12	4195	604.968	3.42284	1.77519
EUB1_0313	1466	317231	318697	MaxBin_007_0	519103	-		Pseudoramibacter alactolyticus (113287)	Hypothetical radical SAM family enzyme, NOT coproporphyrinogen III oxidase, oxygen-independent	808	142.037	0.80363	-0.315396
EUB1_0314	602	318701	319303	MaxBin_007_0	519103	-	3.1.2.6	Bacteria (2)	Hydroxyacylglutathione hydrolase (EC 3.1.2.6)	786	336.474	1.90373	0.928827
EUB1_0315	452	319335	319787	MaxBin_007_0	519103	-		Bacteria (2)	D-tyrosyl-tRNA(Tyr) deacylase (EC 3.6.1.n1)	528	301.038	1.70323	0.768277
EUB1_0316	2177	319797	321974	MaxBin_007_0	519103	-	2.7.6.5	Firmicutes (1239)	GTP pyrophosphokinase OS Streptomyces coelicolor GN relA PE 2 SV 1 # UNIPROT P52560 GTPPYPHOSKIN-RXN 2.7.6.5	4751	562.409	3.18204	1.66995
EUB1_0317	518	322019	322537	MaxBin_007_0	519103	-	2.4.2.7	Bacteria (2)	Adenine phosphoribosyltransferase OS Thermosipho melanesiensis (strain BI429 / DSM 12029) GN apt PE 3 SV 1 # UNIPROT A6LP26 ADENPRIBOSYLTRAN-RXN 2.4.2.7	716	356.212	2.0154	1.01107
EUB1_0318	2075	322553	324628	MaxBin_007_0	519103	-		Pseudoramibacter alactolyticus (113287)	Single-stranded-DNA-specific exonuclease RecJ (EC 3.1.-.-)	595	73.8965	0.418098	-1.25809
EUB1_0319	965	324692	325657	MaxBin_007_0	519103	-		Clostridiales (186802)	Protein-export membrane protein SecF (TC 3.A.5.1.1)	5289	1412.45	7.99144	2.99846
EUB1_0320	1262	325670	326932	MaxBin_007_0	519103	-		Clostridia (186801)	Protein-export membrane protein SecD (TC 3.A.5.1.1)	5348	1092.09	6.1789	2.62735
EUB1_0321	1499	326933	328432	MaxBin_007_0	519103	-	6.1.1.17	cellular organisms (131567)	Glutamyl-tRNA synthetase OS Natranaerobius thermophilus (strain ATCC BAA-1301 / DSM 18059 JW/NM-WN-LF) GN gltX PE 3 SV 1 # UNIPROT B2A4B3 GLURS-RXN 6.1.1.17	2443	419.998	2.3763	1.24872
EUB1_0322	941	328473	329414	MaxBin_007_0	519103	-		Pseudoramibacter alactolyticus (113287)	Iron-sulfur cluster-binding protein	544	148.982	0.842923	-0.246526
EUB1_0323	614	329398	330012	MaxBin_007_0	519103	-		Bacilli (91061)	GTP-binding protein EngB	321	134.729	0.762282	-0.391604
EUB1_0324	2393	329981	332374	MaxBin_007_0	519103	-	3.4.21.53	Clostridiales (186802)	ATP-dependent protease La (EC 3.4.21.53) Type I	1438	154.861	0.876183	-0.190695
EUB1_0325	1277	332447	333724	MaxBin_007_0	519103	-		Firmicutes (1239)	ATP-dependent Clp protease ATP-binding subunit ClpX	3521	710.559	4.02026	2.00729
EUB1_0326	584	333760	334344	MaxBin_007_0	519103	-	3.4.21.92	Bacteria (2)	ATP-dependent Clp protease proteolytic subunit (EC 3.4.21.92)	1914	844.606	4.77868	2.25661
EUB1_0327	1370	334346	335716	MaxBin_007_0	519103	-	5.2.1.8	Firmicutes (1239)	Cell division trigger factor (EC 5.2.1.8)	6834	1285.52	7.27333	2.86262
EUB1_0328	1247	335815	337062	MaxBin_007_0	519103	-		Firmicutes (1239)	peptidase, U32 family large subunit	412	85.1444	0.481737	-1.05368
EUB1_0329	1148	337107	338255	MaxBin_007_0	519103	-		Pseudoramibacter alactolyticus (113287)	FIG004453: protein YceG like	4382	983.684	5.56557	2.47653
EUB1_0330	371	338258	338629	MaxBin_007_0	519103	-		Pseudoramibacter alactolyticus (113287)	hypothetical protein	587	407.746	2.30698	1.206
EUB1_0331	1754	338678	340432	MaxBin_007_0	519103	-		Clostridia (186801)	Zn-dependent hydrolase, RNA-metabolising, CPSF 100 kDa analog	3850	565.661	3.20044	1.67827
EUB1_0332	740	340429	341169	MaxBin_007_0	519103	-		Pseudoramibacter alactolyticus (113287)	Sugar/maltose fermentation stimulation protein homolog	1962	683.27	3.86586	1.95079
EUB1_0333	263	341185	341448	MaxBin_007_0	519103	-		Pseudoramibacter alactolyticus (113287)	DUF1292 domain-containing protein	254	248.888	1.40818	0.493827
EUB1_0334	158	341482	341640	MaxBin_007_0	519103	-		root (1)	hypothetical protein	38	61.98	0.350675	-1.51179
EUB1_0335	422	341652	342074	MaxBin_007_0	519103	-		Pseudoramibacter alactolyticus (113287)	Putative Holliday junction resolvase (EC 3.1.-.-)	184	112.365	0.635747	-0.653476
EUB1_0336	278	342134	342412	MaxBin_007_0	519103	-		Firmicutes (1239)	Hypothetical protein possible functionally linked Alanyl-tRNA synthetase	1095	1015.07	5.74312	2.52184
EUB1_0337	2651	342489	345140	MaxBin_007_0	519103	-	6.1.1.7	Clostridiales (186802)	Alanyl-tRNA synthetase OS Caldicellulosiruptor saccharolyticus (strain ATCC 43494 / DSM 8903) GN alaS PE 3 SV 1 # UNIPROT A4XKP4 ALANINE--TRNA-LIGASE-RXN 6.1.1.7	4229	411.105	2.32598	1.21784
EUB1_0338	1169	345299	346468	MaxBin_007_0	519103	-	2.8.1.7	Monera	Putative cysteine desulfurase IscS 1 OS Bacillus subtilis GN iscS1 PE 3 SV 2 # UNIPROT O34599 RXN0-308 BSUB:BSU27510-MONOMER 2.8.1.7	4968	1095.2	6.19649	2.63145
EUB1_0339	434	346431	346865	MaxBin_007_0	519103	-		Pseudoramibacter alactolyticus (113287)	Iron-sulfur cluster regulator IscR	629	373.496	2.1132	1.07943
EUB1_0340	1136	346993	348129	MaxBin_007_0	519103	-		Pseudoramibacter alactolyticus (113287)	hypothetical protein	4183	948.931	5.36894	2.42464
EUB1_0341	824	348136	348960	MaxBin_007_0	519103	-		root (1)	hypothetical protein	368	115.092	0.651178	-0.618877
EUB1_0342	1379	349246	350625	MaxBin_007_0	519103	-		cellular organisms (131567)	DNA repair protein RadA	911	170.247	0.963237	-0.0540379
EUB1_0343	1043	350637	351680	MaxBin_007_0	519103	-		root (1)	hypothetical protein	786	194.206	1.0988	0.135924
EUB1_0344	917	351686	352603	MaxBin_007_0	519103	-		root (1)	hypothetical protein	2730	767.218	4.34082	2.11797
EUB1_0345	752	352628	353380	MaxBin_007_0	519103	-		root (1)	hypothetical protein	432	148.044	0.837616	-0.25564
EUB1_0346	1667	353509	355176	MaxBin_007_0	519103	-	2.2.1.6	Clostridiales (186802)	Acetolactate synthase large subunit OS Bacillus subtilis GN ilvB PE 1 SV 4 # UNIPROT P37251 ACETOLACTSYN-RXN BSUB:BSU28310-MONOMER 2.2.1.6	3483	538.447	3.04647	1.60714
EUB1_0347	1643	355199	356842	MaxBin_007_0	519103	-	4.2.1.9	Clostridiales (186802)	Dihydroxy-acid dehydratase OS Pelobacter carbinolicus (strain DSM 2380 / Gra Bd 1) GN ilvD PE 3 SV 1 # UNIPROT Q3A3A5 DIHYDROXYISOVALDEHYDRAT-RXN 4.2.1.9	2424	380.207	2.15117	1.10512
EUB1_0348	1061	356861	357922	MaxBin_007_0	519103	-	1.1.1.85	Bacteria (2)	3-isopropylmalate dehydrogenase OS Salinibacter ruber (strain DSM 13855 / M31) GN leuB PE 3 SV 2 # UNIPROT Q2S0M8 3-ISOPROPYLMALDEHYDROG-RXN 1.1.1.85	1070	259.892	1.47044	0.556248
EUB1_0349	494	357944	358438	MaxBin_007_0	519103	-	4.2.1.35	Clostridiales (186802)	Isopropylmalate/citramalate isomerase small subunit OS Methanocaldococcus jannaschii (strain ATCC 43067 / DSM 2661 JAL-1 JCM 10045 NBRC 100440) GN leuD PE 1 SV # UNIPROT Q58673 R-2-METHYLMALATE-DEHYDRATASE-RXN 4.2.1.35	385	200.844	1.13635	0.184409
EUB1_0350	1262	358464	359726	MaxBin_007_0	519103	-	4.2.1.35	Clostridiales (186802)	Isopropylmalate/citramalate isomerase large subunit OS Methanocaldococcus jannaschii (strain ATCC 43067 / DSM 2661 JAL-1 JCM 10045 NBRC 100440) GN leuC PE 1 SV # UNIPROT P81291 R-2-METHYLMALATE-DEHYDRATASE-RXN 4.2.1.35	1535	313.454	1.77349	0.826588
EUB1_0351	1604	359814	361418	MaxBin_007_0	519103	-	2.3.1.182	Clostridia (186801)	(R)-citramalate synthase (EC 2.3.1.182)	240	38.5596	0.218165	-2.19651
EUB1_0352	1886	361772	363658	MaxBin_007_0	519103	-	3.2.1.135	Clostridiales (186802)	Neopullulanase (EC 3.2.1.135)	2862	391.069	2.21262	1.14576
EUB1_0353	1241	363779	365020	MaxBin_007_0	519103	-		Firmicutes (1239)	Related to HTH domain SpoOJ/ParA/ParB/repB family, involved chromosome partitioning	1618	335.994	1.90102	0.92677
EUB1_0354	1175	365022	366197	MaxBin_007_0	519103	-	1.1.1.95	Clostridiales (186802)	D-3-phosphoglycerate dehydrogenase (EC 1.1.1.95)	2116	464.091	2.62577	1.39274
EUB1_0355	1094	366319	367413	MaxBin_007_0	519103	-	2.6.1.52	Clostridiales (186802)	Phosphoserine aminotransferase OS Lactococcus lactis subsp. cremoris (strain MG1363) GN serC PE 3 SV 1 # UNIPROT A2RIS2 PSERTRANSAMPYR-RXN 2.6.1.52	2399	565.117	3.19736	1.67688
EUB1_0356	608	367700	368308	MaxBin_007_0	519103	-		Firmicutes (1239)	Helix-turn-helix motif	132	55.9494	0.316555	-1.65947
EUB1_0357	446	369264	369710	MaxBin_007_0	519103	-		Clostridiales (186802)	Transamidase GatB domain protein	18002	10401.9	58.8525	5.87903
EUB1_0358	185	369728	369913	MaxBin_007_0	519103	-		Clostridiales (186802)	SSU ribosomal protein S21p	1874	2610.5	14.7699	3.88459
EUB1_0359	716	370104	370820	MaxBin_007_0	519103	-		Clostridiales (186802)	beta-lactamase-like protein	1574	566.522	3.20531	1.68047
EUB1_0360	653	370843	371496	MaxBin_007_0	519103	-		Pseudoramibacter alactolyticus (113287)	Hypothetical nudix hydrolase YeaB	268	105.766	0.598412	-0.740788
EUB1_0361	1625	371627	373252	MaxBin_007_0	519103	-		Clostridiales (186802)	Heat shock protein 60 family chaperone GroEL	28087	4454.28	25.2018	4.65545
EUB1_0362	287	373287	373574	MaxBin_007_0	519103	-		Clostridiales (186802)	Heat shock protein 60 family co-chaperone GroES	3575	3210.11	18.1624	4.18288
EUB1_0363	1025	373713	374738	MaxBin_007_0	519103	-		Clostridiales (186802)	TsaD/Kae1/Qri7 protein, required threonylcarbamoyladenosine t(6)A37 formation tRNA	297	74.672	0.422485	-1.24303
EUB1_0364	515	374719	375234	MaxBin_007_0	519103	-		root (1)	hypothetical protein	281	140.613	0.795569	-0.329941
EUB1_0365	731	375227	375958	MaxBin_007_0	519103	-		Pseudoramibacter alactolyticus (113287)	TsaB protein, required threonylcarbamoyladenosine (t(6)A) formation tRNA	209	73.6808	0.416877	-1.26231
EUB1_0366	2684	375955	378639	MaxBin_007_0	519103	-		root (1)	hypothetical protein	1265	121.46	0.687206	-0.541186
EUB1_0367	1343	378623	379966	MaxBin_007_0	519103	-		Pseudoramibacter alactolyticus (113287)	Ribosomal RNA small subunit methyltransferase B (EC 2.1.1.-)	522	100.166	0.566726	-0.819276
EUB1_0368	692	379971	380663	MaxBin_007_0	519103	-		Bacteria (2)	contains zinc protease domain	2517	937.351	5.30342	2.40692
EUB1_0369	941	380733	381674	MaxBin_007_0	519103	-	2.1.2.9	Bacteria (2)	Methionyl-tRNA formyltransferase (EC 2.1.2.9)	1502	411.344	2.32734	1.21868
EUB1_0370	608	381667	382275	MaxBin_007_0	519103	-	3.5.1.88	Clostridium (1485)	Peptide deformylase (EC 3.5.1.88)	466	197.518	1.11754	0.16032
EUB1_0371	2174	382299	384473	MaxBin_007_0	519103	-		root (1)	hypothetical protein	2432	288.29	1.63111	0.705853
EUB1_0372	350	384473	384823	MaxBin_007_0	519103	-		Pseudoramibacter alactolyticus (113287)	DNA-directed RNA polymerase subunit omega	525	386.56	2.18711	1.12902
EUB1_0373	608	384889	385497	MaxBin_007_0	519103	-	2.7.4.8	Firmicutes (1239)	Guanylate kinase OS Clostridium perfringens (strain ATCC 13124 / NCTC 8237 Type A) GN gmk PE 3 SV 1 # UNIPROT Q0TPK6 GUANYL-KIN-RXN 2.7.4.8	108	45.7768	0.259	-1.94898
EUB1_0374	878	385512	386390	MaxBin_007_0	519103	-		Clostridiales (186802)	Protein YicC	344	100.969	0.571272	-0.807751
EUB1_0375	1787	386545	388332	MaxBin_007_0	519103	+		Pseudoramibacter alactolyticus (113287)	Fibronectin/fibrinogen-binding protein	819	118.109	0.668249	-0.581543
EUB1_0376	947	388333	389280	MaxBin_007_0	519103	-	4.2.1.70	Clostridiaceae (31979)	Ribosomal large subunit pseudouridine synthase D (EC 4.2.1.70)	395	107.491	0.608171	-0.71745
EUB1_0377	752	389277	390029	MaxBin_007_0	519103	-		Pseudoramibacter alactolyticus (113287)	YlmH	263	90.1287	0.509937	-0.971608
EUB1_0378	503	390108	390611	MaxBin_007_0	519103	-		Pseudoramibacter alactolyticus (113287)	FIG001960: FtsZ-interacting protein related to cell division	3172	1625.14	9.19484	3.20082
EUB1_0379	692	390625	391317	MaxBin_007_0	519103	-		Pseudoramibacter alactolyticus (113287)	Hypothetical protein YggS, proline synthase co-transcribed bacterial homolog PROSC	912	339.636	1.92162	0.942323
EUB1_0380	1238	391335	392573	MaxBin_007_0	519103	-		Pseudoramibacter alactolyticus (113287)	hypothetical protein	1081	225.025	1.27316	0.348417
EUB1_0381	605	392767	393372	MaxBin_007_0	519103	-	2.7.4.14	Pseudoramibacter alactolyticus (113287)	Cytidylate kinase (EC 2.7.4.14)	5247	2235.02	12.6455	3.66055
EUB1_0382	509	393507	394016	MaxBin_007_0	519103	-		root (1)	hypothetical protein	353	178.724	1.0112	0.0160642
EUB1_0383	512	394313	394825	MaxBin_007_0	519103	-		root (1)	hypothetical protein	708	356.36	2.01624	1.01167
EUB1_0384	1928	394848	396776	MaxBin_007_0	519103	-	4.2.1.3	Clostridium (1485)	Aconitate hydratase (EC 4.2.1.3)	4124	551.235	3.11882	1.641
EUB1_0385	2015	396988	399003	MaxBin_007_0	519103	+	2.4.1.18	Bacteria (2)	1,4-alpha-glucan-branching enzyme OS Desulfitobacterium hafniense (strain Y51) GN glgB PE 3 SV 1 # UNIPROT Q24VW3 RXN-7710 DHAF138119:DSY2040-MONOMER 2.4.1.18	1119	143.113	0.809718	-0.304508
EUB1_0386	2438	399122	401560	MaxBin_007_0	519103	+	2.4.1.1	Clostridium (1485)	Glycogen phosphorylase (EC 2.4.1.1)	4149	438.566	2.48135	1.31113
EUB1_0387	1124	401689	402813	MaxBin_007_0	519103	+	2.7.7.27	Firmicutes (1239)	Glucose-1-phosphate adenylyltransferase OS Clostridium cellulolyticum (strain ATCC 35319 / DSM 5812 JCM 6584 H10) GN glgC PE 3 SV 2 # UNIPROT Q9L385 GLUC1PADENYLTRANS-RXN 2.7.7.27	3909	896.241	5.07082	2.34222
EUB1_0388	1115	402825	403940	MaxBin_007_0	519103	+		Pseudoramibacter alactolyticus (113287)	Glycogen biosynthesis protein GlgD, glucose-1-phosphate adenylyltransferase family	4224	976.28	5.52367	2.46563
EUB1_0389	1433	403941	405374	MaxBin_007_0	519103	+	2.4.1.21	Firmicutes (1239)	Glycogen synthase OS Exiguobacterium sibiricum (strain DSM 17290 / JCM 13490 255-15) GN glgA PE 3 SV 1 # UNIPROT B1YK70 GLYCOGENSYN-RXN 2.4.1.21	4721	849.011	4.8036	2.26412
EUB1_0390	1952	405387	407339	MaxBin_007_0	519103	+	2.4.1.25	Pseudoramibacter alactolyticus (113287)	4-alpha-glucanotransferase (amylomaltase) (EC 2.4.1.25)	2765	365.04	2.06535	1.04639
EUB1_0391	641	407611	408252	MaxBin_007_0	519103	+	2.7.6.5	Lactobacillales (186826)	GTP pyrophosphokinase (EC 2.7.6.5)	578	232.378	1.31477	0.394807
EUB1_0392	698	408265	408963	MaxBin_007_0	519103	+		Firmicutes (1239)	Regulation D-alanyl-lipoteichoic acid biosynthesis, DltR	823	303.857	1.71919	0.781727
EUB1_0393	1274	408956	410230	MaxBin_007_0	519103	+		root (1)	hypothetical protein	3603	728.82	4.12357	2.0439
EUB1_0394	1403	410417	411820	MaxBin_007_0	519103	-		root (1)	hypothetical protein	443	81.3713	0.460389	-1.11907
EUB1_0395	971	411827	412798	MaxBin_007_0	519103	-		root (1)	hypothetical protein	388	102.976	0.582628	-0.779353
EUB1_0396	476	412993	413469	MaxBin_007_0	519103	-		Pseudoramibacter alactolyticus (113287)	LSU m3Psi1915 methyltransferase RlmH ## ybeA	139	75.2546	0.425781	-1.23182
EUB1_0397	692	413469	414161	MaxBin_007_0	519103	-		root (1)	hypothetical protein	219	81.5574	0.461442	-1.11578
EUB1_0398	410	414291	414701	MaxBin_007_0	519103	+		Pseudoramibacter alactolyticus (113287)	Amino acid-binding ACT	203	127.596	0.721923	-0.470083
EUB1_0399	1037	414811	415848	MaxBin_007_0	519103	-	2.5.1.54	Firmicutes (1239)	2-keto-3-deoxy-D-arabino-heptulosonate-7-phosphate synthase I alpha (EC 2.5.1.54) ## AroA	657	163.272	0.923773	-0.114389
EUB1_0400	1268	416081	417349	MaxBin_007_0	519103	-		Clostridiales (186802)	Proton/glutamate symporter	2807	570.491	3.22777	1.69054
EUB1_0401	923	417576	418499	MaxBin_007_0	519103	-		Pseudoramibacter alactolyticus (113287)	Malate permease	1030	287.581	1.6271	0.702303
EUB1_0402	2381	418512	420893	MaxBin_007_0	519103	-		Pseudoramibacter alactolyticus (113287)	SMC protein-like protein	1691	183.025	1.03553	0.0503707
EUB1_0403	1094	420890	421984	MaxBin_007_0	519103	-		Pseudoramibacter alactolyticus (113287)	Exonuclease SbcD	368	86.6874	0.490467	-1.02777
EUB1_0404	1688	422480	424168	MaxBin_007_0	519103	+	2.3.3.13	Clostridiales (186802)	2-isopropylmalate synthase 2 OS Ralstonia solanacearum GN leuA2 PE 3 SV 1 # UNIPROT Q8XSZ5 2-ISOPROPYLMALATESYN-RXN RSOL267608:RSP0322-MONOMER 2.3.3.13	996	152.059	0.860331	-0.217036
EUB1_0405	1208	424234	425442	MaxBin_007_0	519103	-		root (1)	hypothetical protein	2019	430.72	2.43696	1.28508
EUB1_0406	1229	425460	426689	MaxBin_007_0	519103	-		Pseudoramibacter alactolyticus (113287)	uncharacterized secreted protein, YBBR Bacillus subtilis homolog	1908	400.085	2.26363	1.17864
EUB1_0407	935	426676	427611	MaxBin_007_0	519103	-		Pseudoramibacter alactolyticus (113287)	Diadenylate cyclase spyDAC Bacterial checkpoint controller DisA nucleotide-binding domain	711	195.967	1.10876	0.148945
EUB1_0408	3440	428181	431621	MaxBin_007_0	519103	-	6.4.1.1	Clostridium (1485)	Pyruvate carboxylase OS Aspergillus terreus (strain NIH 2624 / FGSC A1156) GN pyc PE 3 SV 2 # UNIPROT Q0CLK1 PYRUVATE-CARBOXYLASE-RXN 6.4.1.1	1822	136.495	0.772269	-0.372824
EUB1_0409	290	431705	431995	MaxBin_007_0	519103	-		root (1)	hypothetical protein	47	41.7662	0.236308	-2.08126
EUB1_0410	1094	431988	433082	MaxBin_007_0	519103	-	4.2.3.5	Clostridiales (186802)	Chorismate synthase OS Thermoplasma volcanium (strain ATCC 51530 / DSM 4299 JCM 9571 NBRC 15438 GSS1) GN aroC PE 3 SV 1 # UNIPROT Q97AR9 CHORISMATE-SYNTHASE-RXN 4.2.3.5	219	51.5884	0.291881	-1.77655
EUB1_0411	1274	433079	434353	MaxBin_007_0	519103	-	2.5.1.19	Pseudoramibacter alactolyticus (113287)	3-phosphoshikimate 1-carboxyvinyltransferase OS Clostridium acetobutylicum GN aroA PE 3 SV 1 # UNIPROT Q97KM2 2.5.1.19-RXN CACE272562:CAC0895-MONOMER 2.5.1.19	309	62.5049	0.353645	-1.49962
EUB1_0412	1118	434367	435485	MaxBin_007_0	519103	-	4.2.3.4	Pseudoramibacter alactolyticus (113287)	3-dehydroquinate synthase OS Clostridium acetobutylicum GN aroB PE 3 SV 1 # UNIPROT Q97KM3 3-DEHYDROQUINATE-SYNTHASE-RXN CACE272562:CAC0894-MONOMER 4.2.3.4	716	165.043	0.933792	-0.0988271
EUB1_0413	104	435982	436086	MaxBin_007_0	519103	-		root (1)	hypothetical protein	0	0	0	#NUM!
EUB1_0414	1394	436219	437613	MaxBin_007_0	519103	+		Pseudoramibacter alactolyticus (113287)	RNA polymerase sigma-54 factor RpoN	173	31.9822	0.180952	-2.46632
EUB1_0415	977	437668	438645	MaxBin_007_0	519103	-	3.5.1.24	Firmicutes (1239)	Choloylglycine hydrolase OS Lactobacillus plantarum GN cbh PE 3 SV 4 # UNIPROT Q06115 CHOLOYLGLYCINE-HYDROLASE-RXN 3.5.1.24	1287	339.476	1.92071	0.941643
EUB1_0416	653	438725	439378	MaxBin_007_0	519103	-		root (1)	hypothetical protein	402	158.649	0.897618	-0.155826
EUB1_0417	1550	439394	440944	MaxBin_007_0	519103	-		Clostridiales (186802)	Na+/H+ antiporter	1626	270.342	1.52956	0.613121
EUB1_0418	326	441102	441428	MaxBin_007_0	519103	-		root (1)	hypothetical protein	309	244.268	1.38204	0.466797
EUB1_0419	224	441596	441820	MaxBin_007_0	519103	+		root (1)	hypothetical protein	43	49.4704	0.279898	-1.83703
EUB1_0420	449	441905	442354	MaxBin_007_0	519103	-		root (1)	hypothetical protein	571	327.729	1.85425	0.890837
EUB1_0421	194	442360	442554	MaxBin_007_0	519103	-		root (1)	hypothetical protein	85	112.913	0.638846	-0.64646
EUB1_0422	1151	442551	443702	MaxBin_007_0	519103	-		Pseudoramibacter alactolyticus (113287)	lipase	2214	495.71	2.80467	1.48783
EUB1_0423	1349	443824	445173	MaxBin_007_0	519103	-		Pseudoramibacter alactolyticus (113287)	Mg/Co/Ni transporter MgtE / CBS domain	1284	245.289	1.38782	0.472816
EUB1_0424	704	445285	445989	MaxBin_007_0	519103	-		Pseudoramibacter alactolyticus (113287)	Membrane protein, putative	72	26.3563	0.149121	-2.74544
EUB1_0425	614	446126	446740	MaxBin_007_0	519103	-	2.5.1.3	Clostridiales (186802)	Thiamin-phosphate pyrophosphorylase (EC 2.5.1.3)	654	274.495	1.55306	0.635114
EUB1_0426	767	446733	447500	MaxBin_007_0	519103	-		Clostridiales (186802)	Thiazole synthase OS Escherichia coli (strain K12) GN thiG PE 1 SV 3 # UNIPROT P30139 THIAZOLSYN2-RXN MetaCyc:THIG-MONOMER NIL	845	283.914	1.60635	0.683786
EUB1_0427	197	447552	447749	MaxBin_007_0	519103	-		Bacteria (2)	Sulfur carrier protein ThiS	150	196.223	1.11021	0.150829
EUB1_0428	686	447961	448647	MaxBin_007_0	519103	-		Bacteria (2)	hydrolase alpha/beta fold family protein	834	313.305	1.77264	0.8259
EUB1_0429	1403	448906	450309	MaxBin_007_0	519103	+		Clostridiales (186802)	Multi antimicrobial extrusion protein (Na(+)/drug antiporter), MATE family MDR efflux pumps	65	11.9394	0.0675514	-3.88787
EUB1_0430	503	450355	450858	MaxBin_007_0	519103	+		Clostridiales (186802)	hypothetical protein	37	18.9565	0.107254	-3.2209
EUB1_0431	1172	450904	452076	MaxBin_007_0	519103	-		Clostridiales Family XI. Incertae Sedis (543310)	Conserved hypothetical GTPase protein	448	98.509	0.557352	-0.84334
EUB1_0432	650	452024	452674	MaxBin_007_0	519103	-	2.3.1.18	Veillonellaceae (31977)	Galactoside O-acetyltransferase (EC 2.3.1.18)	209	82.8625	0.468826	-1.09288
EUB1_0433	416	452840	453256	MaxBin_007_0	519103	+		Bacteria (2)	Uncharacterized protein TM0723	91	56.3733	0.318953	-1.64858
EUB1_0434	689	453259	453948	MaxBin_007_0	519103	+		Clostridiales (186802)	Sel1 repeat superfamily protein	133	49.7459	0.281457	-1.82902
EUB1_0435	2396	454196	456592	MaxBin_007_0	519103	-	3.4.21.53	Pseudoramibacter alactolyticus (113287)	ATP-dependent protease La (EC 3.4.21.53) Type I	10053	1081.27	6.11769	2.61299
EUB1_0436	416	456614	457030	MaxBin_007_0	519103	-		Clostridiales (186802)	transcriptional regulator, MarR family	703	435.499	2.464	1.301
EUB1_0437	1577	457203	458780	MaxBin_007_0	519103	-	4.1.1.49	Bacillales (1385)	Phosphoenolpyruvate carboxykinase OS Rubrobacter xylanophilus (strain DSM 9941 / NBRC 16129) GN pckA PE 3 SV 1 # UNIPROT Q1AY78 PEPCARBOXYKIN-RXN 4.1.1.49	2637	430.927	2.43813	1.28578
EUB1_0438	680	459006	459686	MaxBin_007_0	519103	-		Pseudoramibacter alactolyticus (113287)	Protein unknown function DUF45	117	44.3407	0.250874	-1.99496
EUB1_0439	1205	459798	461003	MaxBin_007_0	519103	+	4.1.1.36	Clostridiales (186802)	Probable coenzyme A biosynthesis bifunctional protein CoaBC OS Bacillus subtilis GN coaBC PE 3 SV 1 # UNIPROT O35033 P-PANTOCYSLIG-RXN BSUB:BSU15700-MONOMER 4.1.1.36 6.3.2.5	711	152.058	0.860323	-0.21705
EUB1_0440	1124	461009	462133	MaxBin_007_0	519103	-		Pseudoramibacter alactolyticus (113287)	Rossmann fold nucleotide-binding protein Smf possibly involved DNA uptake	147	33.7036	0.190691	-2.39069
EUB1_0441	1514	462150	463664	MaxBin_007_0	519103	-		Bacteria (2)	MG(2+) CHELATASE FAMILY PROTEIN / ComM-related protein	251	42.7241	0.241728	-2.04854
EUB1_0442	2177	463892	466069	MaxBin_007_0	519103	-	1.17.1.2	Pseudoramibacter alactolyticus (113287)	4-hydroxy-3-methylbut-2-enyl diphosphate reductase (EC 1.17.1.2)	13361	1581.63	8.94869	3.16168
EUB1_0443	581	466163	466744	MaxBin_007_0	519103	-	2.3.1.51	Pseudoramibacter alactolyticus (113287)	1-acyl-sn-glycerol-3-phosphate acyltransferase (EC 2.3.1.51)	636	282.102	1.5961	0.67455
EUB1_0444	659	466756	467415	MaxBin_007_0	519103	-	2.7.4.14	Firmicutes (1239)	Cytidylate kinase (EC 2.7.4.14)	318	124.356	0.703591	-0.50719
EUB1_0445	1226	467417	468643	MaxBin_007_0	519103	-		Clostridiales (186802)	NAD(FAD)-utilizing dehydrogenases	686	144.198	0.815854	-0.293617
EUB1_0446	569	468669	469238	MaxBin_007_0	519103	-		Pseudoramibacter alactolyticus (113287)	putative rRNA methylase	279	126.362	0.714942	-0.484102
EUB1_0447	716	469239	469955	MaxBin_007_0	519103	-	4.2.1.70	Clostridium (1485)	Ribosomal large subunit pseudouridine synthase B (EC 4.2.1.70)	265	95.3802	0.539649	-0.889906
EUB1_0448	593	469955	470548	MaxBin_007_0	519103	-		Pseudoramibacter alactolyticus (113287)	Segregation condensation protein B	204	88.6545	0.501596	-0.995401
EUB1_0449	752	470529	471281	MaxBin_007_0	519103	-		root (1)	hypothetical protein	1305	447.217	2.5303	1.33931
EUB1_0450	638	471278	471916	MaxBin_007_0	519103	-		Pseudoramibacter alactolyticus (113287)	FIG004556: membrane metalloprotease	964	389.387	2.20311	1.13954
EUB1_0451	1268	471932	473200	MaxBin_007_0	519103	-	4.1.1.20	Anaerofustis stercorihominis (214853)	Diaminopimelate decarboxylase OS Bacillus subtilis GN lysA PE 2 SV 5 # UNIPROT P23630 DIAMINOPIMDECARB-RXN MetaCyc:MONOMER-6601 4.1.1.20	2623	533.095	3.01618	1.59272
EUB1_0452	533	473298	473831	MaxBin_007_0	519103	-	3.6.1.13	Pseudoramibacter alactolyticus (113287)	ADP-ribose pyrophosphatase (EC 3.6.1.13)	2048	990.212	5.6025	2.48607
EUB1_0453	452	473835	474287	MaxBin_007_0	519103	-		Firmicutes (1239)	Ribonucleotide reductase transcriptional regulator NrdR	1570	895.131	5.06454	2.34043
EUB1_0454	1118	474295	475413	MaxBin_007_0	519103	-		Clostridiaceae (31979)	Cell division protein FtsZ (EC 3.4.24.-)	4469	1030.13	5.82837	2.54309
EUB1_0455	785	475623	476408	MaxBin_007_0	519103	-		root (1)	hypothetical protein	902	296.116	1.67539	0.744496
EUB1_0456	1121	476431	477552	MaxBin_007_0	519103	-	2.4.1.227	Pseudoramibacter alactolyticus (113287)	UDP-N-acetylglucosamine--N-acetylmuramyl-(pentapeptide) pyrophosphoryl-undecaprenol N-acetylglucosamine transferase (EC 2.4.1.227)	839	192.878	1.09128	0.126018
EUB1_0457	1199	477549	478748	MaxBin_007_0	519103	-		Pseudoramibacter alactolyticus (113287)	Cell division protein FtsW	1125	241.801	1.36808	0.452155
EUB1_0458	1376	478748	480124	MaxBin_007_0	519103	-	6.3.2.9	Pseudoramibacter alactolyticus (113287)	UDP-N-acetylmuramoylalanine--D-glutamate ligase (EC 6.3.2.9)	2777	520.095	2.94263	1.55711
EUB1_0459	968	480152	481120	MaxBin_007_0	519103	-	2.7.8.13	Firmicutes (1239)	Phospho-N-acetylmuramoyl-pentapeptide-transferase OS Desulfitobacterium hafniense (strain Y51) GN mraY PE 3 SV 1 # UNIPROT Q24TE3 RXN-8975 DHAF138119:DSY2910-MONOMER 2.7.8.13	1448	385.495	2.18108	1.12504
EUB1_0460	1361	481157	482518	MaxBin_007_0	519103	-	6.3.2.10	Pseudoramibacter alactolyticus (113287)	UDP-N-acetylmuramoylalanyl-D-glutamyl-2,6-diaminopimelate--D-alanyl-D-alanine ligase (EC 6.3.2.10)	1364	258.275	1.46129	0.547238
EUB1_0461	2453	482543	484996	MaxBin_007_0	519103	-	2.4.1.129	Pseudoramibacter alactolyticus (113287)	Cell division protein FtsI (EC 2.4.1.129)	3033	318.64	1.80283	0.85026
EUB1_0462	488	484977	485465	MaxBin_007_0	519103	-		root (1)	hypothetical protein	255	134.662	0.761902	-0.392322
EUB1_0463	959	485468	486427	MaxBin_007_0	519103	-		Clostridiales (186802)	rRNA small subunit methyltransferase H	583	156.666	0.886398	-0.173973
EUB1_0464	746	486557	487303	MaxBin_007_0	519103	-		Bacteria (2)	Circadian phase modifier @ NCAIR mutase (PurE)-related protein	1278	441.486	2.49788	1.3207
EUB1_0465	650	487318	487968	MaxBin_007_0	519103	-		Ruminococcus (1263)	sugar ABC transporter substrate-binding protein	512	202.993	1.14851	0.199766
EUB1_0466	851	487986	488837	MaxBin_007_0	519103	-	1.5.1.5	Bacteria (2)	Methylenetetrahydrofolate dehydrogenase (NADP+) (EC 1.5.1.5) / Methenyltetrahydrofolate cyclohydrolase 3.5.4.9)	2112	639.572	3.61862	1.85544
EUB1_0467	1673	488839	490512	MaxBin_007_0	519103	-	6.3.4.3	Bacteria (2)	Formate--tetrahydrofolate ligase OS Granulibacter bethesdensis (strain ATCC BAA-1260 / CGDNIH1) GN fhs PE 3 SV 1 # UNIPROT Q0BW57 FORMATETHFLIG-RXN 6.3.4.3	4128	635.871	3.59768	1.84707
EUB1_0468	944	490587	491531	MaxBin_007_0	519103	-		Bacteria (2)	endo-type 6-aminohexanoate oligomer hydrolase	133	36.3082	0.205427	-2.2833
EUB1_0469	1718	491610	493328	MaxBin_007_0	519103	-		Pseudoramibacter alactolyticus (113287)	Sodium-dependent phosphate transporter	3614	542.114	3.06721	1.61693
EUB1_0470	1385	493594	494979	MaxBin_007_0	519103	+	6.1.1.14	cellular organisms (131567)	Glycyl-tRNA synthetase OS Ureaplasma urealyticum serovar 10 (strain ATCC 33699 / Western) GN glyQS PE 3 SV 1 # UNIPROT B5ZC00 GLYCINE--TRNA-LIGASE-RXN 6.1.1.14	3334	620.356	3.5099	1.81143
EUB1_0471	1982	495150	497132	MaxBin_007_0	519103	+	3.6.1.1	Clostridiales (186802)	Pyrophosphate-energized proton pump (EC 3.6.1.1)	5684	739.053	4.18147	2.06401
EUB1_0472	326	497327	497653	MaxBin_007_0	519103	+		root (1)	hypothetical protein	309	244.268	1.38204	0.466797
EUB1_0473	2132	497688	499820	MaxBin_007_0	519103	+	3.6.3.3	Clostridiales (186802)	Lead, cadmium, zinc mercury transporting ATPase (EC 3.6.3.3) 3.6.3.5) Copper-translocating P-type 3.6.3.4)	1601	193.522	1.09492	0.130828
EUB1_0474	1802	499927	501729	MaxBin_007_0	519103	+		Pseudoramibacter alactolyticus (113287)	probable electron transfer protein	548	78.3702	0.443409	-1.17329
EUB1_0475	581	501797	502378	MaxBin_007_0	519103	-		Clostridiales (186802)	Substrate-specific component PdxU2 predicted pyridoxin-related ECF transporter	22783	10105.6	57.176	5.83734
EUB1_0476	1751	502871	504622	MaxBin_007_0	519103	-		Firmicutes (1239)	Lipid A export ATP-binding/permease protein MsbA	1297	190.888	1.08002	0.111061
EUB1_0477	1754	504627	506381	MaxBin_007_0	519103	-		Firmicutes (1239)	Lipid A export ATP-binding/permease protein MsbA	826	121.36	0.68664	-0.542373
EUB1_0478	884	506484	507368	MaxBin_007_0	519103	+		Clostridiales (186802)	Transcriptional regulator, LysR family	96	27.9862	0.158343	-2.65888
EUB1_0479	452	507410	507862	MaxBin_007_0	519103	-	2.7.6.5	Bacteria (2)	GTP pyrophosphokinase (EC 2.7.6.5), (p)ppGpp synthetase I	325	185.298	1.04839	0.0681786
EUB1_0480	1382	508153	509535	MaxBin_007_0	519103	-		Clostridia (186801)	SCIFF radical SAM maturase	3656	681.747	3.85724	1.94757
EUB1_0481	449	509760	510209	MaxBin_007_0	519103	-		Pseudoramibacter alactolyticus (113287)	Preprotein translocase subunit YajC (TC 3.A.5.1.1)	4049	2323.95	13.1486	3.71684
EUB1_0482	1136	510202	511338	MaxBin_007_0	519103	-	2.4.2.29	Firmicutes (1239)	tRNA-guanine transglycosylase (EC 2.4.2.29)	1247	282.887	1.60054	0.67856
EUB1_0483	1043	511346	512389	MaxBin_007_0	519103	-		Firmicutes (1239)	S-adenosylmethionine:tRNA ribosyltransferase-isomerase (EC 5.-.-.-)	1080	266.848	1.5098	0.594354
EUB1_0484	1052	512373	513425	MaxBin_007_0	519103	-		Clostridiales (186802)	Holliday junction DNA helicase RuvB	716	175.397	0.992376	-0.0110416
EUB1_0485	608	513435	514043	MaxBin_007_0	519103	-		Pseudoramibacter alactolyticus (113287)	Holliday junction DNA helicase RuvA	308	130.549	0.738628	-0.437079
EUB1_0486	272	514277	514549	MaxBin_007_0	519103	-		root (1)	hypothetical protein	229	216.966	1.22757	0.295803
EUB1_0487	743	514609	515352	MaxBin_007_0	519103	-		Pseudoramibacter alactolyticus (113287)	FIG145533: Methyltransferase (EC 2.1.1.-)	966	335.053	1.89569	0.922723
EUB1_0488	734	515373	516107	MaxBin_007_0	519103	-		Clostridium (1485)	Putative amidotransferase similar to cobyric acid synthase	911	319.851	1.80968	0.855733
EUB1_0489	1379	516121	517500	MaxBin_007_0	519103	-		Pseudoramibacter alactolyticus (113287)	proposed amino acid ligase found clustered amidotransferase	1715	320.498	1.81334	0.858648
EUB1_0490	1244	517532	518776	MaxBin_007_0	519103	-	2.7.7.7	Clostridiales (186802)	DNA polymerase IV (EC 2.7.7.7)	300	62.1479	0.351625	-1.50789
EUB1_0491	68	519035	519103	MaxBin_007_0	519103	+		root (1)	hypothetical protein	0	0	0	#NUM!
EUB1_0492	803	182	985	MaxBin_007_1	243390	-		Pseudoramibacter alactolyticus (113287)	Glutamine amidotransferase, class-II	1102	353.664	2.00099	1.00071
EUB1_0493	722	1115	1837	MaxBin_007_1	243390	-		Clostridiales (186802)	Glutamate synthase, alpha subunit domain protein	91	32.481	0.183774	-2.444
EUB1_0494	1235	1853	3088	MaxBin_007_1	243390	-	1.7.1.4	Pseudoramibacter alactolyticus (113287)	Nitrite reductase probable subunit (EC 1.7.1.4)	161	33.5957	0.190081	-2.39532
EUB1_0495	356	3093	3449	MaxBin_007_1	243390	-	1.7.1.4	Clostridiales (186802)	Nitrite reductase probable electron transfer 4Fe-S subunit (EC 1.7.1.4)	20	14.4779	0.0819141	-3.60974
EUB1_0496	1505	3556	5061	MaxBin_007_1	243390	-	1.4.1.13	Bacteria (2)	Glutamate synthase OS Methanocaldococcus jannaschii (strain ATCC 43067 / DSM 2661 JAL-1 JCM 10045 NBRC 100440) GN MJ1351 PE 3 SV 1 # UNIPROT Q58746 GLUTAMATESYN-RXN 1.4.1.13	160	27.3974	0.155011	-2.68956
EUB1_0497	1103	5061	6164	MaxBin_007_1	243390	-		Eubacterium (1730)	Glutamine amidotransferase, class-II	128	29.9061	0.169205	-2.56316
EUB1_0498	2123	6655	8778	MaxBin_007_1	243390	+	6.3.1.2	Clostridiales (186802)	Glutamine synthetase OS Bacteroides fragilis GN glnA PE 3 SV 2 # UNIPROT P15623 GLUTAMINESYN-RXN BFRA295405:BF1040-MONOMER 6.3.1.2	1543	187.301	1.05973	0.0836953
EUB1_0499	425	8996	9421	MaxBin_007_1	243390	-		Bacteria (2)	Predicted metal-dependent protease PAD1/JAB1 superfamily	1105	670.037	3.79099	1.92257
EUB1_0500	821	9446	10267	MaxBin_007_1	243390	-		Coprococcus eutactus (33043)	Sulfur carrier protein adenylyltransferase ThiF	1819	570.972	3.23049	1.69175
EUB1_0501	206	10267	10473	MaxBin_007_1	243390	-		Bacteria (2)	sulfur transfer protein involved thiamine biosynthesis	379	474.13	2.68257	1.42362
EUB1_0502	260	10492	10752	MaxBin_007_1	243390	-		Clostridiales (186802)	SirA-like domain-containing protein	484	479.73	2.71426	1.44056
EUB1_0503	869	10773	11642	MaxBin_007_1	243390	-		Bacteria (2)	Dissimilatory sulfite reductase (desulfoviridin), alpha beta subunits	998	295.962	1.67452	0.743745
EUB1_0504	1250	11732	12982	MaxBin_007_1	243390	-	2.5.1.49	Bacteria (2)	O-acetylhomoserine sulfhydrylase (EC 2.5.1.49) / O-succinylhomoserine 2.5.1.48)	1187	244.718	1.38458	0.469453
EUB1_0505	1019	13218	14237	MaxBin_007_1	243390	-	1.1.1.86	Firmicutes (1239)	Ketol-acid reductoisomerase OS Acidobacterium capsulatum (strain ATCC 51196 / DSM 11244 JCM 7670) GN ilvC PE 3 SV 1 # UNIPROT C1F6Z5 ACETOLACTREDUCTOISOM-RXN 1.1.1.86	18378	4647.82	26.2968	4.71682
EUB1_0506	1364	14446	15810	MaxBin_007_1	243390	-		Firmicutes (1239)	Xanthine/uracil/thiamine/ascorbate permease family protein	6246	1180.08	6.67677	2.73915
EUB1_0507	1568	15899	17467	MaxBin_007_1	243390	-		Bacteria (2)	Cysteine permease	279	45.8547	0.25944	-1.94653
EUB1_0508	833	17663	18496	MaxBin_007_1	243390	-		Clostridiales (186802)	Spermidine Putrescine ABC transporter permease component potC	10	3.09371	0.0175039	-5.83618
EUB1_0509	881	18520	19401	MaxBin_007_1	243390	-		Clostridium (1485)	Spermidine Putrescine ABC transporter permease component PotB (TC 3.A.1.11.1)	5	1.46258	0.00827509	-6.91701
EUB1_0510	1148	19376	20524	MaxBin_007_1	243390	-		Firmicutes (1239)	Putrescine transport ATP-binding protein PotA (TC 3.A.1.11.1)	6	1.3469	0.00762058	-7.03588
EUB1_0511	341	20538	20879	MaxBin_007_1	243390	-		Clostridia (186801)	Nitrogen regulatory protein P-II	6	4.53442	0.0256552	-5.2846
EUB1_0512	1085	20909	21994	MaxBin_007_1	243390	-		root (1)	hypothetical protein	8	1.90014	0.0107508	-6.53942
EUB1_0513	1508	21991	23499	MaxBin_007_1	243390	-		Anaerostipes (207244)	hypothetical protein	11	1.87982	0.0106358	-6.55493
EUB1_0514	1154	23531	24685	MaxBin_007_1	243390	-		root (1)	hypothetical protein	3	0.669947	0.00379048	-8.0434
EUB1_0515	815	24860	25675	MaxBin_007_1	243390	+		Clostridiales (186802)	heavy metal resistance transcriptional regulator Hmrr, MerR family	140	44.2686	0.250466	-1.99731
EUB1_0516	1136	25697	26833	MaxBin_007_1	243390	-		Coprococcus eutactus (33043)	SoxB-like sarcosine oxidase, subunit beta related	49	11.1159	0.0628922	-3.99098
EUB1_0517	329	26830	27159	MaxBin_007_1	243390	-		Coprococcus eutactus (33043)	(2Fe-2S)-binding protein	15	11.7495	0.0664774	-3.91099
EUB1_0518	1580	27172	28752	MaxBin_007_1	243390	-	1.5.3.1	Bacteria (2)	Sarcosine oxidase alpha subunit (EC 1.5.3.1)	66	10.765	0.0609068	-4.03725
EUB1_0519	317	28754	29071	MaxBin_007_1	243390	-	1.5.3.1	Bacteria (2)	Sarcosine oxidase alpha subunit (EC 1.5.3.1)	11	8.9425	0.0505955	-4.30485
EUB1_0520	1157	29095	30252	MaxBin_007_1	243390	-	4.3.1.12	Bacteria (2)	Ornithine cyclodeaminase (EC 4.3.1.12)	64	14.2552	0.0806539	-3.63211
EUB1_0521	845	30479	31324	MaxBin_007_1	243390	-	1.1.1.157	Bacteria (2)	3-hydroxybutyryl-CoA dehydrogenase (EC 1.1.1.157) 3-hydroxyacyl-CoA 1.1.1.35)	58363	17799.4	100.707	6.65402
EUB1_0522	776	31408	32184	MaxBin_007_1	243390	-	4.2.1.55	Bacteria (2)	3-hydroxybutyryl-CoA dehydratase OS Clostridium acetobutylicum GN crt PE 3 SV 1 # UNIPROT P52046 3-HYDROXBUTYRYL-COA-DEHYDRATASE-RXN MetaCyc:CRTCLOS-MONOMER 4.2.1.55	27357	9085.15	51.4027	5.68377
EUB1_0523	1184	32224	33408	MaxBin_007_1	243390	-	2.3.1.16	Clostridiales (186802)	3-ketoacyl-CoA thiolase, mitochondrial OS Homo sapiens GN ACAA2 PE 1 SV 2 # UNIPROT P42765 KETOACYLCOATHIOL-RXN MetaCyc:MONOMER-14817 2.3.1.16	62834	13676.3	77.3788	6.27387
EUB1_0524	470	33864	34334	MaxBin_007_1	243390	+		Pseudoramibacter alactolyticus (113287)	Biotin carboxyl carrier protein acetyl-CoA carboxylase	144	78.9569	0.446728	-1.16253
EUB1_0525	1427	34338	35765	MaxBin_007_1	243390	+	6.3.4.14	Bacteria (2)	Pyruvate carboxylase subunit A OS Methanocaldococcus jannaschii (strain ATCC 43067 / DSM 2661 JAL-1 JCM 10045 NBRC 100440) GN pycA PE 1 SV # UNIPROT Q58626 BIOTIN-CARBOXYL-RXN 6.3.4.14	896	161.811	0.91551	-0.127353
EUB1_0526	872	35762	36634	MaxBin_007_1	243390	+	6.4.1.2	Clostridiales (186802)	Acetyl-coenzyme A carboxylase carboxyl transferase subunit beta OS Clostridium cellulolyticum (strain ATCC 35319 / DSM 5812 JCM 6584 H10) GN accD PE 3 SV 1 # UNIPROT B8I941 ACETYL-COA-CARBOXYLTRANSFER-RXN 6.4.1.2	396	117.032	0.662152	-0.594766
EUB1_0527	971	36672	37643	MaxBin_007_1	243390	+	6.4.1.2	Firmicutes (1239)	Acetyl-coenzyme A carboxylase carboxyl transferase subunit alpha OS Heliobacterium modesticaldum (strain ATCC 51547 / Ice1) GN accA PE 3 SV 1 # UNIPROT B0TI32 ACETYL-COA-CARBOXYLTRANSFER-RXN 6.4.1.2	240	63.6968	0.360388	-1.47238
EUB1_0528	959	37673	38632	MaxBin_007_1	243390	+	2.3.1.180	Pseudoramibacter alactolyticus (113287)	3-oxoacyl- synthase, KASIII (EC 2.3.1.180)	299	80.3485	0.454602	-1.13732
EUB1_0529	938	38649	39587	MaxBin_007_1	243390	+	1.3.1.9	Firmicutes (1239)	Enoyl- reductase (EC 1.3.1.9)	224	61.5418	0.348196	-1.52203
EUB1_0530	926	39603	40529	MaxBin_007_1	243390	+	2.3.1.39	Firmicutes (1239)	Malonyl CoA-acyl carrier protein transacylase (EC 2.3.1.39)	479	133.306	0.754229	-0.406925
EUB1_0531	758	40539	41297	MaxBin_007_1	243390	+	1.1.1.100	cellular organisms (131567)	3-oxoacyl- reductase 1 OS Synechocystis sp. (strain ATCC 27184 / PCC 6803 N-1) GN fabG1 PE 3 SV # UNIPROT P73574 3-OXOACYL-ACP-REDUCT-RXN SSP1148:SLR0886-MONOMER 1.1.1.100	114	38.758	0.219288	-2.1891
EUB1_0532	1247	41316	42563	MaxBin_007_1	243390	+	2.3.1.179	Firmicutes (1239)	3-oxoacyl- synthase 2 OS Synechocystis sp. (strain ATCC 27184 / PCC 6803 N-1) GN fabF PE 1 SV # UNIPROT P73283 2.3.1.179-RXN SSP1148:SLL1069-MONOMER 2.3.1.179	521	107.67	0.609186	-0.715045
EUB1_0533	467	42565	43032	MaxBin_007_1	243390	+	4.2.1.59	Firmicutes (1239)	3-hydroxyacyl- dehydratase, FabZ form (EC 4.2.1.59)	270	148.995	0.842996	-0.246402
EUB1_0534	431	43045	43476	MaxBin_007_1	243390	+		Pseudoramibacter alactolyticus (113287)	Transcriptional regulator, MarR family	396	236.779	1.33967	0.421874
EUB1_0535	566	43675	44241	MaxBin_007_1	243390	+		Pseudoramibacter alactolyticus (113287)	hypothetical protein	1559	709.831	4.01614	2.00581
EUB1_0536	833	44336	45169	MaxBin_007_1	243390	-		Pseudoramibacter alactolyticus (113287)	Predicted hydrolase	532	164.586	0.931205	-0.102829
EUB1_0537	1538	45166	46704	MaxBin_007_1	243390	-	3.6.1.11	Clostridiales (186802)	Exopolyphosphatase (EC 3.6.1.11)	1969	329.925	1.86667	0.900469
EUB1_0538	911	46723	47634	MaxBin_007_1	243390	-		root (1)	hypothetical protein	219	61.9514	0.350513	-1.51246
EUB1_0539	2129	47697	49826	MaxBin_007_1	243390	-		Clostridiales (186802)	Translation elongation factor G-related protein	4664	564.557	3.1942	1.67545
EUB1_0540	338	50019	50357	MaxBin_007_1	243390	-		root (1)	hypothetical protein	2008	1530.99	8.66215	3.11473
EUB1_0541	386	50354	50740	MaxBin_007_1	243390	-		Pseudoramibacter alactolyticus (113287)	hypothetical protein	1948	1300.55	7.35835	2.87938
EUB1_0542	269	50828	51097	MaxBin_007_1	243390	-		Bacteria (2)	phosphocarrier protein, nitrogen regulation associated	551	527.867	2.98661	1.57851
EUB1_0543	1736	51127	52863	MaxBin_007_1	243390	-	2.7.3.9	Firmicutes (1239)	Phosphoenolpyruvate-protein phosphotransferase PTS system (EC 2.7.3.9)	5381	798.801	4.51952	2.17617
EUB1_0544	599	52897	53496	MaxBin_007_1	243390	-		Firmicutes (1239)	Recombination protein RecR	622	267.602	1.51406	0.59842
EUB1_0545	350	53497	53847	MaxBin_007_1	243390	-		Clostridiales (186802)	nucleoid-associated protein, YbaB/EbfC family	263	193.648	1.09564	0.13177
EUB1_0546	1664	53924	55588	MaxBin_007_1	243390	-	2.7.7.7	Pseudoramibacter alactolyticus (113287)	DNA polymerase III subunits gamma tau (EC 2.7.7.7)	1011	156.575	0.885884	-0.174811
EUB1_0547	896	55752	56648	MaxBin_007_1	243390	+		Pseudoramibacter alactolyticus (113287)	Permease drug/metabolite transporter (DMT) superfamily	130	37.3904	0.211551	-2.24093
EUB1_0548	545	56667	57212	MaxBin_007_1	243390	-		Clostridiales (186802)	putative flavoredoxin	212	100.245	0.567177	-0.81813
EUB1_0549	422	57403	57825	MaxBin_007_1	243390	+		Clostridiales (186802)	predicted transcriptional regulator	119	72.6708	0.411162	-1.28222
EUB1_0550	527	57818	58345	MaxBin_007_1	243390	+		Ruminococcus (1263)	DNA, complete sequence	132	64.5489	0.36521	-1.4532
EUB1_0551	1301	58384	59685	MaxBin_007_1	243390	+		Clostridiales (186802)	Nucleotidyltransferase/DNA polymerase involved DNA repair	286	56.6518	0.320529	-1.64147
EUB1_0552	440	59682	60122	MaxBin_007_1	243390	+		root (1)	hypothetical protein	40	23.4279	0.132552	-2.91537
EUB1_0553	392	60132	60524	MaxBin_007_1	243390	-		Clostridiales (186802)	helicase family protein	54	35.5004	0.200857	-2.31576
EUB1_0554	752	60678	61430	MaxBin_007_1	243390	+	5.4.2.1	Bacteria (2)	2,3-bisphosphoglycerate-dependent phosphoglycerate mutase OS Desulfovibrio vulgaris subsp. (strain DP4) GN gpmA PE 3 SV 1 # UNIPROT A1VAI9 3PGAREARR-RXN 5.4.2.1	3344	1145.97	6.48377	2.69683
EUB1_0555	1346	61481	62827	MaxBin_007_1	243390	-		Bacteria (2)	Methionine transporter MetT	1350	258.472	1.4624	0.548343
EUB1_0556	1088	62824	63912	MaxBin_007_1	243390	-		Clostridiales (186802)	Hypothetical similar to thiamin biosynthesis lipoprotein ApbE	975	230.941	1.30664	0.385857
EUB1_0557	491	64022	64513	MaxBin_007_1	243390	-		Bacteria (2)	NTP pyrophosphohydrolases including oxidative damage repair enzymes	4699	2466.32	13.9541	3.80262
EUB1_0558	1421	64541	65962	MaxBin_007_1	243390	-		root (1)	hypothetical protein	10416	1889	10.6877	3.41788
EUB1_0559	575	66074	66649	MaxBin_007_1	243390	-		Clostridiales (186802)	DJ-1/YajL/PfpI superfamily, includes chaperone protein YajL (former ThiJ), parkinsonism-associated DJ-1, peptidases PfpI, Hsp31	1347	603.705	3.41569	1.77218
EUB1_0560	464	66811	67275	MaxBin_007_1	243390	+		Pseudoramibacter alactolyticus (113287)	Ferritin Dps	6187	3436.27	19.442	4.2811
EUB1_0561	623	67492	68115	MaxBin_007_1	243390	+		root (1)	hypothetical protein	112	46.3293	0.262125	-1.93167
EUB1_0562	3620	68211	71831	MaxBin_007_1	243390	-		root (1)	hypothetical protein	95510	6799.32	38.4697	5.26565
EUB1_0563	1790	72067	73857	MaxBin_007_1	243390	-	2.4.1.18	Ruminococcaceae bacterium D16 (552398)	1,4-alpha-glucan (glycogen) branching enzyme, GH-13-type (EC 2.4.1.18)	792	114.024	0.645136	-0.632326
EUB1_0564	1319	74059	75378	MaxBin_007_1	243390	+		Bacteria (2)	COG2078: Uncharacterized ACR	748	146.144	0.826867	-0.274273
EUB1_0565	830	75375	76205	MaxBin_007_1	243390	+		Bacteria (2)	COG1180: Radical SAM, Pyruvate-formate lyase-activating enzyme like	400	124.196	0.702685	-0.50905
EUB1_0566	653	76271	76924	MaxBin_007_1	243390	-		Veillonellaceae (31977)	CBS domain protein, lmo1865 homolog	232	91.5588	0.518029	-0.948897
EUB1_0567	635	77137	77772	MaxBin_007_1	243390	-		Clostridiales (186802)	putative metal dependent hydrolase	747	303.16	1.71524	0.778413
EUB1_0568	254	77776	78030	MaxBin_007_1	243390	-		Clostridiales (186802)	no significant homology.	206	209.006	1.18253	0.241877
EUB1_0569	578	78102	78680	MaxBin_007_1	243390	-		Firmicutes (1239)	Transcriptional regulator, TetR family	275	122.611	0.693719	-0.527576
EUB1_0570	1865	78836	80701	MaxBin_007_1	243390	+	3.6.3.3	Clostridium (1485)	Lead, cadmium, zinc mercury transporting ATPase (EC 3.6.3.3) 3.6.3.5) Copper-translocating P-type 3.6.3.4)	303	41.8687	0.236888	-2.07772
EUB1_0571	353	80776	81129	MaxBin_007_1	243390	-		root (1)	hypothetical protein	48	35.0422	0.198265	-2.3345
EUB1_0572	956	81157	82113	MaxBin_007_1	243390	-		Butyrivibrio (830)	Transcription regulator	636	171.445	0.970014	-0.0439222
EUB1_0573	1211	82223	83434	MaxBin_007_1	243390	-	1.1.1.1	Pseudoramibacter alactolyticus (113287)	Alcohol dehydrogenase (EC 1.1.1.1)	869	184.927	1.0463	0.0652909
EUB1_0574	1022	83474	84496	MaxBin_007_1	243390	-	1.20.4.1	Pseudoramibacter alactolyticus (113287)	Arsenate reductase (EC 1.20.4.1)	1363	343.693	1.94457	0.959452
EUB1_0575	1412	84644	86056	MaxBin_007_1	243390	-	3.5.4.25	Selenomonadales (909929)	3,4-dihydroxy-2-butanone 4-phosphate synthase / GTP cyclohydrolase II (EC 3.5.4.25)	922	168.276	0.952084	-0.0708398
EUB1_0576	596	86231	86827	MaxBin_007_1	243390	-	2.7.1.156	Pseudoramibacter alactolyticus (113287)	Adenosylcobinamide kinase (EC 2.7.1.156) / Adenosylcobinamide-phosphate guanylyltransferase 2.7.7.62)	237	102.477	0.579804	-0.786364
EUB1_0577	1061	86838	87899	MaxBin_007_1	243390	-	4.1.1.81	Pseudoramibacter alactolyticus (113287)	L-threonine 3-O-phosphate decarboxylase (EC 4.1.1.81)	551	133.832	0.757208	-0.401239
EUB1_0578	1022	87932	88954	MaxBin_007_1	243390	-	6.3.1.10	Pseudoramibacter alactolyticus (113287)	Adenosylcobinamide-phosphate synthase (EC 6.3.1.10)	423	106.663	0.603488	-0.728604
EUB1_0579	1514	88954	90468	MaxBin_007_1	243390	-	6.3.5.10	Bacteria (2)	Cobyric acid synthase OS Listeria monocytogenes serotype 4c (strain L99) GN cobQ PE 3 SV 1 # UNIPROT E1UFJ2 R345-RXN 6.3.5.10	718	122.215	0.691477	-0.532248
EUB1_0580	746	90501	91247	MaxBin_007_1	243390	-	1.3.1.54	Pseudoramibacter alactolyticus (113287)	Cobalt-precorrin-6x reductase (EC 1.3.1.54)	153	52.854	0.299042	-1.74158
EUB1_0581	749	91244	91993	MaxBin_007_1	243390	-	6.3.5.10	Bacteria (2)	Adenosylcobyric acid synthase (Glutamine-hydrolysing) OS Geobacter uraniireducens (strain Rf4) GN PE 3 SV 1 # UNIPROT A5GDT2 R345-RXN 6.3.5.10	427	146.917	0.831237	-0.266668
EUB1_0582	1055	92007	93062	MaxBin_007_1	243390	-		Pseudoramibacter alactolyticus (113287)	Cobalamin biosynthesis protein CbiG	465	113.586	0.642657	-0.637879
EUB1_0583	764	93069	93833	MaxBin_007_1	243390	-	2.1.1.133	Bacteria (2)	Precorrin-4 C(11)-methyltransferase OS Pseudomonas aeruginosa GN cobM PE 3 SV 1 # UNIPROT Q9HZP9 2.1.1.133-RXN PAER208964:PA2948-MONOMER 2.1.1.133	230	77.5818	0.438948	-1.18788
EUB1_0584	794	93830	94624	MaxBin_007_1	243390	-	4.99.1.3	Alkaliphilus oremlandii (461876)	Sirohydrochlorin cobaltochelatase CbiK (EC 4.99.1.3)	694	225.25	1.27444	0.349858
EUB1_0585	1298	94637	95935	MaxBin_007_1	243390	-	5.4.3.8	Firmicutes (1239)	Glutamate-1-semialdehyde 2,1-aminomutase 2 OS Exiguobacterium sibiricum (strain DSM 17290 / JCM 13490 255-15) GN hemL2 PE 3 SV 1 # UNIPROT B1YJU8 GSAAMINOTRANS-RXN 5.4.3.8	850	168.76	0.954824	-0.066694
EUB1_0586	992	95949	96941	MaxBin_007_1	243390	-	4.2.1.24	Clostridiales (186802)	Delta-aminolevulinic acid dehydratase OS Methanocaldococcus jannaschii (strain ATCC 43067 / DSM 2661 JAL-1 JCM 10045 NBRC 100440) GN hemB PE 3 SV 1 # UNIPROT Q60178 PORPHOBILSYNTH-RXN 4.2.1.24	957	248.614	1.40663	0.49224
EUB1_0587	1529	96982	98511	MaxBin_007_1	243390	-	2.1.1.107	Clostridiales (186802)	Uroporphyrinogen-III methyltransferase (EC 2.1.1.107) / synthase 4.2.1.75)	561	94.5542	0.534976	-0.902454
EUB1_0588	917	98508	99425	MaxBin_007_1	243390	-	2.5.1.61	Clostridiales (186802)	Porphobilinogen deaminase OS Clostridium difficile (strain 630) GN hemC PE 3 SV 1 # UNIPROT Q180R9 OHMETHYLBILANESYN-RXN 2.5.1.61	233	65.4805	0.370481	-1.43253
EUB1_0589	581	99427	100008	MaxBin_007_1	243390	-	1.3.1.76	Clostridiales (186802)	Siroheme synthase / Precorrin-2 oxidase (EC 1.3.1.76) Sirohydrochlorin ferrochelatase 4.99.1.4) Uroporphyrinogen-III methyltransferase 2.1.1.107)	55	24.3956	0.138027	-2.85697
EUB1_0590	1247	100020	101267	MaxBin_007_1	243390	-	1.2.1.70	Clostridiales (186802)	Glutamyl-tRNA reductase (EC 1.2.1.70)	914	188.888	1.06871	0.0958662
EUB1_0591	758	101277	102035	MaxBin_007_1	243390	-	2.3.1.51	Eubacteriaceae (186806)	1-acyl-sn-glycerol-3-phosphate acyltransferase (EC 2.3.1.51)	252	85.6755	0.484742	-1.04471
EUB1_0592	581	102076	102657	MaxBin_007_1	243390	-		Clostridiales (186802)	Cobalt-precorrin-6y C5-methyltransferase (EC 2.1.1.-) / C15-methyltransferase	61	27.057	0.153085	-2.7076
EUB1_0593	647	102650	103297	MaxBin_007_1	243390	-		Pseudoramibacter alactolyticus (113287)	precorrin-6y C5,15-methyltransferase (decarboxylating), CbiE subunit	127	50.5853	0.286206	-1.80488
EUB1_0594	1148	103294	104442	MaxBin_007_1	243390	-		Pseudoramibacter alactolyticus (113287)	Cobalt-precorrin-6 synthase, anaerobic	316	70.9366	0.401351	-1.31706
EUB1_0595	719	104439	105158	MaxBin_007_1	243390	-	2.1.1.130	Clostridiales (186802)	Cobalt-precorrin-2 C20-methyltransferase (EC 2.1.1.130)	406	145.52	0.823334	-0.28045
EUB1_0596	641	105164	105805	MaxBin_007_1	243390	-	5.4.1.2	Bacteria (2)	Cobalt-precorrin-8x methylmutase (EC 5.4.1.2)	128	51.4609	0.291159	-1.78012
EUB1_0597	881	105855	106736	MaxBin_007_1	243390	-		Pseudoramibacter alactolyticus (113287)	Threonine kinase B12 biosynthesis	319	93.3126	0.527951	-0.921524
EUB1_0598	1379	106733	108112	MaxBin_007_1	243390	-		Pseudoramibacter alactolyticus (113287)	Cobyrinic acid A,C-diamide synthase	578	108.016	0.611142	-0.710419
EUB1_0599	851	108296	109147	MaxBin_007_1	243390	-		Clostridiales (186802)	ATPase component CbiO energizing module cobalt ECF transporter	151	45.727	0.258718	-1.95055
EUB1_0600	938	109140	110078	MaxBin_007_1	243390	-		Pseudoramibacter alactolyticus (113287)	Transmembrane component CbiQ energizing module cobalt ECF transporter	406	111.545	0.631106	-0.664047
EUB1_0601	326	110165	110491	MaxBin_007_1	243390	-		Clostridiales (186802)	Additional substrate-specific component CbiN cobalt ECF transporter	3383	2674.3	15.1308	3.91942
EUB1_0602	752	110509	111261	MaxBin_007_1	243390	-		Clostridiales (186802)	Substrate-specific component CbiM cobalt ECF transporter	4063	1392.37	7.87785	2.9778
EUB1_0603	299	111750	112049	MaxBin_007_1	243390	-		Clostridiales (186802)	RelB/DinJ family addiction module antitoxin	28	24.133	0.136542	-2.87259
EUB1_0604	668	112284	112952	MaxBin_007_1	243390	+		Ruminococcus flavefaciens (1265)	Restriction endonuclease BglII	1674	645.809	3.65391	1.86944
EUB1_0605	683	112949	113632	MaxBin_007_1	243390	+		Bacteria (2)	type II DNA modification methyltransferase, putative	1226	462.589	2.61727	1.38806
EUB1_0606	881	113784	114665	MaxBin_007_1	243390	-		root (1)	hypothetical protein	1457	426.196	2.41136	1.26985
EUB1_0607	245	114815	115060	MaxBin_007_1	243390	-		root (1)	hypothetical protein	29	30.504	0.172588	-2.5346
EUB1_0608	410	115041	115451	MaxBin_007_1	243390	-		root (1)	hypothetical protein	625	392.845	2.22267	1.15229
EUB1_0609	224	115454	115678	MaxBin_007_1	243390	-		root (1)	hypothetical protein	144	165.668	0.937332	-0.0933683
EUB1_0610	221	115748	115969	MaxBin_007_1	243390	-		root (1)	hypothetical protein	227	264.703	1.49766	0.582708
EUB1_0611	608	116125	116733	MaxBin_007_1	243390	-		root (1)	hypothetical protein	5	2.1193	0.0119907	-6.38194
EUB1_0612	875	116750	117625	MaxBin_007_1	243390	-		root (1)	hypothetical protein	38	11.1918	0.063322	-3.98115
EUB1_0613	935	117871	118806	MaxBin_007_1	243390	-	1.1.1.100	Clostridium sp. SY8519 (1042156)	3-oxoacyl- reductase (EC 1.1.1.100)	1508	415.638	2.35163	1.23366
EUB1_0614	884	119175	120059	MaxBin_007_1	243390	+		Eubacterium (1730)	hypothetical protein	111	32.3591	0.183084	-2.44943
EUB1_0615	323	120551	120874	MaxBin_007_1	243390	+		root (1)	hypothetical protein	1	0.797853	0.00451415	-7.79133
EUB1_0616	734	121778	122512	MaxBin_007_1	243390	+	1.1.1.100	Pseudoramibacter alactolyticus (113287)	3-oxoacyl- reductase (EC 1.1.1.100)	40	14.0439	0.0794589	-3.65365
EUB1_0617	887	122681	123568	MaxBin_007_1	243390	+	4.1.2.13	Bacteria (2)	Fructose-bisphosphate aldolase class 1 OS Synechocystis sp. (strain ATCC 27184 / PCC 6803 N-1) GN fda PE 3 SV # UNIPROT P74309 F16ALDOLASE-RXN SSP1148:SLR0943-MONOMER 4.1.2.13	2104	611.29	3.45861	1.79019
EUB1_0618	1403	123703	125106	MaxBin_007_1	243390	+		Bacteria (2)	Multi antimicrobial extrusion protein (Na(+)/drug antiporter), MATE family MDR efflux pumps	357	65.5746	0.371013	-1.43046
EUB1_0619	953	125536	126489	MaxBin_007_1	243390	+		Pseudoramibacter alactolyticus (113287)	transcriptional regulator	433	117.09	0.662482	-0.594048
EUB1_0620	1190	126539	127729	MaxBin_007_1	243390	+	1.1.1.261	Pseudoramibacter alactolyticus (113287)	Glycerol-1-phosphate dehydrogenase (EC 1.1.1.261)	4006	867.54	4.90843	2.29526
EUB1_0621	794	127831	128625	MaxBin_007_1	243390	+		Clostridiales (186802)	Hypothetical NagD-like phosphatase	723	234.662	1.32769	0.408918
EUB1_0622	1679	128655	130334	MaxBin_007_1	243390	+	2.7.1.16	cellular organisms (131567)	Ribulokinase (EC 2.7.1.16)	1245	191.093	1.08118	0.112605
EUB1_0623	1688	130386	132074	MaxBin_007_1	243390	+	2.7.1.16	Pseudoramibacter alactolyticus (113287)	Ribulokinase (EC 2.7.1.16)	4444	678.464	3.83867	1.94061
EUB1_0624	437	132255	132692	MaxBin_007_1	243390	-	5.3.1.6	Clostridiales (186802)	Ribose 5-phosphate isomerase B (EC 5.3.1.6)	596	351.472	1.98858	0.991741
EUB1_0625	1280	132880	134160	MaxBin_007_1	243390	-	6.1.1.11	Clostridiales (186802)	Seryl-tRNA synthetase OS Coprothermobacter proteolyticus (strain ATCC 35245 / DSM 5265 BT) GN serS PE 3 SV 1 # UNIPROT B5Y8D8 SERINE--TRNA-LIGASE-RXN 6.1.1.11	2305	464.073	2.62567	1.39268
EUB1_0626	509	134194	134703	MaxBin_007_1	243390	-		Clostridiales (186802)	Protein export cytoplasm protein SecA ATPase RNA helicase (TC 3.A.5.1.1)	504	255.175	1.44375	0.52982
EUB1_0627	995	134887	135882	MaxBin_007_1	243390	-	1.4.1.16	Bacteria (2)	Meso-diaminopimelate D-dehydrogenase OS Corynebacterium glutamicum GN ddh PE 1 SV # UNIPROT P04964 DIAMINOPIMELATE-DEHYDROGENASE-RXN MetaCyc:MONOMER-6621 1.4.1.16	4517	1169.91	6.61921	2.72666
EUB1_0628	1340	135958	137298	MaxBin_007_1	243390	-		Bacteria (2)	4-hydroxybutyrate coenzyme A transferase	4592	883.125	4.99662	2.32095
EUB1_0629	1007	137399	138406	MaxBin_007_1	243390	-		root (1)	hypothetical protein	246	62.9551	0.356192	-1.48927
EUB1_0630	731	138452	139183	MaxBin_007_1	243390	-		Pseudoramibacter alactolyticus (113287)	NPQTN specific sortase B	881	310.587	1.75727	0.813332
EUB1_0631	905	139199	140104	MaxBin_007_1	243390	-	1.3.3.1	Clostridiales (186802)	Dihydroorotate dehydrogenase, catalytic subunit (EC 1.3.3.1)	576	164.021	0.92801	-0.107787
EUB1_0632	716	140101	140817	MaxBin_007_1	243390	-	1.3.3.1	Pseudoramibacter alactolyticus (113287)	Dihydroorotate dehydrogenase electron transfer subunit (EC 1.3.3.1)	372	133.892	0.757546	-0.400595
EUB1_0633	854	140808	141662	MaxBin_007_1	243390	-	4.1.1.23	Pseudoramibacter alactolyticus (113287)	Orotidine 5'-phosphate decarboxylase OS Clostridium kluyveri (strain ATCC 8527 / DSM 555 NCIMB 10680) GN pyrF PE 3 SV 1 # UNIPROT A5N2L5 OROTPDECARB-RXN 4.1.1.23	876	264.345	1.49563	0.580756
EUB1_0634	1178	141640	142818	MaxBin_007_1	243390	-	3.5.2.3	Clostridiales (186802)	Dihydroorotase (EC 3.5.2.3)	520	113.758	0.643631	-0.635694
EUB1_0635	437	142829	143266	MaxBin_007_1	243390	-		Anaerofustis stercorihominis (214853)	Aspartate carbamoyltransferase regulatory chain (PyrI)	382	225.272	1.27456	0.350001
EUB1_0636	953	143263	144216	MaxBin_007_1	243390	-	2.1.3.2	Clostridiales (186802)	Aspartate carbamoyltransferase OS Bifidobacterium longum (strain DJO10A) GN pyrB PE 3 SV 1 # UNIPROT B3DS61 ASPCARBTRANS-RXN 2.1.3.2	431	116.549	0.659422	-0.600727
EUB1_0637	1634	144470	146104	MaxBin_007_1	243390	+		root (1)	carbonic anhydrase, family 3	336	52.9923	0.299824	-1.73781
EUB1_0638	2171	146224	148395	MaxBin_007_1	243390	+		root (1)	hypothetical protein	463	54.96	0.310957	-1.68521
EUB1_0639	134	148445	148579	MaxBin_007_1	243390	-		root (1)	hypothetical protein	0	0	0	#NUM!
EUB1_0640	1256	149136	150392	MaxBin_007_1	243390	+	2.7.1.100	Pseudoramibacter alactolyticus (113287)	5-methylthioribose kinase (EC 2.7.1.100)	1770	363.169	2.05477	1.03897
EUB1_0641	803	150505	151308	MaxBin_007_1	243390	-		Actinomycetales (2037)	Hypothetical NagD-like phosphatase, Actinobacterial subfamily	1063	341.148	1.93017	0.948731
EUB1_0642	851	151421	152272	MaxBin_007_1	243390	-		Oscillibacter (459786)	Ferredoxin	835	252.861	1.43066	0.516679
EUB1_0643	1937	152311	154248	MaxBin_007_1	243390	-	6.3.1.5	Bacteria (2)	NAD synthetase (EC 6.3.1.5) / Glutamine amidotransferase chain	1117	148.61	0.840819	-0.250133
EUB1_0644	1613	154631	156244	MaxBin_007_1	243390	-	6.3.4.2	Clostridium (1485)	CTP synthase OS Coprothermobacter proteolyticus (strain ATCC 35245 / DSM 5265 BT) GN pyrG PE 3 SV 1 # UNIPROT B5Y8A3 CTPSYN-RXN 6.3.4.2	5128	819.292	4.63546	2.21271
EUB1_0645	1481	156374	157855	MaxBin_007_1	243390	-		Pseudoramibacter alactolyticus (113287)	COG1070: Sugar (pentulose hexulose) kinases	1376	239.436	1.3547	0.43797
EUB1_0646	764	158012	158776	MaxBin_007_1	243390	+	3.1.11.2	Clostridium (1485)	Exodeoxyribonuclease III (EC 3.1.11.2)	260	87.7011	0.496202	-1.011
EUB1_0647	785	158805	159590	MaxBin_007_1	243390	+		Firmicutes (1239)	Putative deoxyribonuclease YcfH	167	54.8242	0.310188	-1.68878
EUB1_0648	785	159587	160372	MaxBin_007_1	243390	+		Clostridiales (186802)	AzlC-like	292	95.8602	0.542366	-0.882663
EUB1_0649	317	160362	160679	MaxBin_007_1	243390	+		Pseudoramibacter alactolyticus (113287)	branched-chain amino acid ABC transporter [	136	110.562	0.625545	-0.676815
EUB1_0650	416	160707	161123	MaxBin_007_1	243390	+		root (1)	hypothetical protein	163	100.976	0.571312	-0.80765
EUB1_0651	788	161139	161927	MaxBin_007_1	243390	+		Pseudoramibacter alactolyticus (113287)	Hydrolase (HAD superfamily) cluster DUF1447	305	99.7468	0.564355	-0.825325
EUB1_0652	557	161909	162466	MaxBin_007_1	243390	-		Bacteria (2)	Iron-sulfur flavoprotein	93	43.0282	0.243448	-2.03831
EUB1_0653	1658	162474	164132	MaxBin_007_1	243390	-		Clostridiales (186802)	Hydroxylamine reductase (EC 1.7.-.-)	1775	275.892	1.56096	0.642437
EUB1_0654	1244	164406	165650	MaxBin_007_1	243390	+		Firmicutes (1239)	Ammonium transporter	21	4.35035	0.0246138	-5.34439
EUB1_0655	344	165672	166016	MaxBin_007_1	243390	+		Firmicutes (1239)	Nitrogen regulatory protein P-II	5	3.74573	0.0211929	-5.56028
EUB1_0656	1703	166089	167792	MaxBin_007_1	243390	-	6.1.1.19	Clostridia (186801)	Arginyl-tRNA synthetase OS Clostridium cellulolyticum (strain ATCC 35319 / DSM 5812 JCM 6584 H10) GN argS PE 3 SV 1 # UNIPROT B8I592 ARGININE--TRNA-LIGASE-RXN 6.1.1.19	2476	374.681	2.1199	1.08399
EUB1_0657	449	167816	168265	MaxBin_007_1	243390	-		Pseudoramibacter alactolyticus (113287)	DUF1934 domain-containing protein	304	174.483	0.987202	-0.0185825
EUB1_0658	1064	168299	169363	MaxBin_007_1	243390	-	6.3.2.4	Clostridiales (186802)	D-alanine--D-alanine ligase OS Clostridium thermocellum (strain ATCC 27405 / DSM 1237) GN ddl PE 3 SV 1 # UNIPROT A3DGS7 DALADALALIG-RXN 6.3.2.4	1025	248.26	1.40463	0.490187
EUB1_0659	1688	169485	171173	MaxBin_007_1	243390	-	5.4.2.2	Clostridium perfringens (1502)	Phosphoglucomutase OS Bacillus subtilis GN pgcA PE 1 SV 3 # UNIPROT P18159 PHOSPHOGLUCMUT-RXN BSUB:BSU09310-MONOMER 5.4.2.2	2979	454.803	2.57322	1.36357
EUB1_0660	1010	171351	172361	MaxBin_007_1	243390	-		Coriobacteriaceae (84107)	MULTISPECIES: Penicillin V acylase-like amidase	240	61.2372	0.346472	-1.52919
EUB1_0661	1241	172570	173811	MaxBin_007_1	243390	-	6.2.1.30	Bacteria (2)	Phenylacetate-coenzyme A ligase (EC 6.2.1.30) Coenzyme F390 synthetase	855	177.55	1.00455	0.00655485
EUB1_0662	596	173817	174413	MaxBin_007_1	243390	-	1.2.7.8	Clostridium (1485)	Indolepyruvate oxidoreductase subunit IorB (EC 1.2.7.8)	207	89.5054	0.506411	-0.98162
EUB1_0663	1784	174410	176194	MaxBin_007_1	243390	-	1.2.7.8	Clostridiales (186802)	Indolepyruvate oxidoreductase subunit IorA (EC 1.2.7.8)	802	115.852	0.655478	-0.60938
EUB1_0664	683	176319	177002	MaxBin_007_1	243390	-		Firmicutes (1239)	DNA alkylation repair enzyme	268	101.121	0.572128	-0.805591
EUB1_0665	701	177172	177873	MaxBin_007_1	243390	-		Clostridiales (186802)	Ferredoxin 3 fused to uncharacterized domain	165	60.6584	0.343198	-1.54289
EUB1_0666	1358	177978	179336	MaxBin_007_1	243390	-	4.6.1.1	Bacteria (2)	Adenylate cyclase (EC 4.6.1.1)	371	70.4043	0.398339	-1.32793
EUB1_0667	563	179333	179896	MaxBin_007_1	243390	-	3.5.4.16	Clostridiales (186802)	GTP cyclohydrolase 1 OS Thermobifida fusca (strain YX) GN folE PE 3 SV # UNIPROT Q47KU5 GTP-CYCLOHYDRO-I-RXN 3.5.4.16	163	74.6113	0.422142	-1.2442
EUB1_0668	584	180039	180623	MaxBin_007_1	243390	+		Clostridiales (186802)	Substrate-specific component BioY biotin ECF transporter	145	63.9853	0.362021	-1.46585
EUB1_0669	497	180620	181117	MaxBin_007_1	243390	-	1.7.1.13	Bacteria (2)	NADPH dependent preQ0 reductase (EC 1.7.1.13)	98	50.8154	0.287507	-1.79833
EUB1_0670	722	181133	181855	MaxBin_007_1	243390	-		Bacteria (2)	Queuosine Biosynthesis QueC ATPase	60	21.416	0.121169	-3.0449
EUB1_0671	665	181885	182550	MaxBin_007_1	243390	-		Firmicutes (1239)	Queuosine Biosynthesis QueE Radical SAM	65	25.1894	0.142518	-2.81078
EUB1_0672	479	182552	183031	MaxBin_007_1	243390	-	4.1.2.50	Firmicutes (1239)	6-carboxytetrahydropterin synthase (EC 4.1.2.50) @ Queuosine biosynthesis QueD, PTPS-I	107	57.567	0.325707	-1.61835
EUB1_0673	1097	183174	184271	MaxBin_007_1	243390	-		root (1)	hypothetical protein	3327	781.576	4.42206	2.14472
EUB1_0674	2318	184283	186601	MaxBin_007_1	243390	-		Eubacterium (1730)	Cyclic beta-1,2-glucan modification transmembrane protein	8434	937.66	5.30517	2.4074
[truncated: 1,190 more rows]

## Sheet: COR1
ORF_ID	ORF_length	start	end	Contig_Name	Contig_length	strand	ec	taxonomy	product	HT-Seq Hits	RPKM	relRPKM	log2(relRPKM)
[truncated: 2,422 more rows]

[truncated: 7 more sheets: COR2, COR3, LAC1, LAC2, LAC3, LAC4, LAC5]
