# Supplementary material for: Metatranscriptomic and Thermodynamic Insights into Medium-Chain Fatty Acid Production Using an Anaerobic Microbiome
Source: mSystems. 2018 Nov 20;3(6):e00221-18. doi: 10.1128/mSystems.00221-18 (PMC6247018; doi:10.1128/mSystems.00221-18)
Supplement: DATA SET S5 [file sys006182291sd5.xlsx]

## Sheet: LCO1
					Subject		Query
ORF	Subject	ID	Class	E-value	Start	End	Start	End	Covered Fraction	Product	RPKM/Median RPKM	log2RPKM	Predicted Location
LCO1_0894	GT51.hmm	GT51	GT	2.7e-67	1	177	73	251	0.99435	Multimodular transpeptidase-transglycosylase (EC 2.4.1.129) 3.4.-.-)	9.18243	3.19888	Extracellular
LCO1_0900	CBM37.hmm	CBM37	CBM	1.1e-06	7	58	2661	2714	0.822581	hypothetical protein	7.2491	2.8578	Extracellular
LCO1_0900	CBM37.hmm	CBM37	CBM	1.9e-09	3	55	2748	2802	0.83871	hypothetical protein	7.2491	2.8578	Extracellular
LCO1_1474	GT5.hmm	GT5	GT	2.8e-172	1	471	3	478	0.995763	Glycogen synthase OS Eubacterium eligens (strain ATCC 27750 / VPI C15-48) GN glgA PE 3 SV 1 # UNIPROT C4Z0G2 GLYCOGENSYN-RXN 2.4.1.21	4.71206	2.23636	Cytoplasmic
LCO1_1115	GH25.hmm	GH25	GH	5e-50	1	177	99	284	0.99435	hypothetical protein	3.48772	1.80229	Extracellular
LCO1_1121	CBM37.hmm	CBM37	CBM	0.00068	6	54	365	416	0.774194	hypothetical protein	3.34216	1.74078	Extracellular
LCO1_1121	GH73.hmm	GH73	GH	4.6e-09	3	90	721	816	0.679688	hypothetical protein	3.34216	1.74078	Extracellular
LCO1_1603	GH18.hmm	GH18	GH	1.1e-38	31	276	294	573	0.827703	hypothetical protein	2.88919	1.53066	Membrane
LCO1_0172	GH13.hmm	GH13	GH	9.3e-59	21	295	41	333	0.916388	Neopullulanase (EC 3.2.1.135)	2.63682	1.3988	Cytoplasmic
LCO1_0571	CBM48.hmm	CBM48	CBM	5.6e-20	2	69	23	109	0.881579	1,4-alpha-glucan-branching enzyme OS Nitrosococcus oceani (strain ATCC 19707 / NCIMB 11848) GN glgB PE 3 SV 1 # UNIPROT Q3JCN0 RXN-7710 2.4.1.18	2.51003	1.32771	Cytoplasmic
LCO1_0571	GH13.hmm	GH13	GH	4.9e-34	18	295	176	488	0.926421	1,4-alpha-glucan-branching enzyme OS Nitrosococcus oceani (strain ATCC 19707 / NCIMB 11848) GN glgB PE 3 SV 1 # UNIPROT Q3JCN0 RXN-7710 2.4.1.18	2.51003	1.32771	Cytoplasmic
LCO1_0464	CBM48.hmm	CBM48	CBM	3.5e-12	1	70	25	115	0.907895	Pullulanase (EC 3.2.1.41)	1.89458	0.921876	Cytoplasmic
LCO1_0464	GH13.hmm	GH13	GH	2e-39	15	295	188	533	0.936455	Pullulanase (EC 3.2.1.41)	1.89458	0.921876	Cytoplasmic
LCO1_0986	CE4.hmm	CE4	CE	6.4e-27	4	112	106	214	0.830769	Peptidoglycan N-acetylglucosamine deacetylase (EC 3.5.1.-)	1.82459	0.867572	Membrane
LCO1_0847	GT35.hmm	GT35	GT	2.3e-279	1	673	96	813	0.997033	Glycogen phosphorylase (EC 2.4.1.1)	1.77073	0.824341	Cytoplasmic
LCO1_1540	GT2.hmm	GT2	GT	9.8e-11	2	111	55	171	0.64881	hypothetical protein	1.72281	0.784761	Membrane
LCO1_0659	GH23.hmm	GH23	GH	5.5e-27	17	122	126	229	0.777778	hypothetical protein	1.58039	0.660285	Extracellular
LCO1_0751	GH109.hmm	GH109	GH	1.6e-07	54	120	59	126	0.52381	Oxidoreductase (EC 1.1.1.-)	1.57526	0.655587	Cytoplasmic
LCO1_1883	CE8.hmm	CE8	CE	5.9e-08	8	105	50	173	0.336806	Phage tail fiber protein	1.48722	0.572619	Extracellular
LCO1_1403	GT2.hmm	GT2	GT	3.8e-37	1	165	10	171	0.97619	hypothetical protein	1.4852	0.570653	Cytoplasmic
LCO1_1402	GT2.hmm	GT2	GT	1.6e-12	29	161	37	171	0.785714	glycosyl transferase, family 2	1.45736	0.543362	Cytoplasmic
LCO1_1637	CBM34.hmm	CBM34	CBM	1.2e-12	8	118	16	117	0.916667	Neopullulanase (EC 3.2.1.135)	1.4118	0.49754	Cytoplasmic
LCO1_1637	GH13.hmm	GH13	GH	2e-51	12	296	174	554	0.949833	Neopullulanase (EC 3.2.1.135)	1.4118	0.49754	Cytoplasmic
LCO1_1401	GT4.hmm	GT4	GT	1e-07	12	146	222	349	0.8375	hypothetical protein	1.36148	0.445175	Cytoplasmic
LCO1_0216	GT35.hmm	GT35	GT	2e-230	2	673	606	1280	0.995549	Glycogen phosphorylase (EC 2.4.1.1)	1.34114	0.423458	Cytoplasmic
LCO1_0216	GH77.hmm	GH77	GH	1.7e-166	1	490	29	516	0.989879	Glycogen phosphorylase (EC 2.4.1.1)	1.34114	0.423458	Cytoplasmic
LCO1_1807	CE10.hmm	CE10	CE	8.4e-24	81	333	79	330	0.739003	Endo-1,4-beta-xylanase B precursor	1.33156	0.413123	Membrane
LCO1_1345	GH109.hmm	GH109	GH	3.7e-07	70	120	62	112	0.396825	hypothetical protein	1.25108	0.323174	Cytoplasmic
LCO1_0448	GH36.hmm	GH36	GH	4.5e-245	2	672	12	701	0.973837	Alpha-galactosidase (EC 3.2.1.22)	1.18664	0.246879	Cytoplasmic
LCO1_1760	GT2.hmm	GT2	GT	2.5e-25	1	105	5	108	0.619048	Glycosyltransferase (EC 2.4.1.-)	1.16618	0.221785	Cytoplasmic
LCO1_0168	CBM34.hmm	CBM34	CBM	1.3e-14	1	114	6	129	0.941667	Neopullulanase (EC 3.2.1.135)	1.10427	0.143089	Cytoplasmic
LCO1_0168	GH13.hmm	GH13	GH	1.2e-72	10	297	177	481	0.959866	Neopullulanase (EC 3.2.1.135)	1.10427	0.143089	Cytoplasmic
LCO1_0633	CBM34.hmm	CBM34	CBM	2e-15	1	115	6	130	0.95	Neopullulanase (EC 3.2.1.135)	1.10114	0.139002	Cytoplasmic
LCO1_0633	GH13.hmm	GH13	GH	1.7e-69	10	297	177	481	0.959866	Neopullulanase (EC 3.2.1.135)	1.10114	0.139002	Cytoplasmic
LCO1_1404	GT26.hmm	GT26	GT	1.4e-61	3	171	57	229	0.982456	N-acetylmannosaminyltransferase (EC 2.4.1.187)	1.09502	0.130951	Cytoplasmic
LCO1_1034	GH13.hmm	GH13	GH	2.9e-21	12	287	154	446	0.919732	hypothetical protein	1.00527	0.00758587	Cytoplasmic
LCO1_1430	GH3.hmm	GH3	GH	1.1e-57	8	210	504	765	0.935185	Beta-glucosidase (EC 3.2.1.21)	0.975859	-0.0352561	Cytoplasmic
LCO1_0435	GT2.hmm	GT2	GT	1.4e-12	5	118	2	108	0.672619	Glycosyl transferase, group 2 family protein	0.969277	-0.0450188	Cytoplasmic
LCO1_1355	GT2.hmm	GT2	GT	3.9e-27	1	132	14	144	0.779762	hypothetical protein	0.856937	-0.222739	Cytoplasmic
LCO1_1355	GT2.hmm	GT2	GT	5.9e-26	1	130	348	477	0.767857	hypothetical protein	0.856937	-0.222739	Cytoplasmic
LCO1_1399	GT2.hmm	GT2	GT	6.4e-16	2	168	6	179	0.988095	putative glycosyltransferase (family 2)( EC:2.4.1.- )	0.794206	-0.332416	Extracellular
LCO1_0691	GT51.hmm	GT51	GT	1.8e-55	2	176	82	266	0.983051	Multimodular transpeptidase-transglycosylase (EC 2.4.1.129) 3.4.-.-)	0.773654	-0.370239	Membrane
LCO1_0542	GT28.hmm	GT28	GT	3.2e-39	2	149	188	336	0.936306	UDP-N-acetylglucosamine--N-acetylmuramyl-(pentapeptide) pyrophosphoryl-undecaprenol N-acetylglucosamine transferase OS Legionella pneumophila (strain Paris) GN murG PE 3 SV 1 # UNIPROT Q5X6U5 RXN-8976 LPNE297246:LPP0870-MONOMER 2.4.1.227	0.762657	-0.390893	Membrane
LCO1_0954	GT2.hmm	GT2	GT	1.3e-20	1	107	6	111	0.630952	hypothetical protein	0.677773	-0.561125	Cytoplasmic
LCO1_1347	GT2.hmm	GT2	GT	8e-13	2	93	6	94	0.541667	hypothetical protein	0.651931	-0.617209	Cytoplasmic
LCO1_0886	GT2.hmm	GT2	GT	1.7e-12	1	96	136	229	0.565476	hypothetical protein	0.62138	-0.686451	Cytoplasmic
LCO1_1298	GT4.hmm	GT4	GT	7.3e-26	13	139	324	448	0.7875	Poly(glycerol-phosphate) alpha-glucosyltransferase GftA (EC 2.4.1.52)	0.611194	-0.710299	Cytoplasmic
LCO1_1615	GH2.hmm	GH2	GH	4e-201	9	750	22	891	0.985372	Beta-galactosidase (EC 3.2.1.23)	0.609514	-0.714268	Cytoplasmic
LCO1_0185	GT2.hmm	GT2	GT	3.3e-23	2	124	6	135	0.72619	Predicted glycosyltransferase	0.594357	-0.750599	Cytoplasmic
LCO1_1388	GT2.hmm	GT2	GT	5.2e-34	1	117	6	121	0.690476	hypothetical protein	0.575652	-0.796732	Cytoplasmic
LCO1_1389	GT2.hmm	GT2	GT	2.3e-24	1	114	12	124	0.672619	hypothetical protein	0.551004	-0.859865	Cytoplasmic
LCO1_0748	CBM37.hmm	CBM37	CBM	1.3e-07	5	54	168	219	0.790323	hypothetical protein	0.546075	-0.872829	Extracellular
LCO1_1882	CE2.hmm	CE2	CE	4.9e-09	1	136	289	414	0.645933	hypothetical protein	0.529957	-0.916053	Extracellular
LCO1_1882	CBM37.hmm	CBM37	CBM	0.00037	9	44	93	129	0.564516	hypothetical protein	0.529957	-0.916053	Extracellular
LCO1_0885	GT2.hmm	GT2	GT	2.2e-08	15	130	26	135	0.684524	hypothetical protein	0.527228	-0.923501	Cytoplasmic
LCO1_1391	GT4.hmm	GT4	GT	2e-28	9	116	202	307	0.66875	capsular polysaccharide biosynthesis protein	0.502084	-0.994	Cytoplasmic
LCO1_1357	GT8.hmm	GT8	GT	9.4e-44	31	256	2	253	0.875486	hypothetical protein	0.499953	-1.00013	Cytoplasmic
LCO1_1019	GT2.hmm	GT2	GT	7.7e-12	1	97	63	157	0.571429	hypothetical protein	0.439478	-1.18614	Cytoplasmic
LCO1_1019	GT2.hmm	GT2	GT	2e-09	15	120	439	538	0.625	hypothetical protein	0.439478	-1.18614	Cytoplasmic
LCO1_1392	GT2.hmm	GT2	GT	6.5e-20	3	101	8	107	0.583333	EpsIIG, Putative glycosyltransferase	0.429606	-1.21891	Cytoplasmic
LCO1_0746	GT2.hmm	GT2	GT	4.4e-27	2	164	6	166	0.964286	Bactoprenol glucosyl transferase (EC 2.4.1.-)	0.414067	-1.27206	Cytoplasmic
LCO1_1826	GT32.hmm	GT32	GT	1.6e-21	3	87	156	231	0.933333	hypothetical protein	0.373388	-1.42125	Cytoplasmic
LCO1_0688	GT2.hmm	GT2	GT	6.6e-14	1	117	9	126	0.690476	hypothetical protein	0.372546	-1.42451	Cytoplasmic
LCO1_0887	GT2.hmm	GT2	GT	7.2e-11	1	63	163	228	0.369048	hypothetical protein	0.357715	-1.48312	Cytoplasmic
LCO1_1828	GT2.hmm	GT2	GT	6.2e-34	1	129	10	154	0.761905	hypothetical protein	0.277313	-1.85041	Cytoplasmic
LCO1_0882	GH13.hmm	GH13	GH	2.7e-71	12	295	73	398	0.946488	Alpha-amylase (EC 3.2.1.1)	0.262681	-1.92862	Extracellular
LCO1_0592	GT2.hmm	GT2	GT	3.9e-28	1	123	5	126	0.72619	hypothetical protein	0.255776	-1.96705	Cytoplasmic
LCO1_1789	GT2.hmm	GT2	GT	2.1e-24	1	142	8	148	0.839286	hypothetical protein	0.238166	-2.06996	Cytoplasmic
LCO1_1821	GH109.hmm	GH109	GH	3.8e-14	1	121	131	243	0.952381	Glycerol-3-phosphate cytidylyltransferase (EC 2.7.7.39)	0.220825	-2.17902	Cytoplasmic
LCO1_0071	GT2.hmm	GT2	GT	1.4e-38	1	125	6	128	0.738095	Putative N-acetylgalactosaminyl-diphosphoundecaprenol glucuronosyltransferase	0.189126	-2.40258	Extracellular
LCO1_1788	GT4.hmm	GT4	GT	7.2e-19	13	156	290	434	0.89375	hypothetical protein	0.188451	-2.40774	Membrane
LCO1_1829	GH99.hmm	GH99	GH	2.3e-13	3	314	5	350	0.931138	hypothetical protein	0.169527	-2.56041	Cytoplasmic
LCO1_0528	GH42.hmm	GH42	GH	2.2e-154	1	370	26	400	0.994609	Beta-galactosidase (EC 3.2.1.23)	0.0980557	-3.35026	Cytoplasmic
LCO1_1768	CE10.hmm	CE10	CE	3.5e-18	65	221	43	200	0.457478	Lipase (EC 3.1.1.3)	0.0929158	-3.42793	Extracellular
LCO1_1436	GH53.hmm	GH53	GH	2.2e-97	1	342	37	441	0.997076	hypothetical protein	0.074906	-3.73877	Extracellular
LCO1_0533	CE1.hmm	CE1	CE	1.1e-07	95	207	82	189	0.493392	esterase	0.0342633	-4.86719	Cytoplasmic
LCO1_0937	GH39.hmm	GH39	GH	3.4e-53	3	267	122	396	0.612529	hypothetical protein	0.0124652	-6.32595	Membrane

## Sheet: EUB1
					Subject		Query
ORF	Subject	ID	Class	E-value	Start	End	Start	End	Covered Fraction	Product	RPKM/Median RPKM		Predicted Location
EUB1_1192	AA4.hmm	AA4	AA	1.8e-21	16	249	11	234	0.44636	Glycolate dehydrogenase (EC 1.1.99.14), subunit GlcD	24.7771	4.63093	Cytoplasmic
EUB1_0003	CBM13.hmm	CBM13	CBM	2.7e-20	24	149	56	187	0.664894	hypothetical protein	22.6917	4.50409	Extracellular
EUB1_0003	GH25.hmm	GH25	GH	5.6e-50	1	177	670	854	0.99435	hypothetical protein	22.6917	4.50409	Extracellular
EUB1_0232	CBM13.hmm	CBM13	CBM	5.7e-06	8	147	48	182	0.739362	hypothetical protein	20.9272	4.38731	Extracellular
EUB1_0232	CBM13.hmm	CBM13	CBM	4.2e-17	7	143	278	420	0.723404	hypothetical protein	20.9272	4.38731	Extracellular
EUB1_0096	GT51.hmm	GT51	GT	5.9e-67	1	177	285	469	0.99435	Multimodular transpeptidase-transglycosylase (EC 2.4.1.129) 3.4.-.-)	9.87855	3.3043	Extracellular
EUB1_1375	CBM13.hmm	CBM13	CBM	2.3e-19	28	134	108	226	0.56383	hypothetical protein	9.42582	3.23662	Extracellular
EUB1_1375	CBM13.hmm	CBM13	CBM	1.1e-15	46	135	230	328	0.473404	hypothetical protein	9.42582	3.23662	Extracellular
EUB1_1375	CBM13.hmm	CBM13	CBM	2.7e-24	5	135	284	422	0.691489	hypothetical protein	9.42582	3.23662	Extracellular
EUB1_1637	GT2.hmm	GT2	GT	1.5e-13	3	167	51	217	0.97619	glycosyl transferase, group 2 family protein( EC:2.4.1.- )	7.93091	2.98749	Membrane
EUB1_0389	GT5.hmm	GT5	GT	1.3e-179	1	472	5	471	0.997881	Glycogen synthase OS Exiguobacterium sibiricum (strain DSM 17290 / JCM 13490 255-15) GN glgA PE 3 SV 1 # UNIPROT B1YK70 GLYCOGENSYN-RXN 2.4.1.21	4.8036	2.26412	Extracellular
EUB1_0126	AA6.hmm	AA6	AA	1.1e-07	2	117	3	120	0.589744	Flavodoxin	4.00122	2.00044	Extracellular
EUB1_0972	GH32.hmm	GH32	GH	3.5e-80	3	293	1	310	0.989761	Sucrose-6-phosphate hydrolase (EC 3.2.1.B3)	3.70637	1.89001	Cytoplasmic
EUB1_1553	AA6.hmm	AA6	AA	1.7e-11	10	141	13	151	0.671795	Multimeric flavodoxin WrbA family protein	3.30373	1.7241	Cytoplasmic
EUB1_0422	CE10.hmm	CE10	CE	3.3e-42	70	305	54	304	0.68915	lipase	2.80467	1.48783	Cytoplasmic
EUB1_0386	GT35.hmm	GT35	GT	7.2e-277	1	674	100	812	0.998516	Glycogen phosphorylase (EC 2.4.1.1)	2.48135	1.31113	Cytoplasmic
EUB1_0606	GH25.hmm	GH25	GH	2.1e-30	1	171	5	163	0.960452	hypothetical protein	2.41136	1.26985	Extracellular
EUB1_1081	CE4.hmm	CE4	CE	1.1e-22	4	115	70	181	0.853846	Peptidoglycan N-acetylglucosamine deacetylase (EC 3.5.1.-)	2.22867	1.15618	Extracellular
EUB1_0352	GH13.hmm	GH13	GH	2.1e-57	15	292	34	324	0.926421	Neopullulanase (EC 3.2.1.135)	2.21262	1.14576	Cytoplasmic
EUB1_0390	CBM34.hmm	CBM34	CBM	6.6e-09	3	111	5	118	0.9	4-alpha-glucanotransferase (amylomaltase) (EC 2.4.1.25)	2.06535	1.04639	Cytoplasmic
EUB1_0390	GH13.hmm	GH13	GH	2.1e-65	13	297	184	517	0.949833	4-alpha-glucanotransferase (amylomaltase) (EC 2.4.1.25)	2.06535	1.04639	Cytoplasmic
EUB1_1531	GT28.hmm	GT28	GT	1.3e-31	1	151	104	260	0.955414	Monogalactosyldiacylglycerol synthase precursor	2.03758	1.02686	Cytoplasmic
EUB1_0770	CBM13.hmm	CBM13	CBM	2.5e-16	18	142	54	185	0.659574	hypothetical protein	1.92217	0.942733	Extracellular
EUB1_0770	CBM13.hmm	CBM13	CBM	5.4e-14	59	136	147	227	0.409574	hypothetical protein	1.92217	0.942733	Extracellular
EUB1_0770	CBM13.hmm	CBM13	CBM	1e-13	57	135	247	327	0.414894	hypothetical protein	1.92217	0.942733	Extracellular
EUB1_0770	CBM13.hmm	CBM13	CBM	1.2e-14	58	137	295	375	0.420213	hypothetical protein	1.92217	0.942733	Extracellular
EUB1_0770	CBM13.hmm	CBM13	CBM	1.9e-19	9	155	391	541	0.776596	hypothetical protein	1.92217	0.942733	Extracellular
EUB1_1482	GT2.hmm	GT2	GT	5.6e-23	4	130	1	128	0.75	hypothetical protein	1.86094	0.896031	Cytoplasmic
EUB1_1499	GT2.hmm	GT2	GT	5.6e-16	3	102	10	111	0.589286	EpsIIG, Putative glycosyltransferase	1.77085	0.824445	Cytoplasmic
EUB1_1395	GH23.hmm	GH23	GH	8.1e-16	9	133	77	223	0.918519	lytic transglycosylase [	1.67626	0.745244	Extracellular
EUB1_0104	GH77.hmm	GH77	GH	7.9e-162	1	480	29	511	0.969636	4-alpha-glucanotransferase (amylomaltase) (EC 2.4.1.25)	1.65461	0.726495	Cytoplasmic
EUB1_1498	GT4.hmm	GT4	GT	1.2e-31	9	119	201	309	0.6875	capsular polysaccharide biosynthesis protein	1.48278	0.568309	Cytoplasmic
EUB1_0151	GH4.hmm	GH4	GH	0.00034	48	104	197	251	0.312849	Ornithine carbamoyltransferase OS Escherichia coli O6:K15:H31 (strain 536 / UPEC) GN argI PE 3 SV 1 # UNIPROT Q0T9E0 ORNCARBAMTRANSFER-RXN 2.1.3.3	1.41085	0.496567	Cytoplasmic
EUB1_0456	GT28.hmm	GT28	GT	3.2e-50	2	157	189	359	0.987261	UDP-N-acetylglucosamine--N-acetylmuramyl-(pentapeptide) pyrophosphoryl-undecaprenol N-acetylglucosamine transferase (EC 2.4.1.227)	1.09128	0.126018	Cytoplasmic
EUB1_1708	CE1.hmm	CE1	CE	5.7e-09	71	189	66	184	0.519824	esterase	0.985797	-0.020638	Cytoplasmic
EUB1_1478	GT2.hmm	GT2	GT	6.2e-20	2	166	11	178	0.97619	Glycosyltransferase	0.959496	-0.059652	Membrane
EUB1_0575	AA4.hmm	AA4	AA	1.2e-26	15	250	8	236	0.450192	3,4-dihydroxy-2-butanone 4-phosphate synthase / GTP cyclohydrolase II (EC 3.5.4.25)	0.952084	-0.0708398	Cytoplasmic
EUB1_0385	CBM48.hmm	CBM48	CBM	1.9e-17	3	67	22	102	0.842105	1,4-alpha-glucan-branching enzyme OS Desulfitobacterium hafniense (strain Y51) GN glgB PE 3 SV 1 # UNIPROT Q24VW3 RXN-7710 DHAF138119:DSY2040-MONOMER 2.4.1.18	0.809718	-0.304508	Cytoplasmic
EUB1_0385	GH13.hmm	GH13	GH	1.9e-29	22	286	171	463	0.882943	1,4-alpha-glucan-branching enzyme OS Desulfitobacterium hafniense (strain Y51) GN glgB PE 3 SV 1 # UNIPROT Q24VW3 RXN-7710 DHAF138119:DSY2040-MONOMER 2.4.1.18	0.809718	-0.304508	Cytoplasmic
EUB1_1019	GH5.hmm	GH5	GH	8e-30	2	159	92	255	0.570909	Endo-1,4-beta-xylanase A precursor (EC 3.2.1.8)	0.761121	-0.393803	Extracellular
EUB1_1489	GT2.hmm	GT2	GT	6.1e-22	2	165	10	178	0.970238	glycosyltransferase	0.727557	-0.458868	Cytoplasmic
EUB1_0366	GH3.hmm	GH3	GH	1.8e-65	4	216	60	273	0.981481	hypothetical protein	0.687206	-0.541186	Cytoplasmic
EUB1_1325	GT4.hmm	GT4	GT	8.7e-26	11	147	322	456	0.85	Poly(glycerol-phosphate) alpha-glucosyltransferase GftA (EC 2.4.1.52)	0.683227	-0.549562	Cytoplasmic
EUB1_0563	CBM48.hmm	CBM48	CBM	8.3e-12	3	67	18	93	0.842105	1,4-alpha-glucan (glycogen) branching enzyme, GH-13-type (EC 2.4.1.18)	0.645136	-0.632326	Cytoplasmic
EUB1_0563	GH13.hmm	GH13	GH	5.5e-27	12	295	150	460	0.946488	1,4-alpha-glucan (glycogen) branching enzyme, GH-13-type (EC 2.4.1.18)	0.645136	-0.632326	Cytoplasmic
EUB1_1610	CE3.hmm	CE3	CE	2.4e-08	2	112	3	119	0.56701	hypothetical protein	0.539137	-0.891275	Cytoplasmic
EUB1_1509	GH25.hmm	GH25	GH	1.3e-50	1	177	54	230	0.99435	MULTISPECIES: lysozyme	0.496123	-1.01123	Extracellular
EUB1_1281	GT14.hmm	GT14	GT	1.1e-48	2	245	3	263	0.972	hypothetical protein	0.483303	-1.049	Cytoplasmic
EUB1_1735	AA6.hmm	AA6	AA	1.7e-07	60	134	67	143	0.379487	multimeric flavodoxin WrbA	0.454713	-1.13697	Cytoplasmic
EUB1_1278	GT2.hmm	GT2	GT	2.8e-20	6	167	15	175	0.958333	glycosyl transferase, family 2	0.439347	-1.18657	Cytoplasmic
EUB1_1419	AA6.hmm	AA6	AA	6.2e-07	52	113	53	118	0.312821	FMN reductase [	0.387344	-1.36831	Cytoplasmic
EUB1_1280	GT2.hmm	GT2	GT	3.7e-36	1	167	8	168	0.988095	glycosyl transferase 2 family protein [	0.383703	-1.38194	Cytoplasmic
EUB1_1283	GT2.hmm	GT2	GT	1.2e-25	2	135	7	140	0.791667	hypothetical protein	0.361648	-1.46734	Cytoplasmic
EUB1_1279	GT4.hmm	GT4	GT	2.5e-17	3	153	186	330	0.9375	putative glycosyltransferase	0.340395	-1.55472	Cytoplasmic
EUB1_0652	AA6.hmm	AA6	AA	5.2e-10	2	93	7	105	0.466667	Iron-sulfur flavoprotein	0.243448	-2.03831	Cytoplasmic
EUB1_1599	AA4.hmm	AA4	AA	2.2e-17	50	256	49	247	0.394636	flavoprotein	0.159025	-2.65268	Cytoplasmic
EUB1_1212	GH3.hmm	GH3	GH	4.4e-53	6	216	132	361	0.972222	Beta-hexosaminidase (EC 3.2.1.52)	0.138296	-2.85417	Membrane
EUB1_1457	CE10.hmm	CE10	CE	3.3e-15	78	246	10	196	0.492669	MULTISPECIES: alpha/beta hydrolase	0.11864	-3.07533	Extracellular
EUB1_1140	GT2.hmm	GT2	GT	2.8e-13	2	166	49	216	0.97619	Glycosyltransferase	0.0737681	-3.76086	Membrane
EUB1_1641	AA6.hmm	AA6	AA	5.5e-08	2	75	4	58	0.374359	Flavodoxin	0		Cytoplasmic

## Sheet: COR1
					Subject		Query
ORF	Subject	ID	Class	E-value	Start	End	Start	End	Covered Fraction	Product	RPKM/Median RPKM	Predicted Location
COR1_1831	GH4.hmm	GH4	GH	4.7e-63	2	178	10	187	0.98324	Maltose-6'-phosphate glucosidase (EC 3.2.1.122)	206.503	Cytoplasmic
COR1_1287	AA6.hmm	AA6	AA	9e-06	10	122	19	128	0.574359	putative chromate reductase	27.2519	Cytoplasmic
COR1_1960	GT35.hmm	GT35	GT	4.3e-219	4	673	80	751	0.992582	Maltodextrin phosphorylase (EC 2.4.1.1) Glycogen/starch/alpha-glucan 2.4.1.1)	13.5452	Cytoplasmic
COR1_2148	AA6.hmm	AA6	AA	3.1e-07	3	69	255	324	0.338462	rubredoxin-oxygen oxidoreductase	11.2862	Cytoplasmic
COR1_1008	GT5.hmm	GT5	GT	2.2e-184	1	471	8	482	0.995763	Glycogen synthase OS Exiguobacterium sibiricum (strain DSM 17290 / JCM 13490 255-15) GN glgA PE 3 SV 1 # UNIPROT B1YK70 GLYCOGENSYN-RXN 2.4.1.21	11.2291	Cytoplasmic
COR1_1988	GH3.hmm	GH3	GH	3.5e-53	5	216	89	319	0.976852	Beta-hexosaminidase (EC 3.2.1.52)	10.5174	Cytoplasmic
COR1_1088	GT5.hmm	GT5	GT	7e-175	2	470	346	820	0.991525	Glycogen synthase, ADP-glucose transglucosylase (EC 2.4.1.21)	7.99909	Cytoplasmic
COR1_1124	CE1.hmm	CE1	CE	4.4e-48	1	224	10	253	0.982379	esterase	6.87207	Extracellular
COR1_0925	GT2.hmm	GT2	GT	3.3e-20	4	127	9	139	0.732143	Glycosyltransferase (EC 2.4.1.-)	6.18105	Cytoplasmic
COR1_1062	GH13.hmm	GH13	GH	2.1e-49	12	289	25	315	0.926421	Alpha-amylase (EC 3.2.1.1)	5.69686	Cytoplasmic
COR1_2363	GH13.hmm	GH13	GH	1.7e-28	19	165	197	353	0.488294	1,4-alpha-glucan-branching enzyme OS Desulfitobacterium hafniense (strain Y51) GN glgB PE 3 SV 1 # UNIPROT Q24VW3 RXN-7710 DHAF138119:DSY2040-MONOMER 2.4.1.18	4.8387	Extracellular
COR1_2363	CBM48.hmm	CBM48	CBM	3.5e-17	2	72	31	119	0.921053	1,4-alpha-glucan-branching enzyme OS Desulfitobacterium hafniense (strain Y51) GN glgB PE 3 SV 1 # UNIPROT Q24VW3 RXN-7710 DHAF138119:DSY2040-MONOMER 2.4.1.18	4.8387	Extracellular
COR1_1068	GH77.hmm	GH77	GH	2.7e-168	1	491	9	490	0.991903	4-alpha-glucanotransferase OS Synechocystis sp. (strain ATCC 27184 / PCC 6803 N-1) GN malQ PE 3 SV 1 # UNIPROT P72785 RXN-9023 SSP1148:SLL1676-MONOMER 2.4.1.25	4.77585	Extracellular
COR1_1005	GT35.hmm	GT35	GT	1.3e-258	2	673	95	809	0.995549	Glycogen phosphorylase (EC 2.4.1.1)	4.55295	Extracellular
COR1_0111	GT2.hmm	GT2	GT	3.8e-11	3	160	54	215	0.934524	MULTISPECIES: glycosyl transferase family 2	4.48888	Cytoplasmic
COR1_2018	GH65.hmm	GH65	GH	1.8e-151	1	371	323	693	0.994624	Maltose phosphorylase OS Clostridium difficile (strain 630) GN mapA PE 4 SV 1 # UNIPROT Q185X8 MALTOSE-PHOSPHORYLASE-RXN 2.4.1.8	3.94843	Cytoplasmic
COR1_0474	GH5.hmm	GH5	GH	2.7e-26	29	205	55	304	0.64	putative beta-glucosidase	3.47887	Cytoplasmic
COR1_1731	CE1.hmm	CE1	CE	7.9e-19	24	172	143	290	0.651982	BglB	3.31437	Cytoplasmic
COR1_2201	CE4.hmm	CE4	CE	2.5e-19	4	130	249	381	0.969231	Polysaccharide deacetylase	3.18021	Cytoplasmic
COR1_1055	GH13.hmm	GH13	GH	9.7e-44	25	293	30	372	0.896321	Alpha-amylase OS Geobacillus stearothermophilus GN amyS PE 1 SV 3 # UNIPROT P06279 RXN-1825 3.2.1.1	3.11715	Extracellular
COR1_1669	GH2.hmm	GH2	GH	1.4e-100	28	522	3	578	0.656915	Beta-galactosidase (EC 3.2.1.23)	3.0492	Extracellular
COR1_1669	CBM67.hmm	CBM67	CBM	6.3e-05	37	90	579	624	0.301136	Beta-galactosidase (EC 3.2.1.23)	3.0492	Cytoplasmic
COR1_0755	GT51.hmm	GT51	GT	2.7e-70	1	176	71	247	0.988701	Multimodular transpeptidase-transglycosylase (EC 2.4.1.129) 3.4.-.-)	3.02021	Cytoplasmic
COR1_2196	GH3.hmm	GH3	GH	1.5e-57	4	215	601	813	0.976852	Beta-glucosidase (EC 3.2.1.21)	2.97651	Cytoplasmic
COR1_1108	GT2.hmm	GT2	GT	1.3e-16	2	167	10	194	0.982143	probable glycosyltransferase	2.90148	Cytoplasmic
COR1_1177	AA6.hmm	AA6	AA	5.4e-08	1	76	3	54	0.384615	Flavodoxin	2.82482	Extracellular
COR1_0342	CE1.hmm	CE1	CE	2.7e-32	6	220	14	252	0.942731	carbohydrate esterase	2.72251	Cytoplasmic
COR1_0050	CBM50.hmm	CBM50	CBM	4.5e-11	1	39	84	132	0.95	hypothetical protein	2.48985	Cytoplasmic
COR1_1799	GT81.hmm	GT81	GT	1.2e-19	20	242	4	210	0.757679	Glycosyltransferase	2.46318	Cytoplasmic
COR1_1100	GH109.hmm	GH109	GH	6.5e-09	64	124	59	119	0.47619	hypothetical protein	2.46101	Cytoplasmic
COR1_1486	CE1.hmm	CE1	CE	1.9e-16	3	221	11	236	0.960352	putative esterase	2.29512	Cytoplasmic
COR1_1926	CBM48.hmm	CBM48	CBM	1.5e-15	3	69	18	91	0.868421	1,4-alpha-glucan (glycogen) branching enzyme, GH-13-type (EC 2.4.1.18)	2.28552	Cytoplasmic
COR1_1926	GH13.hmm	GH13	GH	1.5e-27	22	295	163	459	0.913043	1,4-alpha-glucan (glycogen) branching enzyme, GH-13-type (EC 2.4.1.18)	2.28552	Cytoplasmic
COR1_1797	GT2.hmm	GT2	GT	9.2e-22	3	167	6	162	0.97619	Glycosyltransferase involved cell wall biogenesis (EC 2.4.-.-)	2.25782	Cytoplasmic
COR1_0538	CE1.hmm	CE1	CE	1.3e-18	66	221	75	241	0.682819	hypothetical protein	2.20028	Cytoplasmic
COR1_1009	CBM34.hmm	CBM34	CBM	2.9e-09	30	111	12	96	0.675	4-alpha-glucanotransferase (amylomaltase) (EC 2.4.1.25)	2.15421	Cytoplasmic
COR1_1009	GH13.hmm	GH13	GH	8.2e-64	13	297	169	501	0.949833	4-alpha-glucanotransferase (amylomaltase) (EC 2.4.1.25)	2.15421	Cytoplasmic
COR1_1009	GH77.hmm	GH77	GH	9.6e-108	120	471	704	1038	0.710526	4-alpha-glucanotransferase (amylomaltase) (EC 2.4.1.25)	2.15421	Cytoplasmic
COR1_0741	GT2.hmm	GT2	GT	5.9e-32	1	167	6	172	0.988095	Glycosyl transferase, group 2 family protein	2.11655	Cytoplasmic
COR1_1359	GT45.hmm	GT45	GT	6.4e-06	56	95	140	180	0.33913	hypothetical protein	2.01128	Cytoplasmic
COR1_0352	GH1.hmm	GH1	GH	4.9e-141	5	428	3	475	0.986014	6-phospho-beta-glucosidase (EC 3.2.1.86)	1.92544	Cytoplasmic
COR1_1664	GH25.hmm	GH25	GH	4.7e-44	1	177	31	212	0.99435	hypothetical protein	1.92258	Cytoplasmic
COR1_0354	AA6.hmm	AA6	AA	8.8e-09	9	93	12	103	0.430769	Iron-sulfur flavoprotein	1.85936	Cytoplasmic
COR1_0268	GT2.hmm	GT2	GT	2.9e-11	2	111	13	121	0.64881	hypothetical protein	1.84516	Cytoplasmic
COR1_1107	GT2.hmm	GT2	GT	8.6e-26	1	123	6	129	0.72619	lipooligosaccharide biosynthesis glycosyltransferase, putative	1.71566	Cytoplasmic
COR1_0283	GH109.hmm	GH109	GH	4.9e-09	2	114	36	138	0.888889	Predicted dehydrogenase related proteins	1.67966	Cytoplasmic
COR1_1074	GH109.hmm	GH109	GH	2.6e-07	1	107	4	101	0.84127	Possible oxidoreductase	1.59627	Extracellular
COR1_0983	CE9.hmm	CE9	CE	1.5e-116	4	373	9	384	0.989276	N-acetylglucosamine-6-phosphate deacetylase (EC 3.5.1.25)	1.54549	Cytoplasmic
COR1_1521	CBM13.hmm	CBM13	CBM	2.1e-21	36	136	145	249	0.531915	hypothetical protein	1.53456	Cytoplasmic
COR1_1521	CBM13.hmm	CBM13	CBM	7.3e-12	58	137	268	353	0.420213	hypothetical protein	1.53456	Cytoplasmic
COR1_1521	CBM13.hmm	CBM13	CBM	5.5e-22	46	135	355	446	0.473404	hypothetical protein	1.53456	Cytoplasmic
COR1_1521	CBM13.hmm	CBM13	CBM	9.7e-15	39	134	440	546	0.505319	hypothetical protein	1.53456	Cytoplasmic
COR1_0503	GH32.hmm	GH32	GH	3.1e-83	1	293	30	345	0.996587	Sucrose-6-phosphate hydrolase (EC 3.2.1.26)	1.51809	Extracellular
COR1_1795	GT2.hmm	GT2	GT	1.4e-33	1	127	9	135	0.75	glycosyltransferase, group 2 family protein	1.40233	Cytoplasmic
COR1_1845	CE10.hmm	CE10	CE	3.8e-33	35	222	78	270	0.548387	Carboxylesterase, type B	1.31312	Cytoplasmic
COR1_2008	GH1.hmm	GH1	GH	9.5e-153	3	428	3	475	0.990676	Beta-glucosidase (EC 3.2.1.21) 6-phospho-beta-glucosidase 3.2.1.86)	1.29747	Cytoplasmic
COR1_1737	GH88.hmm	GH88	GH	1.3e-118	3	328	61	386	0.987842	Unsaturated glucuronyl hydrolase (EC 3.2.1.-)	1.17914	Cytoplasmic
COR1_0407	GH13.hmm	GH13	GH	5.9e-54	21	294	153	446	0.913043	Neopullulanase (EC 3.2.1.135)	1.13366	Cytoplasmic
COR1_1178	AA6.hmm	AA6	AA	6.4e-08	1	74	3	52	0.374359	Flavodoxin	1.04396	Cytoplasmic
COR1_1661	GT2.hmm	GT2	GT	8.1e-31	1	121	5	123	0.714286	probable glycosyl transferase	1.01847	Cytoplasmic
COR1_1523	GT2.hmm	GT2	GT	3.9e-28	1	114	5	117	0.672619	probable glycosyl transferase	0.962866	Extracellular
COR1_2357	GH1.hmm	GH1	GH	4.7e-150	3	428	10	488	0.990676	Beta-glucosidase (EC 3.2.1.21) 6-phospho-beta-glucosidase 3.2.1.86)	0.961476	Extracellular
COR1_2139	CE10.hmm	CE10	CE	2.3e-26	76	304	54	280	0.668622	hypothetical protein	0.864129	Cytoplasmic
COR1_1733	PL12.hmm	PL12	PL	1.9e-27	1	137	340	477	0.985507	hypothetical protein	0.783316	Cytoplasmic
COR1_1363	GT2.hmm	GT2	GT	2.3e-08	25	167	34	178	0.845238	hypothetical protein	0.77531	Cytoplasmic
COR1_1671	GH3.hmm	GH3	GH	6.1e-39	28	200	87	269	0.796296	Beta-glucosidase (EC 3.2.1.21)	0.760192	Extracellular
COR1_0545	CE10.hmm	CE10	CE	1.3e-11	78	334	18	261	0.750733	hypothetical protein	0.720327	Cytoplasmic
COR1_1612	GH25.hmm	GH25	GH	1.1e-45	1	177	122	302	0.99435	hypothetical protein	0.71264	Cytoplasmic
COR1_1412	CE10.hmm	CE10	CE	5.8e-31	71	312	22	254	0.706745	acetyl esterase family enzyme	0.639681	Extracellular
COR1_0313	GH23.hmm	GH23	GH	1.7e-27	9	125	55	189	0.859259	Phage membrane-bound lytic murein transglycosylase E (EC 3.2.1.-)	0.622763	Extracellular
COR1_2284	GH105.hmm	GH105	GH	3.7e-108	7	331	32	374	0.975904	Rhamnogalacturonides degradation protein RhiN	0.607131	Extracellular
COR1_0888	GT28.hmm	GT28	GT	6.4e-52	1	156	194	357	0.987261	UDP-N-acetylglucosamine--N-acetylmuramyl-(pentapeptide) pyrophosphoryl-undecaprenol N-acetylglucosamine transferase (EC 2.4.1.227)	0.565436	Extracellular
COR1_2254	CE1.hmm	CE1	CE	9.3e-30	8	155	131	298	0.647577	hypothetical protein	0.546506	Cytoplasmic
COR1_2350	CE1.hmm	CE1	CE	1.7e-10	94	214	94	217	0.528634	hypothetical protein	0.475719	Cytoplasmic
COR1_1705	GT2.hmm	GT2	GT	2.3e-25	2	166	8	175	0.97619	Glycosyl transferase involved teichoic acid biosynthesis	0.467522	Extracellular
COR1_1875	GH3.hmm	GH3	GH	3.4e-66	3	210	121	335	0.958333	Beta-glucosidase (EC 3.2.1.21)	0.466104	Cytoplasmic
COR1_1417	GH25.hmm	GH25	GH	4.7e-43	1	177	138	319	0.99435	hypothetical protein	0.365485	Cytoplasmic
COR1_1468	GH4.hmm	GH4	GH	3.4e-57	2	166	8	173	0.916201	Maltose-6'-phosphate glucosidase (EC 3.2.1.122)	0.308393	Membrane
COR1_1389	GT2.hmm	GT2	GT	4.5e-20	1	167	533	717	0.988095	hypothetical protein	0.307929	Extracellular
COR1_1388	GT2.hmm	GT2	GT	6.4e-22	1	125	275	402	0.738095	hypothetical protein	0.295817	Cytoplasmic
COR1_1388	GT2.hmm	GT2	GT	2.9e-21	1	167	531	711	0.988095	hypothetical protein	0.295817	Cytoplasmic
COR1_1955	CE8.hmm	CE8	CE	2.1e-80	2	287	6	321	0.989583	hypothetical protein	0.246817	Cytoplasmic
COR1_1955	CE7.hmm	CE7	CE	7.9e-08	100	202	492	596	0.325879	hypothetical protein	0.246817	Cytoplasmic
COR1_1955	CE15.hmm	CE15	CE	1.5e-11	101	250	552	690	0.553903	hypothetical protein	0.246817	Cytoplasmic
COR1_0288	CE7.hmm	CE7	CE	4.5e-81	17	311	11	312	0.939297	acetylxylan esterase [	0.23903	Cytoplasmic
COR1_2129	CE1.hmm	CE1	CE	8e-09	12	213	21	239	0.885463	cinnamoyl ester hydrolase	0.191611	Cytoplasmic
COR1_1958	GH28.hmm	GH28	GH	3.2e-65	13	307	110	476	0.904615	Polygalacturonase (EC 3.2.1.15)	0.186151	Cytoplasmic
COR1_0971	GT26.hmm	GT26	GT	1.3e-66	1	171	55	229	0.994152	N-acetylmannosaminyltransferase (EC 2.4.1.187)	0.167517	Cytoplasmic
COR1_2302	GT2.hmm	GT2	GT	1.1e-09	1	104	33	137	0.613095	hypothetical protein	0.153022	Cytoplasmic
COR1_0952	CE2.hmm	CE2	CE	2.5e-08	81	207	139	273	0.602871	hypothetical protein	0.141449	Cytoplasmic
COR1_0287	CE7.hmm	CE7	CE	8.1e-24	21	310	8	283	0.923323	hypothetical protein	0.114256	Cytoplasmic
COR1_0394	CE9.hmm	CE9	CE	1.6e-111	2	373	8	380	0.994638	N-acetylglucosamine-6-phosphate deacetylase (EC 3.5.1.25)	0.0798222	Cytoplasmic
COR1_1986	CE10.hmm	CE10	CE	2.5e-19	79	321	11	271	0.709677	Endo-1,4-beta-xylanase	0.0714896	Cytoplasmic
COR1_1475	GH3.hmm	GH3	GH	1.3e-48	7	213	697	929	0.953704	Beta-glucosidase (EC 3.2.1.21)	0.0674998	Cytoplasmic
COR1_1434	CE10.hmm	CE10	CE	1.3e-19	172	310	2	137	0.404692	lipase, putative	0.0363595	Cytoplasmic
COR1_1476	GH3.hmm	GH3	GH	2e-34	10	198	665	864	0.87037	hypothetical protein	0.0250529	Cytoplasmic
COR1_0962	GT32.hmm	GT32	GT	5.8e-24	3	87	20	95	0.933333	Polysaccharide biosynthesis protein CpsM(V)	0.00879435	Cytoplasmic
COR1_0966	GT4.hmm	GT4	GT	1.1e-13	5	89	207	290	0.525	hypothetical protein	0.00385584	Cytoplasmic
COR1_0964	GT2.hmm	GT2	GT	1.1e-26	1	134	4	140	0.791667	Glycosyltransferases involved cell wall biogenesis	0.00350393	Cytoplasmic
COR1_1378	GH73.hmm	GH73	GH	2.2e-24	4	128	216	362	0.96875	cell wall-associated hydrolase	0.00242068	Cytoplasmic
COR1_0389	GH33.hmm	GH33	GH	4.4e-21	161	330	2	195	0.494152	Glycosyl hydrolase, BNR repeat	0	Cytoplasmic
COR1_0965	GT4.hmm	GT4	GT	6.1e-05	101	159	1	63	0.3625	hypothetical protein	0	Cytoplasmic
COR1_0967	GT2.hmm	GT2	GT	2.2e-17	2	167	6	165	0.982143	Alpha-L-Rha alpha-1,3-L-rhamnosyltransferase (EC 2.4.1.-)	0	Cytoplasmic
COR1_0968	GT28.hmm	GT28	GT	1.9e-09	12	135	11	137	0.783439	Glycosyl transferase CpsG	0	Cytoplasmic
COR1_0970	GT2.hmm	GT2	GT	1.5e-13	14	161	18	171	0.875	glycosyl transferase, family 2	0	Cytoplasmic

## Sheet: COR2
					Subject		Query
ORF	Subject	ID	Class	E-value	Start	End	Start	End	Covered Fraction	Product	RPKM/Median RPKM	Predicted Location
COR2_0670	GH1.hmm	GH1	GH	1e-122	3	427	10	469	0.988345	Beta-glucosidase (EC 3.2.1.21)	106.611	Cytoplasmic
COR2_0807	CBM50.hmm	CBM50	CBM	4.3e-05	2	40	37	85	0.95	hypothetical protein	55.3148	Extracellular
COR2_1177	GT5.hmm	GT5	GT	4.3e-180	1	471	10	483	0.995763	Glycogen synthase OS Exiguobacterium sibiricum (strain DSM 17290 / JCM 13490 255-15) GN glgA PE 3 SV 1 # UNIPROT B1YK70 GLYCOGENSYN-RXN 2.4.1.21	27.3801	Cytoplasmic
COR2_1174	GT35.hmm	GT35	GT	1.8e-254	3	673	103	815	0.994065	Glycogen phosphorylase (EC 2.4.1.1)	21.1936	Cytoplasmic
COR2_1334	GH38.hmm	GH38	GH	7e-74	1	256	4	262	0.947955	Alpha-mannosidase (EC 3.2.1.24)	19.1883	Cytoplasmic
COR2_1173	CBM48.hmm	CBM48	CBM	1.9e-18	2	70	29	114	0.894737	1,4-alpha-glucan (glycogen) branching enzyme, GH-13-type (EC 2.4.1.18)	16.5764	Cytoplasmic
COR2_1173	GH13.hmm	GH13	GH	6.2e-31	22	288	195	491	0.889632	1,4-alpha-glucan (glycogen) branching enzyme, GH-13-type (EC 2.4.1.18)	16.5764	Cytoplasmic
COR2_0940	GT2.hmm	GT2	GT	1e-21	4	118	9	130	0.678571	Glycosyltransferase (EC 2.4.1.-)	13.6757	Cytoplasmic
COR2_1884	CE10.hmm	CE10	CE	1.6e-31	81	335	97	333	0.744868	putative esterase	13.3286	Cytoplasmic
COR2_1248	GT2.hmm	GT2	GT	8.6e-27	1	105	10	113	0.619048	glycosyl transferase family 2	10.8407	Cytoplasmic
COR2_1628	AA6.hmm	AA6	AA	1.1e-05	2	87	254	324	0.435897	rubredoxin-oxygen oxidoreductase	10.2928	Cytoplasmic
COR2_1046	GH13.hmm	GH13	GH	1.1e-52	21	295	40	341	0.916388	Neopullulanase (EC 3.2.1.135)	6.35812	Cytoplasmic
COR2_1288	GH77.hmm	GH77	GH	2e-168	1	491	9	489	0.991903	4-alpha-glucanotransferase OS Synechocystis sp. (strain ATCC 27184 / PCC 6803 N-1) GN malQ PE 3 SV 1 # UNIPROT P72785 RXN-9023 SSP1148:SLL1676-MONOMER 2.4.1.25	6.22567	Cytoplasmic
COR2_0941	GT8.hmm	GT8	GT	2.1e-48	27	255	26	291	0.88716	glycosyl transferase family 8 protein	6.10387	Cytoplasmic
COR2_0962	GT5.hmm	GT5	GT	2.3e-175	2	470	260	734	0.991525	Glycogen synthase, ADP-glucose transglucosylase (EC 2.4.1.21)	6.06664	Extracellular
COR2_2120	GT2.hmm	GT2	GT	7.7e-31	1	138	9	150	0.815476	Glycosyltransferase involved cell wall biogenesis( EC:2.4.- )	5.60339	Cytoplasmic
COR2_1818	GT2.hmm	GT2	GT	4.3e-17	2	167	71	240	0.982143	Glycosyltransferase	5.5619	Cytoplasmic
COR2_0679	CE1.hmm	CE1	CE	5.7e-19	77	221	82	241	0.634361	hypothetical protein	5.46426	Extracellular
COR2_0762	GT2.hmm	GT2	GT	8.1e-28	1	138	10	146	0.815476	Beta-1,3-glucosyltransferase	4.99228	Cytoplasmic
COR2_1821	GT51.hmm	GT51	GT	4.2e-70	1	177	71	248	0.99435	Multimodular transpeptidase-transglycosylase (EC 2.4.1.129) 3.4.-.-)	4.83929	Extracellular
COR2_0014	GT2.hmm	GT2	GT	1.1e-12	3	160	58	218	0.934524	MULTISPECIES: glycosyl transferase family 2	4.78238	Membrane
COR2_0163	GH5.hmm	GH5	GH	1.6e-27	28	239	52	331	0.767273	Glucan 1,3-beta-glucosidase precursor (EC 3.2.1.58) (Exo-1,3-beta-glucanase)	4.66383	Cytoplasmic
COR2_2084	GH13.hmm	GH13	GH	1.7e-48	12	290	25	321	0.929766	Alpha-amylase (EC 3.2.1.1)	4.4445	Cytoplasmic
COR2_2193	GT2.hmm	GT2	GT	1.4e-17	5	113	2	111	0.642857	glycosyltransferase, group 2 family protein	4.42606	Cytoplasmic
COR2_1402	CBM48.hmm	CBM48	CBM	9e-14	3	70	18	92	0.881579	1,4-alpha-glucan (glycogen) branching enzyme, GH-13-type (EC 2.4.1.18)	4.36729	Cytoplasmic
COR2_1402	GH13.hmm	GH13	GH	1e-26	22	295	166	462	0.913043	1,4-alpha-glucan (glycogen) branching enzyme, GH-13-type (EC 2.4.1.18)	4.36729	Cytoplasmic
COR2_1547	GH13.hmm	GH13	GH	2.2e-75	13	294	29	383	0.939799	Alpha-glucosidase (EC 3.2.1.20)	4.30084	Cytoplasmic
COR2_0244	AA6.hmm	AA6	AA	1.5e-10	64	148	73	156	0.430769	Multimeric flavodoxin WrbA family protein	4.29589	Extracellular
COR2_1158	GT2.hmm	GT2	GT	3.4e-17	3	166	6	161	0.970238	Glycosyltransferase involved cell wall biogenesis (EC 2.4.-.-)	3.16085	Cytoplasmic
COR2_2172	GT2.hmm	GT2	GT	1e-21	3	167	6	162	0.97619	Glycosyl transferase, group 2 family protein	2.99449	Cytoplasmic
COR2_1438	GT35.hmm	GT35	GT	3.6e-227	2	673	76	755	0.995549	Maltodextrin phosphorylase (EC 2.4.1.1) Glycogen/starch/alpha-glucan 2.4.1.1)	2.34224	Cytoplasmic
COR2_0540	GH1.hmm	GH1	GH	5.9e-150	3	428	5	478	0.990676	Beta-glucosidase (EC 3.2.1.21) 6-phospho-beta-glucosidase 3.2.1.86)	2.18298	Cytoplasmic
COR2_0441	GH23.hmm	GH23	GH	2e-27	15	125	59	185	0.814815	Phage membrane-bound lytic murein transglycosylase E (EC 3.2.1.-)	2.10911	Extracellular
COR2_0738	CE4.hmm	CE4	CE	8e-32	7	124	236	353	0.9	Peptidoglycan N-acetylglucosamine deacetylase (EC 3.5.1.-)	1.49285	Extracellular
COR2_1299	GH13.hmm	GH13	GH	3e-44	22	293	28	373	0.906355	Alpha-amylase OS Geobacillus stearothermophilus GN amyS PE 1 SV 3 # UNIPROT P06279 RXN-1825 3.2.1.1	1.46463	Cytoplasmic
COR2_1242	CE3.hmm	CE3	CE	2e-12	3	193	131	327	0.979381	GDSL family lipase	1.36845	Extracellular
COR2_1084	GH25.hmm	GH25	GH	3.5e-46	1	177	266	447	0.99435	hypothetical protein	1.32264	Extracellular
COR2_1858	CE1.hmm	CE1	CE	6.1e-19	9	143	147	300	0.590308	peptidase S9	1.20543	Cytoplasmic
COR2_1150	GT4.hmm	GT4	GT	2.3e-19	12	157	216	357	0.90625	glycosyl transferase	1.07552	Cytoplasmic
COR2_0077	GT28.hmm	GT28	GT	4.1e-50	1	156	195	358	0.987261	UDP-N-acetylglucosamine--N-acetylmuramyl-(pentapeptide) pyrophosphoryl-undecaprenol N-acetylglucosamine transferase (EC 2.4.1.227)	0.903394	Cytoplasmic
COR2_0676	GH109.hmm	GH109	GH	1.7e-07	4	112	56	154	0.857143	Predicted dehydrogenase related proteins	0.903394	Cytoplasmic
COR2_1322	CE1.hmm	CE1	CE	5.1e-21	50	222	21	242	0.757709	hypothetical protein	0.807511	Cytoplasmic
COR2_1153	GH25.hmm	GH25	GH	3.5e-36	2	176	749	935	0.983051	hypothetical protein	0.788328	Extracellular
COR2_1804	GT4.hmm	GT4	GT	4.6e-29	7	117	190	298	0.6875	capsular polysaccharide biosynthesis proteinCps4H	0.710202	Cytoplasmic
COR2_0854	GT4.hmm	GT4	GT	6e-21	11	159	211	355	0.925	hypothetical protein	0.658981	Cytoplasmic
COR2_0228	GH109.hmm	GH109	GH	2.4e-10	52	121	43	112	0.547619	NAD-dependent oxidoreductase	0.573656	Cytoplasmic
COR2_1800	GT2.hmm	GT2	GT	5e-10	4	137	6	136	0.791667	hypothetical protein	0.547158	Cytoplasmic
COR2_2074	GT2.hmm	GT2	GT	6.8e-15	37	123	10	96	0.511905	glycosyltransferase, group 2 family protein	0.479343	Cytoplasmic
COR2_0196	GH3.hmm	GH3	GH	1.4e-72	5	216	37	255	0.976852	glycosyl hydrolase	0.476918	Cytoplasmic
COR2_1036	GT2.hmm	GT2	GT	1.2e-27	1	162	6	165	0.958333	Bactoprenol glucosyl transferase (EC 2.4.1.-)	0.364136	Cytoplasmic
COR2_1898	CE9.hmm	CE9	CE	5.7e-122	6	373	13	383	0.983914	N-acetylglucosamine-6-phosphate deacetylase (EC 3.5.1.25)	0.29181	Cytoplasmic
COR2_1178	CBM34.hmm	CBM34	CBM	1.2e-10	5	119	10	139	0.95	4-alpha-glucanotransferase (amylomaltase) (EC 2.4.1.25)	0.271609	Cytoplasmic
COR2_1178	GH13.hmm	GH13	GH	4.4e-59	13	297	205	537	0.949833	4-alpha-glucanotransferase (amylomaltase) (EC 2.4.1.25)	0.271609	Cytoplasmic
COR2_1178	GH77.hmm	GH77	GH	3.4e-115	120	486	743	1101	0.740891	4-alpha-glucanotransferase (amylomaltase) (EC 2.4.1.25)	0.271609	Cytoplasmic
COR2_1810	GT2.hmm	GT2	GT	1.9e-14	9	159	7	161	0.892857	hypothetical protein	0.247538	Cytoplasmic
COR2_1814	GT2.hmm	GT2	GT	2.3e-22	4	162	2	160	0.940476	hypothetical protein	0.247538	Cytoplasmic
COR2_1802	GT2.hmm	GT2	GT	2.2e-26	17	138	1	122	0.720238	MULTISPECIES: glycosyl transferase family 2	0.241205	Cytoplasmic
COR2_1812	GT2.hmm	GT2	GT	7.2e-20	4	107	1	105	0.613095	hypothetical protein	0.237408	Cytoplasmic
COR2_2076	GT2.hmm	GT2	GT	1.2e-20	2	134	19	155	0.785714	hypothetical protein	0.228075	Cytoplasmic
COR2_1801	GT11.hmm	GT11	GT	2.1e-58	6	274	8	300	0.971014	Glycosyl transferase, family 11	0.122962	Cytoplasmic
COR2_0378	CBM32.hmm	CBM32	CBM	7.6e-07	4	122	201	331	0.951613	hypothetical protein	0.112674	Extracellular
COR2_1712	GH109.hmm	GH109	GH	7.6e-06	65	120	61	116	0.436508	oxidoreductase, YhhX family	0.10815	Cytoplasmic
COR2_1939	AA6.hmm	AA6	AA	1.6e-07	9	95	14	107	0.441026	multimeric flavodoxin WrbA family protein	0	Cytoplasmic
COR2_1936	CE10.hmm	CE10	CE	2.6e-20	77	211	38	176	0.392962	hypothetical protein	0	Membrane
COR2_0677	CE1.hmm	CE1	CE	3.3e-11	9	207	10	210	0.872247	30S ribosomal protein S12	0	Cytoplasmic
COR2_1077	GH3.hmm	GH3	GH	5.4e-52	4	216	150	381	0.981481	Beta-hexosaminidase (EC 3.2.1.52)	0	Cytoplasmic
COR2_0384	GH32.hmm	GH32	GH	7.7e-81	1	293	15	336	0.996587	Sucrose-6-phosphate hydrolase (EC 3.2.1.B3)	0	Cytoplasmic
COR2_2077	GT92.hmm	GT92	GT	1.7e-23	19	203	60	227	0.659498	hypothetical protein	0	Cytoplasmic
COR2_0623	GT81.hmm	GT81	GT	1.4e-15	22	143	36	153	0.412969	hypothetical protein	0	Membrane

## Sheet: COR3
					Subject		Query
ORF	Subject	ID	Class	E-value	Start	End	Start	End	Covered Fraction	Product	RPKM/Median RPKM	Predicted Location
COR3_2500	GH4.hmm	GH4	GH	2.1e-62	2	178	10	187	0.98324	Maltose-6'-phosphate glucosidase (EC 3.2.1.122)	57.2899	Cytoplasmic
COR3_3207	GT5.hmm	GT5	GT	2.2e-173	2	470	374	848	0.991525	Glycogen synthase, ADP-glucose transglucosylase (EC 2.4.1.21)	46.7556	Extracellular
COR3_3772	AA6.hmm	AA6	AA	6.7e-06	21	143	29	149	0.625641	Multimeric flavodoxin WrbA family protein	39.9157	Cytoplasmic
COR3_0707	CE1.hmm	CE1	CE	2.1e-15	24	221	25	241	0.867841	hypothetical protein	35.5291	Cytoplasmic
COR3_2860	GH13.hmm	GH13	GH	2e-53	26	294	180	466	0.896321	Neopullulanase (EC 3.2.1.135)	30.1211	Cytoplasmic
COR3_0948	GT5.hmm	GT5	GT	4.8e-180	1	471	12	486	0.995763	Glycogen synthase OS Exiguobacterium sibiricum (strain DSM 17290 / JCM 13490 255-15) GN glgA PE 3 SV 1 # UNIPROT B1YK70 GLYCOGENSYN-RXN 2.4.1.21	29.0438	Cytoplasmic
COR3_0359	GT51.hmm	GT51	GT	2.2e-68	2	176	72	247	0.983051	Multimodular transpeptidase-transglycosylase (EC 2.4.1.129) 3.4.-.-)	23.6058	Extracellular
COR3_3294	CBM48.hmm	CBM48	CBM	1.5e-16	2	72	48	136	0.921053	1,4-alpha-glucan-branching enzyme OS Desulfitobacterium hafniense (strain Y51) GN glgB PE 3 SV 1 # UNIPROT Q24VW3 RXN-7710 DHAF138119:DSY2040-MONOMER 2.4.1.18	21.604	Cytoplasmic
COR3_3294	GH13.hmm	GH13	GH	2e-28	19	165	214	368	0.488294	1,4-alpha-glucan-branching enzyme OS Desulfitobacterium hafniense (strain Y51) GN glgB PE 3 SV 1 # UNIPROT Q24VW3 RXN-7710 DHAF138119:DSY2040-MONOMER 2.4.1.18	21.604	Cytoplasmic
COR3_3533	GH1.hmm	GH1	GH	2.7e-76	157	428	3	308	0.631702	6-phospho-beta-glucosidase (EC 3.2.1.86)	19.6418	Cytoplasmic
COR3_1240	GH77.hmm	GH77	GH	9.2e-167	1	489	9	490	0.987854	4-alpha-glucanotransferase OS Streptococcus pneumoniae GN malQ PE 3 SV 1 # UNIPROT P0A3Q0 RXN-9023 2.4.1.25	19.1711	Cytoplasmic
COR3_2393	CE4.hmm	CE4	CE	2.4e-19	4	130	249	381	0.969231	Polysaccharide deacetylase	15.3749	Cytoplasmic
COR3_0951	GT35.hmm	GT35	GT	1.5e-257	1	673	105	817	0.997033	Glycogen phosphorylase (EC 2.4.1.1)	14.8214	Cytoplasmic
COR3_1862	CE1.hmm	CE1	CE	1.5e-14	81	174	15	97	0.409692	putative BglB fragment	13.2162	Cytoplasmic
COR3_2088	GT2.hmm	GT2	GT	1.9e-10	3	166	53	220	0.970238	MULTISPECIES: glycosyl transferase	12.7672	Membrane
COR3_0947	CBM34.hmm	CBM34	CBM	1.2e-11	15	120	2	110	0.875	4-alpha-glucanotransferase (amylomaltase) (EC 2.4.1.25)	11.6193	Cytoplasmic
COR3_0947	GH13.hmm	GH13	GH	9.7e-63	13	297	177	509	0.949833	4-alpha-glucanotransferase (amylomaltase) (EC 2.4.1.25)	11.6193	Cytoplasmic
COR3_0947	GH77.hmm	GH77	GH	3.1e-105	120	479	714	1054	0.726721	4-alpha-glucanotransferase (amylomaltase) (EC 2.4.1.25)	11.6193	Cytoplasmic
COR3_1239	GT35.hmm	GT35	GT	3.8e-219	2	673	79	753	0.995549	Maltodextrin phosphorylase (EC 2.4.1.1) Glycogen/starch/alpha-glucan 2.4.1.1)	11.5854	Cytoplasmic
COR3_3570	GH25.hmm	GH25	GH	1.1e-39	1	177	280	461	0.99435	hypothetical protein	10.4092	Extracellular
COR3_2098	GH3.hmm	GH3	GH	8.6e-70	6	200	23	230	0.898148	Beta-glucosidase (EC 3.2.1.21)	9.47606	Cytoplasmic
COR3_0952	CBM48.hmm	CBM48	CBM	8e-17	2	72	31	119	0.921053	1,4-alpha-glucan-branching enzyme OS Desulfitobacterium hafniense (strain Y51) GN glgB PE 3 SV 1 # UNIPROT Q24VW3 RXN-7710 DHAF138119:DSY2040-MONOMER 2.4.1.18	9.38294	Extracellular
COR3_0952	GH13.hmm	GH13	GH	5.9e-33	19	290	197	498	0.906355	1,4-alpha-glucan-branching enzyme OS Desulfitobacterium hafniense (strain Y51) GN glgB PE 3 SV 1 # UNIPROT Q24VW3 RXN-7710 DHAF138119:DSY2040-MONOMER 2.4.1.18	9.38294	Extracellular
COR3_0330	GT28.hmm	GT28	GT	2.8e-53	1	156	194	357	0.987261	UDP-N-acetylglucosamine--N-acetylmuramyl-(pentapeptide) pyrophosphoryl-undecaprenol N-acetylglucosamine transferase (EC 2.4.1.227)	9.30471	Cytoplasmic
COR3_3098	GH32.hmm	GH32	GH	2.9e-84	1	293	30	347	0.996587	Sucrose-6-phosphate hydrolase (EC 3.2.1.26)	9.08987	Cytoplasmic
COR3_3253	CE10.hmm	CE10	CE	1.4e-30	79	312	15	237	0.683284	acetyl esterase family enzyme	8.27231	Cytoplasmic
COR3_1813	GH109.hmm	GH109	GH	1.2e-10	60	119	54	113	0.468254	Possible oxidoreductase	8.20986	Cytoplasmic
COR3_0056	GH28.hmm	GH28	GH	4.5e-66	8	309	105	478	0.926154	Polygalacturonase (EC 3.2.1.15)	7.71524	Cytoplasmic
COR3_0485	GH33.hmm	GH33	GH	5.3e-39	19	330	34	356	0.909357	Glycosyl hydrolase, BNR repeat	6.14273	Extracellular
COR3_2020	CE10.hmm	CE10	CE	9e-08	117	331	51	253	0.627566	cinnamoyl ester hydrolase	5.82373	Cytoplasmic
COR3_0434	GH5.hmm	GH5	GH	3.4e-27	28	205	53	296	0.643636	Glucan 1,3-beta-glucosidase precursor (EC 3.2.1.58) (Exo-1,3-beta-glucanase)	5.61551	Cytoplasmic
COR3_0503	GT5.hmm	GT5	GT	2.5e-176	2	470	368	842	0.991525	Glycogen synthase, ADP-glucose transglucosylase (EC 2.4.1.21)	5.54463	Extracellular
COR3_2467	GT2.hmm	GT2	GT	1e-17	4	163	9	177	0.946429	Glycosyltransferase (EC 2.4.1.-)	5.21212	Cytoplasmic
COR3_1662	GT2.hmm	GT2	GT	1.4e-14	1	130	12	143	0.767857	hypothetical protein	5.15152	Cytoplasmic
COR3_2960	GT2.hmm	GT2	GT	1e-34	1	125	9	133	0.738095	hypothetical protein	5.00307	Cytoplasmic
COR3_3211	GH1.hmm	GH1	GH	7.1e-150	1	428	1	476	0.995338	Beta-glucosidase (EC 3.2.1.21) 6-phospho-beta-glucosidase 3.2.1.86)	4.86731	Cytoplasmic
COR3_2367	GT4.hmm	GT4	GT	6.3e-30	8	143	194	325	0.84375	capsular polysaccharide biosynthesis proteinCps4H	4.6211	Cytoplasmic
COR3_2908	CE10.hmm	CE10	CE	1.5e-26	71	302	32	261	0.677419	hypothetical protein	4.15507	Cytoplasmic
COR3_0347	GH13.hmm	GH13	GH	3.7e-73	13	294	31	387	0.939799	Trehalose-6-phosphate hydrolase OS Escherichia coli (strain K12) GN treC PE 3 SV # UNIPROT P28904 TRE6PHYDRO-RXN MetaCyc:TRE6PHYDRO-MONOMER 3.2.1.93	4.05464	Cytoplasmic
COR3_1161	CE1.hmm	CE1	CE	1.3e-17	24	178	197	350	0.678414	peptidase S9	3.9909	Cytoplasmic
COR3_3656	GH4.hmm	GH4	GH	4.9e-57	2	166	8	173	0.916201	Maltose-6'-phosphate glucosidase (EC 3.2.1.122)	3.96929	Cytoplasmic
COR3_0538	GH3.hmm	GH3	GH	4.1e-55	18	215	693	891	0.912037	Beta-glucosidase (EC 3.2.1.21)	3.88126	Extracellular
COR3_1122	GH1.hmm	GH1	GH	1.7e-47	47	203	15	170	0.363636	6-phospho-beta-glucosidase (EC 3.2.1.86)	3.64478	Cytoplasmic
COR3_0495	GH25.hmm	GH25	GH	2.8e-42	1	177	111	291	0.99435	hypothetical protein	3.52958	Extracellular
COR3_2944	GH3.hmm	GH3	GH	3.1e-57	5	215	680	891	0.972222	Beta-glucosidase (EC 3.2.1.21)	3.02717	Extracellular
COR3_1724	GH13.hmm	GH13	GH	1.3e-26	23	295	165	460	0.909699	1,4-alpha-glucan (glycogen) branching enzyme, GH-13-type (EC 2.4.1.18)	2.92607	Extracellular
COR3_2931	GT2.hmm	GT2	GT	7.2e-32	1	123	5	126	0.72619	probable glycosyl transferase	2.8765	Cytoplasmic
COR3_2464	CBM13.hmm	CBM13	CBM	4.4e-17	60	135	1	78	0.398936	hypothetical protein	2.76269	Extracellular
COR3_2464	CBM13.hmm	CBM13	CBM	3.6e-16	47	136	85	180	0.473404	hypothetical protein	2.76269	Extracellular
COR3_1853	CE1.hmm	CE1	CE	1.5e-15	3	221	11	236	0.960352	putative esterase	2.70247	Cytoplasmic
COR3_0946	GT26.hmm	GT26	GT	1.7e-05	33	105	807	878	0.421053	Transcription-repair coupling factor	2.67281	Cytoplasmic
COR3_2008	GH3.hmm	GH3	GH	5.5e-51	4	216	161	392	0.981481	Beta-hexosaminidase (EC 3.2.1.52)	2.54703	Cytoplasmic
COR3_2460	GT2.hmm	GT2	GT	9.8e-22	3	166	21	176	0.970238	Glycosyltransferase involved cell wall biogenesis (EC 2.4.-.-)	2.42023	Cytoplasmic
COR3_1052	GT2.hmm	GT2	GT	9.6e-16	3	131	6	129	0.761905	Dolichol-phosphate mannosyltransferase (EC 2.4.1.83) lipid-linked oligosaccharide synthesis cluster	2.28377	Cytoplasmic
COR3_2363	GT32.hmm	GT32	GT	7.9e-22	3	88	19	95	0.944444	Polysaccharide biosynthesis protein CpsM(V)	2.16893	Cytoplasmic
COR3_2843	GH13.hmm	GH13	GH	1.9e-43	24	293	29	372	0.899666	Alpha-amylase OS Geobacillus stearothermophilus GN amyS PE 1 SV 3 # UNIPROT P06279 RXN-1825 3.2.1.1	2.05464	Cytoplasmic
COR3_1051	GT4.hmm	GT4	GT	9.5e-24	7	157	212	356	0.9375	Glycosyltransferase (EC 2.4.1.-), group 1 family protein	1.98856	Cytoplasmic
COR3_2366	GT2.hmm	GT2	GT	5.2e-14	2	103	30	135	0.60119	hypothetical protein	1.80707	Cytoplasmic
COR3_3794	GH28.hmm	GH28	GH	4e-42	58	197	169	350	0.427692	Polygalacturonase (EC 3.2.1.15)	1.72259	Cytoplasmic
COR3_1731	CE9.hmm	CE9	CE	1.1e-116	3	373	8	384	0.991957	N-acetylglucosamine-6-phosphate deacetylase (EC 3.5.1.25)	1.71984	Cytoplasmic
COR3_0197	GH23.hmm	GH23	GH	5.6e-25	8	126	56	192	0.874074	hypothetical protein	1.64912	Membrane
COR3_2915	GT2.hmm	GT2	GT	2e-24	2	123	6	127	0.720238	putative LPS biosynthesis related glycosyltransferase	1.5865	Cytoplasmic
COR3_2164	GH25.hmm	GH25	GH	2.8e-41	1	176	190	373	0.988701	hypothetical protein	1.57983	Extracellular
COR3_3113	GT2.hmm	GT2	GT	1.2e-18	3	166	6	161	0.970238	Glycosyltransferase involved cell wall biogenesis (EC 2.4.-.-)	1.56667	Cytoplasmic
COR3_2173	GT2.hmm	GT2	GT	6.9e-11	3	166	7	191	0.970238	probable glycosyltransferase	1.45296	Cytoplasmic
COR3_2028	GT4.hmm	GT4	GT	6e-23	7	150	185	321	0.89375	glycosyl transferase group 1	1.3358	Cytoplasmic
COR3_3459	CE1.hmm	CE1	CE	3.1e-08	12	178	21	204	0.731278	cinnamoyl ester hydrolase	1.31837	Cytoplasmic
COR3_0054	CE8.hmm	CE8	CE	2.6e-83	4	287	9	323	0.982639	hypothetical protein	1.22933	Cytoplasmic
COR3_0054	CE15.hmm	CE15	CE	4.4e-08	92	250	545	692	0.587361	hypothetical protein	1.22933	Cytoplasmic
COR3_2916	GT2.hmm	GT2	GT	3.1e-31	1	119	4	122	0.702381	family 2 glycosyl transferase	1.17539	Cytoplasmic
COR3_2603	GH1.hmm	GH1	GH	5.3e-123	2	427	2	461	0.990676	Beta-glucosidase (EC 3.2.1.21)	1.14904	Cytoplasmic
COR3_2323	GH109.hmm	GH109	GH	7.5e-12	23	112	3	95	0.706349	hypothetical protein	1.13102	Cytoplasmic
COR3_0174	CE7.hmm	CE7	CE	5.8e-33	19	312	14	296	0.936102	hypothetical protein	1.10792	Cytoplasmic
COR3_0378	GT2.hmm	GT2	GT	1.1e-32	1	166	7	172	0.982143	Glycosyl transferase, group 2 family protein	1.0567	Cytoplasmic
COR3_3660	CE9.hmm	CE9	CE	1.9e-37	2	158	8	166	0.418231	N-acetylglucosamine-6-phosphate deacetylase (EC 3.5.1.25)	0.919878	Cytoplasmic
COR3_3233	CE10.hmm	CE10	CE	1.5e-29	77	316	28	256	0.70088	hypothetical protein	0.896305	Cytoplasmic
COR3_1590	CE10.hmm	CE10	CE	7.9e-26	85	309	25	235	0.656891	Xylanase	0.886374	Cytoplasmic
COR3_3232	GH1.hmm	GH1	GH	8.5e-40	270	417	2	167	0.342657	6-phospho-beta-glucosidase (EC 3.2.1.86)	0.872101	Cytoplasmic
COR3_2029	GT2.hmm	GT2	GT	1e-13	8	128	15	137	0.714286	putative glycosyltransferase	0.839626	Cytoplasmic
COR3_2316	GT2.hmm	GT2	GT	2.3e-30	1	128	9	136	0.755952	glycosyltransferase, group 2 family protein	0.836352	Cytoplasmic
COR3_2962	GT2.hmm	GT2	GT	3.4e-30	1	119	9	127	0.702381	glycosyltransferase, group 2 family protein	0.776613	Cytoplasmic
COR3_0175	CE7.hmm	CE7	CE	7.2e-86	6	312	8	322	0.977636	acetylxylan esterase	0.760364	Cytoplasmic
COR3_0053	CE12.hmm	CE12	CE	2.9e-08	1	157	7	179	0.742857	Lj928 prophage protein	0.747144	Cytoplasmic
COR3_1661	GT2.hmm	GT2	GT	2.2e-26	1	166	6	177	0.982143	WbrX	0.732614	Cytoplasmic
COR3_2365	GT2.hmm	GT2	GT	9.3e-33	1	112	6	116	0.660714	Beta-1,3-glucosyltransferase	0.639456	Extracellular
COR3_2671	GH4.hmm	GH4	GH	3.2e-67	2	176	8	182	0.972067	Maltose-6'-phosphate glucosidase (EC 3.2.1.122)	0.610695	Cytoplasmic
COR3_0881	CBM67.hmm	CBM67	CBM	1.7e-22	15	164	49	210	0.846591	Alfa-L-rhamnosidase (EC 3.2.1.40)	0.584181	Cytoplasmic
COR3_0881	GH78.hmm	GH78	GH	5.8e-144	7	503	245	767	0.984127	Alfa-L-rhamnosidase (EC 3.2.1.40)	0.584181	Cytoplasmic
COR3_2721	CE1.hmm	CE1	CE	1.8e-16	8	143	5	184	0.594714	Endo-1,4-beta-xylanase A precursor (EC 3.2.1.8)	0.552941	Extracellular
COR3_3164	GH3.hmm	GH3	GH	5e-44	3	213	713	925	0.972222	Beta-glucosidase (EC 3.2.1.21)	0.402613	Extracellular
COR3_2597	GH1.hmm	GH1	GH	4.2e-61	6	160	3	168	0.358974	6-phospho-beta-glucosidase (EC 3.2.1.86)	0.371542	Cytoplasmic
COR3_2026	GT2.hmm	GT2	GT	1.2e-27	1	139	4	142	0.821429	glycosyl transferase family 2	0.360499	Cytoplasmic
COR3_2958	CBM13.hmm	CBM13	CBM	1.9e-16	60	134	454	530	0.393617	hypothetical protein	0.345207	Extracellular
COR3_2958	CBM13.hmm	CBM13	CBM	3e-16	47	136	537	633	0.473404	hypothetical protein	0.345207	Extracellular
COR3_2958	CBM13.hmm	CBM13	CBM	2.7e-20	43	136	585	681	0.494681	hypothetical protein	0.345207	Extracellular
COR3_2958	CBM13.hmm	CBM13	CBM	3.7e-19	45	152	635	744	0.569149	hypothetical protein	0.345207	Extracellular
COR3_2958	CBM13.hmm	CBM13	CBM	1e-19	20	135	754	874	0.611702	hypothetical protein	0.345207	Extracellular
COR3_2958	GH25.hmm	GH25	GH	1.9e-36	1	176	221	403	0.988701	hypothetical protein	0.345207	Extracellular
COR3_3651	CBM13.hmm	CBM13	CBM	2.4e-08	39	113	21	92	0.393617	hypothetical protein	0.325541	Extracellular
COR3_1555	GH1.hmm	GH1	GH	1.6e-54	224	428	2	232	0.475524	6-phospho-beta-glucosidase (EC 3.2.1.86)	0.265912	Cytoplasmic
COR3_2318	GT2.hmm	GT2	GT	1e-32	1	128	9	136	0.755952	hypothetical protein	0.192426	Cytoplasmic
COR3_1019	GH2.hmm	GH2	GH	1.9e-93	23	477	10	593	0.603723	Beta-glucuronidase (EC 3.2.1.31)	0.169369	Cytoplasmic
COR3_2306	GH28.hmm	GH28	GH	1.6e-30	11	308	32	354	0.913846	hypothetical protein	0.154478	Cytoplasmic
COR3_0115	GH1.hmm	GH1	GH	1.9e-74	4	231	2	259	0.529138	6-phospho-beta-glucosidase (EC 3.2.1.86)	0.14992	Cytoplasmic
COR3_2263	GH38.hmm	GH38	GH	2.1e-57	1	255	5	270	0.944238	hypothetical protein	0.118463	Cytoplasmic
COR3_2113	GT4.hmm	GT4	GT	2.9e-30	4	141	190	323	0.85625	capsular polysaccharide biosynthesis proteinCps4H	0.11271	Cytoplasmic
COR3_1253	PL4.hmm	PL4	PL	1.2e-90	8	553	2	547	0.961199	rhamnogalacturonate lyase	0.11098	Cytoplasmic
COR3_3131	CE10.hmm	CE10	CE	3e-33	40	235	83	283	0.571848	Oligopeptide ABC transporter, periplasmic oligopeptide-binding protein OppA (TC 3.A.1.5.1)	0.10749	Extracellular
COR3_1168	GH5.hmm	GH5	GH	9.4e-06	49	255	190	430	0.749091	hypothetical protein	0.0945912	Cytoplasmic
COR3_2950	GH4.hmm	GH4	GH	9.7e-58	2	178	8	185	0.98324	Maltose-6'-phosphate glucosidase (EC 3.2.1.122)	0.0929083	Cytoplasmic
COR3_1179	GT4.hmm	GT4	GT	2.6e-29	8	154	317	469	0.9125	Poly(glycerol-phosphate) alpha-glucosyltransferase GftA (EC 2.4.1.52)	0.083779	Cytoplasmic
COR3_2409	CBM67.hmm	CBM67	CBM	6.8e-22	18	149	60	202	0.744318	alfa-L-rhamnosidase	0.079661	Cytoplasmic
COR3_2409	GH78.hmm	GH78	GH	6.1e-128	3	504	237	767	0.994048	alfa-L-rhamnosidase	0.079661	Cytoplasmic
COR3_3245	GH2.hmm	GH2	GH	7.1e-94	23	477	10	593	0.603723	Beta-glucuronidase (EC 3.2.1.31)	0.0677477	Cytoplasmic
COR3_2118	GT11.hmm	GT11	GT	8.2e-63	3	273	5	301	0.978261	Glycosyl transferase, family 11	0.0676746	Cytoplasmic
COR3_2319	GT2.hmm	GT2	GT	1.4e-31	1	128	9	136	0.755952	hypothetical protein	0.0647383	Cytoplasmic
COR3_3220	CE10.hmm	CE10	CE	3.1e-27	56	334	59	339	0.815249	lipase	0.0607824	Cytoplasmic
COR3_1248	PL22.hmm	PL22	PL	9.7e-12	144	241	55	152	0.366038	hypothetical protein	0.0489583	Cytoplasmic
COR3_1248	PL22.hmm	PL22	PL	4.2e-25	1	170	229	401	0.637736	hypothetical protein	0.0489583	Cytoplasmic
COR3_1146	GH1.hmm	GH1	GH	7.3e-125	3	426	6	464	0.986014	Beta-glucosidase (EC 3.2.1.21)	0.0445709	Cytoplasmic
COR3_2408	GH3.hmm	GH3	GH	1e-67	3	216	35	255	0.986111	Beta-glucosidase (EC 3.2.1.21)	0.0434582	Cytoplasmic
COR3_1754	GH1.hmm	GH1	GH	1.6e-129	1	428	1	485	0.995338	Beta-glucosidase (EC 3.2.1.21) 6-phospho-beta-glucosidase 3.2.1.86)	0.0426594	Cytoplasmic
COR3_1259	CE4.hmm	CE4	CE	3.6e-20	8	128	19	157	0.923077	hypothetical protein	0	Cytoplasmic
COR3_1254	CE12.hmm	CE12	CE	2.2e-52	2	209	22	250	0.985714	hypothetical protein	0	Cytoplasmic
COR3_1255	CE12.hmm	CE12	CE	3.2e-44	1	210	182	413	0.995238	hypothetical protein	0	Cytoplasmic
COR3_1966	CE10.hmm	CE10	CE	2.5e-24	80	324	13	254	0.715543	hypothetical protein	0	Cytoplasmic
COR3_2035	CE1.hmm	CE1	CE	3.7e-11	2	194	245	464	0.845815	hypothetical protein	0	Extracellular
COR3_2660	GH3.hmm	GH3	GH	7.7e-58	6	215	640	853	0.967593	hypothetical protein	0	Extracellular
COR3_2888	GH1.hmm	GH1	GH	1.7e-125	4	427	5	463	0.986014	Beta-glucosidase (EC 3.2.1.21)	0	Cytoplasmic
COR3_0992	GH1.hmm	GH1	GH	3.3e-141	3	428	4	491	0.990676	6-phospho-beta-glucosidase (EC 3.2.1.86)	0	Cytoplasmic
COR3_3406	GH33.hmm	GH33	GH	4.7e-37	18	330	33	354	0.912281	Glycosyl hydrolase, BNR repeat	0	Extracellular
COR3_1184	GH95.hmm	GH95	GH	1.1e-240	9	714	4	746	0.976454	putative large secreted protein	0	Cytoplasmic
COR3_1256	GH105.hmm	GH105	GH	9.7e-101	11	330	53	366	0.960843	Rhamnogalacturonides degradation protein RhiN	0	Cytoplasmic
COR3_1262	GH28.hmm	GH28	GH	3.6e-34	9	272	108	458	0.809231	glycoside hydrolase, family 28	0	Extracellular
COR3_2117	GT2.hmm	GT2	GT	7.9e-30	1	125	9	133	0.738095	MULTISPECIES: glycosyl transferase family 2	0	Cytoplasmic
COR3_2119	GT2.hmm	GT2	GT	8.4e-09	4	103	6	103	0.589286	hypothetical protein	0	Cytoplasmic
COR3_1258	PL22.hmm	PL22	PL	1.1e-18	131	246	30	145	0.433962	hypothetical protein	0	Cytoplasmic
COR3_1258	PL22.hmm	PL22	PL	4.8e-28	1	171	216	395	0.641509	hypothetical protein	0	Cytoplasmic

## Sheet: LAC1
					Subject		Query
ORF	Subject	ID	Class	E-value	Start	End	Start	End	Covered Fraction	Product	RPKM/Median RPKM	Predicted Location
LAC1_2435	CE7.hmm	CE7	CE	8.1e-07	172	298	159	288	0.402556	cell surface hydrolase, membrane-bound (putative)	11.6194	Cytoplasmic
LAC1_0402	GH31.hmm	GH31	GH	5.7e-133	2	427	236	682	0.995316	Alpha-glucosidase (EC 3.2.1.20)	9.55674	Extracellular
LAC1_0568	CBM50.hmm	CBM50	CBM	5.6e-12	1	40	35	81	0.975	Aggregation promoting factor	8.21785	Extracellular
LAC1_1976	GH3.hmm	GH3	GH	3.3e-62	2	216	52	260	0.990741	Beta-glucosidase (EC 3.2.1.21)	8.16799	Cytoplasmic
LAC1_1068	GH43.hmm	GH43	GH	8.1e-55	1	247	3	304	0.991935	Beta-xylosidase (EC 3.2.1.37)	7.09341	Extracellular
LAC1_0029	GH73.hmm	GH73	GH	1.1e-35	3	128	217	349	0.976562	hypothetical protein	6.67166	Extracellular
LAC1_1004	CBM50.hmm	CBM50	CBM	5.6e-12	2	39	43	89	0.925	MULTISPECIES: gamma-D-glutamate-meso-diaminopimelate muropeptidase	6.35693	Extracellular
LAC1_1004	CBM50.hmm	CBM50	CBM	3.5e-15	1	39	106	148	0.95	MULTISPECIES: gamma-D-glutamate-meso-diaminopimelate muropeptidase	6.35693	Extracellular
LAC1_2333	AA4.hmm	AA4	AA	2e-23	14	272	9	258	0.494253	Glycolate dehydrogenase (EC 1.1.99.14), subunit GlcD	6.21875	Cytoplasmic
LAC1_1157	CE2.hmm	CE2	CE	5.8e-08	75	144	125	206	0.330144	FIG006988: Lipase/Acylhydrolase GDSL-like motif	5.60989	Extracellular
LAC1_2409	GH65.hmm	GH65	GH	1.7e-122	1	369	435	845	0.989247	Glycosyl hydrolase OS Lactobacillus plantarum subsp. ATCC 14917 GN map2 PE 4 SV 1 # UNIPROT D7VED2 MALTOSE-PHOSPHORYLASE-RXN 2.4.1.8	5.32737	Cytoplasmic
LAC1_1771	CBM50.hmm	CBM50	CBM	9.1e-12	3	40	36	77	0.925	NLP/P60 protein, partial	4.8529	Extracellular
LAC1_0367	GH43.hmm	GH43	GH	1.2e-43	2	247	6	311	0.987903	Alpha-L-arabinofuranosidase II precursor (EC 3.2.1.55)	4.65983	Extracellular
LAC1_2080	GT4.hmm	GT4	GT	1.5e-28	8	159	323	475	0.94375	Poly(glycerol-phosphate) alpha-glucosyltransferase (EC 2.4.1.52)	4.03453	Cytoplasmic
LAC1_1503	GH31.hmm	GH31	GH	1.8e-165	1	427	232	672	0.997658	Alpha-glucosidase (EC 3.2.1.20)	3.94719	Cytoplasmic
LAC1_0240	CE1.hmm	CE1	CE	4.6e-06	27	193	31	268	0.731278	Proline iminopeptidase (EC 3.4.11.5)	3.86469	Cytoplasmic
LAC1_1714	GH4.hmm	GH4	GH	0.00056	1	81	4	80	0.446927	Glycerol-3-phosphate dehydrogenase OS Bacillus licheniformis (strain DSM 13 / ATCC 14580) GN gpsA PE 3 SV 1 # UNIPROT Q65I16 GLYC3PDEHYDROGBIOSYN-RXN BLIC279010:BL02791-MONOMER 1.1.1.94	3.54101	Cytoplasmic
LAC1_1656	CBM50.hmm	CBM50	CBM	1e-11	1	39	35	80	0.95	Aggregation promoting factor	3.49913	Extracellular
LAC1_0032	GT4.hmm	GT4	GT	3.3e-21	10	149	187	323	0.86875	Lipopolysaccharide 1,6-galactosyltransferase (EC 2.4.1.-)	3.36083	Membrane
LAC1_1393	GH3.hmm	GH3	GH	1e-65	6	216	33	250	0.972222	Beta-glucosidase (EC 3.2.1.21)	3.22074	Cytoplasmic
LAC1_0405	GH30.hmm	GH30	GH	4.1e-108	13	414	35	476	0.961631	MULTISPECIES: glycosyl hydrolase family 30	2.93528	Cytoplasmic
LAC1_1052	AA3.hmm	AA3	AA	1.9e-06	85	362	14	421	0.44822	Fumarate reductase flavoprotein subunit (EC 1.3.99.1)	2.79613	Cytoplasmic
LAC1_0569	CBM50.hmm	CBM50	CBM	3.9e-11	1	40	35	81	0.975	Aggregation promoting factor	2.77794	Extracellular
LAC1_1224	GT51.hmm	GT51	GT	1.3e-64	2	177	80	259	0.988701	Multimodular transpeptidase-transglycosylase (EC 2.4.1.129) 3.4.-.-) / Penicillin-binding protein 1A/1B (PBP1)	2.68191	Extracellular
LAC1_0005	GT4.hmm	GT4	GT	3.1e-23	6	152	161	303	0.9125	Glycosyltransferase LafB, responsible formation Gal-Glc-DAG	2.66969	Cytoplasmic
LAC1_0975	GT28.hmm	GT28	GT	2.3e-50	1	157	188	350	0.993631	UDP-N-acetylglucosamine--N-acetylmuramyl-(pentapeptide) pyrophosphoryl-undecaprenol N-acetylglucosamine transferase OS Halothermothrix orenii (strain H 168 / OCM 544 DSM 9562) GN murG PE 3 SV 1 # UNIPROT B8CWJ6 RXN-8976 2.4.1.227	2.6487	Cytoplasmic
LAC1_0179	GH2.hmm	GH2	GH	1.9e-138	11	486	24	624	0.631649	Beta-galactosidase large subunit (EC 3.2.1.23)	2.57711	Cytoplasmic
LAC1_0543	GH73.hmm	GH73	GH	3e-37	5	128	276	406	0.960938	Membrane-bound lytic murein transglycosylase D precursor (EC 3.2.1.-)	2.53065	Extracellular
LAC1_0543	CBM50.hmm	CBM50	CBM	6.7e-14	1	39	439	481	0.95	Membrane-bound lytic murein transglycosylase D precursor (EC 3.2.1.-)	2.53065	Extracellular
LAC1_0543	CBM50.hmm	CBM50	CBM	8.6e-14	1	39	508	550	0.95	Membrane-bound lytic murein transglycosylase D precursor (EC 3.2.1.-)	2.53065	Extracellular
LAC1_0543	CBM50.hmm	CBM50	CBM	2.5e-14	1	39	572	614	0.95	Membrane-bound lytic murein transglycosylase D precursor (EC 3.2.1.-)	2.53065	Extracellular
LAC1_0543	CBM50.hmm	CBM50	CBM	3.5e-14	1	39	636	678	0.95	Membrane-bound lytic murein transglycosylase D precursor (EC 3.2.1.-)	2.53065	Extracellular
LAC1_0543	CBM50.hmm	CBM50	CBM	6.5e-15	1	39	700	742	0.95	Membrane-bound lytic murein transglycosylase D precursor (EC 3.2.1.-)	2.53065	Extracellular
LAC1_0543	CBM50.hmm	CBM50	CBM	4.6e-13	1	38	763	804	0.925	Membrane-bound lytic murein transglycosylase D precursor (EC 3.2.1.-)	2.53065	Extracellular
LAC1_2094	GT2.hmm	GT2	GT	2.6e-24	1	138	6	144	0.815476	glycosyltransferase	2.37794	Membrane
LAC1_0211	GH31.hmm	GH31	GH	1.7e-135	1	427	237	671	0.997658	Alpha-xylosidase (EC 3.2.1.-)	2.31299	Cytoplasmic
LAC1_0021	GT2.hmm	GT2	GT	6.4e-18	2	119	10	127	0.696429	dolichol-p-glucose synthetase, (glycosyltransferase)	2.26854	Membrane
LAC1_1499	GH120.hmm	GH120	GH	8.3e-29	2	91	299	388	0.978022	outer membrane protein	2.21936	Cytoplasmic
LAC1_0006	GT4.hmm	GT4	GT	1.7e-35	6	152	204	348	0.9125	Glycosyltransferase LafA, responsible formation Glc-DAG	2.13281	Cytoplasmic
LAC1_2092	GT2.hmm	GT2	GT	2e-34	1	128	6	132	0.755952	hypothetical protein	1.82548	Cytoplasmic
LAC1_1143	CBM50.hmm	CBM50	CBM	1.8e-06	2	39	156	197	0.925	LysM domain	1.73494	Extracellular
LAC1_2091	GT4.hmm	GT4	GT	4.2e-29	4	116	192	302	0.7	hypothetical protein	1.69559	Cytoplasmic
LAC1_2081	GT4.hmm	GT4	GT	1.6e-34	10	154	329	474	0.9	Poly(glycerol-phosphate) alpha-glucosyltransferase (EC 2.4.1.52)	1.56227	Cytoplasmic
LAC1_1784	CE9.hmm	CE9	CE	5.5e-123	2	372	6	371	0.991957	N-acetylglucosamine-6-phosphate deacetylase (EC 3.5.1.25)	1.51468	Cytoplasmic
LAC1_0023	GT2.hmm	GT2	GT	3.4e-17	3	120	9	129	0.696429	glycosyl transferase	1.50426	Cytoplasmic
LAC1_0050	GH109.hmm	GH109	GH	1.2e-07	61	114	53	106	0.420635	oxidoreductase, Gfo/Idh/MocA family	1.46004	Cytoplasmic
LAC1_2093	GT4.hmm	GT4	GT	3e-26	11	117	195	299	0.6625	hypothetical protein	1.3932	Cytoplasmic
LAC1_0052	GH25.hmm	GH25	GH	3.9e-25	4	174	68	234	0.960452	lysozyme	1.25903	Extracellular
LAC1_1681	CE1.hmm	CE1	CE	1.1e-06	103	208	86	227	0.462555	Carboxylesterase (EC 3.1.1.1)	1.24052	Cytoplasmic
LAC1_1390	GH13.hmm	GH13	GH	2.7e-78	12	294	28	383	0.943144	Family 13 glycosyl hydrolase, row 724	1.11566	Cytoplasmic
LAC1_0038	GT2.hmm	GT2	GT	3.8e-28	1	163	5	166	0.964286	Bactoprenol glucosyl transferase (EC 2.4.1.-)	1.09663	Membrane
LAC1_1178	AA6.hmm	AA6	AA	7e-10	3	92	8	100	0.45641	Flavodoxin	0.951291	Membrane
LAC1_1400	CBM50.hmm	CBM50	CBM	3.2e-10	3	40	25	66	0.925	peptidoglycan endopeptidase	0.938215	Extracellular
LAC1_0034	GT2.hmm	GT2	GT	4.4e-25	2	167	7	171	0.982143	Alpha-L-Rha alpha-1,3-L-rhamnosyltransferase (EC 2.4.1.-)	0.921197	Cytoplasmic
LAC1_1655	CE1.hmm	CE1	CE	2.4e-08	13	213	81	292	0.881057	cell surface hydrolase, membrane-bound (putative)	0.887107	Cytoplasmic
LAC1_2036	CBM56.hmm	CBM56	CBM	8.1e-05	21	86	3	70	0.408805	Protein containing cell adhesion domain	0.828158	Extracellular
LAC1_2090	GT4.hmm	GT4	GT	8.8e-35	10	157	201	350	0.91875	hypothetical protein	0.77283	Cytoplasmic
LAC1_0313	CE7.hmm	CE7	CE	2.5e-08	171	306	144	285	0.43131	alpha/beta hydrolase	0.765994	Extracellular
LAC1_1515	GH36.hmm	GH36	GH	3.5e-280	1	687	11	713	0.997093	Alpha-galactosidase 1 OS Pediococcus pentosaceus GN agaR PE 3 SV # UNIPROT P43467 ALPHAGALACTOSID-RXN 3.2.1.22	0.740021	Cytoplasmic
LAC1_2199	GT4.hmm	GT4	GT	2.3e-29	11	149	311	447	0.8625	Poly(glycerol-phosphate) alpha-glucosyltransferase GftA (EC 2.4.1.52)	0.735212	Cytoplasmic
LAC1_2215	GT2.hmm	GT2	GT	1.9e-18	1	112	6	120	0.660714	glycosyl transferase	0.717143	Cytoplasmic
LAC1_0213	GH1.hmm	GH1	GH	3.3e-144	4	428	8	477	0.988345	6-phospho-beta-glucosidase (EC 3.2.1.86)	0.634848	Cytoplasmic
LAC1_0148	CE10.hmm	CE10	CE	4.1e-25	87	316	28	243	0.671554	lipase/esterase (putative)	0.61072	Extracellular
LAC1_1689	GT2.hmm	GT2	GT	9.8e-22	1	165	57	232	0.97619	Glycosyltransferase	0.599015	Membrane
LAC1_1476	CBM50.hmm	CBM50	CBM	7.9e-08	1	39	74	116	0.95	peptidoglycan-binding protein LysM	0.561676	Extracellular
LAC1_0072	GH73.hmm	GH73	GH	1.8e-37	2	128	68	206	0.984375	N-acetylmuramoyl-L-alanine amidase (EC 3.5.1.28)	0.503104	Membrane
LAC1_0400	GH28.hmm	GH28	GH	7.5e-64	5	310	26	373	0.938462	Polygalacturonase (EC 3.2.1.15)	0.487786	Cytoplasmic
LAC1_2046	GH25.hmm	GH25	GH	2.7e-26	2	176	34	212	0.983051	hypothetical protein	0.481981	Extracellular
LAC1_1453	GH109.hmm	GH109	GH	6.3e-09	4	120	9	115	0.920635	oxidoreductase domain protein	0.465934	Cytoplasmic
LAC1_1364	GT51.hmm	GT51	GT	2.1e-63	4	177	87	265	0.977401	Multimodular transpeptidase-transglycosylase (EC 2.4.1.129) 3.4.-.-)	0.460212	Extracellular
LAC1_0084	GT2.hmm	GT2	GT	5.6e-29	1	168	44	219	0.994048	glycosyl transferase, group 2 family protein	0.457337	Membrane
LAC1_0398	GH2.hmm	GH2	GH	8e-111	24	468	7	574	0.590426	Beta-glucuronidase (EC 3.2.1.31)	0.419616	Cytoplasmic
LAC1_0162	GT2.hmm	GT2	GT	5.8e-12	1	101	5	106	0.595238	hypothetical protein	0.329193	Membrane
LAC1_2273	GH43.hmm	GH43	GH	2.4e-58	3	248	5	303	0.987903	Beta-xylosidase (EC 3.2.1.37)	0.300159	Extracellular
LAC1_1469	GT2.hmm	GT2	GT	2.6e-30	2	167	65	234	0.982143	Dolichol-phosphate mannosyltransferase (EC 2.4.1.83) lipid-linked oligosaccharide synthesis cluster	0.294564	Membrane
LAC1_2508	CBM56.hmm	CBM56	CBM	4.5e-05	20	88	2	72	0.427673	Phage major tail protein	0.291913	Extracellular
LAC1_0442	CE2.hmm	CE2	CE	2.1e-18	2	209	140	319	0.990431	hypothetical protein	0.277279	Cytoplasmic
LAC1_2477	GH51.hmm	GH51	GH	1.5e-125	93	543	10	483	0.714286	Alpha-N-arabinofuranosidase 2 (EC 3.2.1.55)	0.217768	Cytoplasmic
LAC1_0087	GH126.hmm	GH126	GH	7.1e-108	2	320	52	370	0.990654	glycosyl hydrolase family 8	0.201234	Extracellular
LAC1_2479	GH51.hmm	GH51	GH	6.4e-135	86	542	8	499	0.72381	Alpha-N-arabinofuranosidase (EC 3.2.1.55)	0.1972	Cytoplasmic
LAC1_1532	GT12.hmm	GT12	GT	7.8e-07	11	117	22	136	0.791045	hypothetical protein	0.147177	Cytoplasmic
LAC1_1462	GH73.hmm	GH73	GH	6.8e-39	5	128	229	359	0.960938	Membrane-bound lytic murein transglycosylase D precursor (EC 3.2.1.-)	0.144915	Extracellular
LAC1_1462	CBM50.hmm	CBM50	CBM	3.6e-13	1	39	392	434	0.95	Membrane-bound lytic murein transglycosylase D precursor (EC 3.2.1.-)	0.144915	Extracellular
LAC1_1462	CBM50.hmm	CBM50	CBM	2e-15	1	39	457	499	0.95	Membrane-bound lytic murein transglycosylase D precursor (EC 3.2.1.-)	0.144915	Extracellular
LAC1_1462	CBM50.hmm	CBM50	CBM	1.1e-13	1	39	517	559	0.95	Membrane-bound lytic murein transglycosylase D precursor (EC 3.2.1.-)	0.144915	Extracellular
LAC1_1462	CBM50.hmm	CBM50	CBM	7.5e-14	1	39	579	621	0.95	Membrane-bound lytic murein transglycosylase D precursor (EC 3.2.1.-)	0.144915	Extracellular
LAC1_1462	CBM50.hmm	CBM50	CBM	2.9e-13	1	39	640	682	0.95	Membrane-bound lytic murein transglycosylase D precursor (EC 3.2.1.-)	0.144915	Extracellular
LAC1_2467	GH5.hmm	GH5	GH	6.3e-41	30	233	67	327	0.738182	MULTISPECIES: glycosyl hydrolase family 5	0.137364	Cytoplasmic
LAC1_1531	GT2.hmm	GT2	GT	9.3e-10	2	109	5	113	0.636905	hypothetical protein	0.116592	Cytoplasmic
LAC1_2203	CE3.hmm	CE3	CE	5e-12	32	184	35	215	0.783505	N-Acetylneuraminate cytidylyltransferase (EC 2.7.7.43) / Platelet activating factor	0.105635	Cytoplasmic
LAC1_2047	GH28.hmm	GH28	GH	2.9e-88	7	321	57	420	0.966154	PREDICTED: probable polygalacturonase, partial	0.100399	Extracellular
LAC1_2475	GH27.hmm	GH27	GH	4.7e-24	130	264	8	184	0.357333	Alpha-galactosidase precursor (EC 3.2.1.22)	0.0919648	Cytoplasmic
LAC1_2475	GH27.hmm	GH27	GH	2e-12	135	333	162	342	0.528	Alpha-galactosidase precursor (EC 3.2.1.22)	0.0919648	Cytoplasmic
LAC1_1878	GH25.hmm	GH25	GH	1.2e-35	1	177	441	621	0.99435	hypothetical protein	0.0895502	Extracellular
LAC1_1530	GT2.hmm	GT2	GT	7e-11	1	139	6	142	0.821429	hypothetical protein	0.0888045	Cytoplasmic
LAC1_2073	GT4.hmm	GT4	GT	8.8e-28	7	152	194	332	0.90625	glycosyltransferase family 1 protein	0.0792622	Cytoplasmic
LAC1_0090	GT2.hmm	GT2	GT	1.3e-20	2	167	89	268	0.982143	Cellulose synthase catalytic subunit (EC 2.4.1.12)	0.0733439	Membrane
LAC1_1880	CBM37.hmm	CBM37	CBM	2.9e-05	30	61	15	46	0.5	Phage major tail protein	0.0721885	Extracellular
LAC1_2480	GH127.hmm	GH127	GH	4e-203	1	524	11	566	0.998092	Putative glycosyl hydrolase unknown function (DUF1680)	0.0707441	Cytoplasmic
LAC1_0495	GH43.hmm	GH43	GH	2.3e-63	2	247	5	292	0.987903	Beta-xylosidase (EC 3.2.1.37)	0.0693091	Extracellular
LAC1_1533	GT2.hmm	GT2	GT	4e-07	1	92	6	101	0.541667	hypothetical protein	0.0692299	Cytoplasmic
LAC1_2071	GT2.hmm	GT2	GT	1.3e-29	1	167	4	163	0.988095	hypothetical protein	0.0573561	Cytoplasmic
LAC1_2137	GH3.hmm	GH3	GH	3.4e-48	5	215	98	326	0.972222	Beta-hexosaminidase (EC 3.2.1.52)	0.0571817	Membrane
LAC1_0091	GT2.hmm	GT2	GT	3.6e-17	2	125	11	137	0.732143	FIG143263: Glycosyl transferase / Lysophospholipid acyltransferase	0.0548684	Membrane
LAC1_2070	GT2.hmm	GT2	GT	1.1e-27	1	164	8	169	0.970238	hypothetical protein	0.0540195	Cytoplasmic
LAC1_0312	AA6.hmm	AA6	AA	3.6e-07	10	92	13	89	0.420513	hypothetical protein	0.0408526	Cytoplasmic
LAC1_1497	GH2.hmm	GH2	GH	1.6e-103	25	486	8	594	0.613032	Beta-glucuronidase (EC 3.2.1.31)	0.0296997	Cytoplasmic
LAC1_2469	GH42.hmm	GH42	GH	1.9e-150	1	370	14	383	0.994609	Beta-galactosidase (EC 3.2.1.23)	0.0276092	Extracellular
LAC1_1180	GT2.hmm	GT2	GT	9.3e-20	2	149	7	170	0.875	Glycosyltransferase	0.0223612	Membrane
LAC1_1891	GH73.hmm	GH73	GH	1.6e-31	2	128	242	376	0.984375	hypothetical protein	0.0102015	Membrane
LAC1_0449	GH31.hmm	GH31	GH	1e-97	6	425	223	659	0.981265	Alpha-glucosidase (EC 3.2.1.20)	0.00265807	Cytoplasmic

## Sheet: LAC2
					Subject		Query
ORF	Subject	ID	Class	E-value	Start	End	Start	End	Covered Fraction	Product	RPKM/Median RPKM	Predicted Location
LAC2_0923	GH93.hmm	GH93	GH	5.3e-71	3	268	57	326	0.863192	MucBP domain protein	67.5865	Extracellular
LAC2_0417	GH2.hmm	GH2	GH	5.5e-149	10	486	29	631	0.632979	Beta-galactosidase large subunit (EC 3.2.1.23)	40.8989	Cytoplasmic
LAC2_2608	AA4.hmm	AA4	AA	4.8e-20	13	262	8	251	0.477011	Glycolate dehydrogenase (EC 1.1.99.14), subunit GlcD	40.2337	Cytoplasmic
LAC2_0919	GH120.hmm	GH120	GH	1.3e-36	1	91	309	399	0.989011	TonB-dependent receptor	33.2105	Extracellular
LAC2_0924	GH30.hmm	GH30	GH	5.1e-116	22	416	34	441	0.944844	O-Glycosyl hydrolase family 30	24.7326	Extracellular
LAC2_1879	GH73.hmm	GH73	GH	2e-30	5	128	49	186	0.960938	N-acetylmuramoyl-L-alanine amidase, family 4	17.1856	Extracellular
LAC2_1744	GT4.hmm	GT4	GT	1.4e-35	4	152	198	344	0.925	Glycosyltransferase LafA, responsible formation Glc-DAG	13.2632	Cytoplasmic
LAC2_0263	CE10.hmm	CE10	CE	1.8e-18	77	333	11	226	0.750733	putative lipase/esterase	12.6789	Cytoplasmic
LAC2_0926	GH120.hmm	GH120	GH	3.1e-30	2	91	309	398	0.978022	membrane protein [	12.5298	Extracellular
LAC2_0700	GT51.hmm	GT51	GT	1.7e-62	3	177	77	256	0.983051	Multimodular transpeptidase-transglycosylase (EC 2.4.1.129) 3.4.-.-)	10.6296	Extracellular
LAC2_0634	CBM50.hmm	CBM50	CBM	9.7e-14	2	40	32	74	0.95	Cell wall-associated hydrolase	10.2202	Extracellular
LAC2_2571	GH4.hmm	GH4	GH	0.00083	18	80	16	90	0.346369	3-hydroxybutyryl-CoA dehydrogenase (EC 1.1.1.157) 3-hydroxyacyl-CoA 1.1.1.35)	10.1813	Cytoplasmic
LAC2_1207	GH59.hmm	GH59	GH	1.1e-175	5	629	19	718	0.988906	Carbohydrate binding family 6	9.77634	Extracellular
LAC2_2532	GT51.hmm	GT51	GT	5.2e-64	2	177	78	257	0.988701	Multimodular transpeptidase-transglycosylase (EC 2.4.1.129) 3.4.-.-) / Penicillin-binding protein 1A/1B (PBP1)	9.43109	Extracellular
LAC2_0677	GH65.hmm	GH65	GH	1.8e-116	1	371	427	839	0.994624	Glycosyl hydrolase OS Lactobacillus plantarum subsp. ATCC 14917 GN map2 PE 4 SV 1 # UNIPROT D7VED2 MALTOSE-PHOSPHORYLASE-RXN 2.4.1.8	9.14177	Extracellular
LAC2_1409	CBM50.hmm	CBM50	CBM	7.5e-08	2	39	182	223	0.925	peptidoglycan-binding lysin domain-containing protein	8.85215	Extracellular
LAC2_0600	GH13.hmm	GH13	GH	1.6e-80	12	294	27	380	0.943144	Trehalose-6-phosphate hydrolase OS Escherichia coli (strain K12) GN treC PE 3 SV # UNIPROT P28904 TRE6PHYDRO-RXN MetaCyc:TRE6PHYDRO-MONOMER 3.2.1.93	8.36804	Cytoplasmic
LAC2_1217	GH25.hmm	GH25	GH	2.3e-41	1	176	44	221	0.988701	glycoside hydrolase family 25	7.63286	Extracellular
LAC2_0590	CBM50.hmm	CBM50	CBM	6e-12	2	40	33	75	0.95	Aggregation promoting factor	6.81865	Extracellular
LAC2_0420	CE10.hmm	CE10	CE	2.9e-26	67	209	5	178	0.416422	Esterase/lipase	6.81865	Extracellular
LAC2_0905	GH36.hmm	GH36	GH	1.5e-283	1	686	11	712	0.99564	Alpha-galactosidase 1 OS Pediococcus pentosaceus GN agaR PE 3 SV # UNIPROT P43467 ALPHAGALACTOSID-RXN 3.2.1.22	5.88635	Cytoplasmic
LAC2_0166	CBM50.hmm	CBM50	CBM	4e-15	1	40	32	74	0.975	extracellular protein	5.7118	Extracellular
LAC2_1382	CBM78.hmm	CBM78	CBM	0.0005	68	109	31	72	0.315385	Transamidase GatB domain protein	3.75445	Cytoplasmic
LAC2_1723	GH109.hmm	GH109	GH	1.1e-08	39	114	37	106	0.595238	oxidoreductase, Gfo/Idh/MocA family	3.70914	Cytoplasmic
LAC2_0341	CE3.hmm	CE3	CE	4.5e-08	3	188	168	359	0.953608	lipase	3.2369	Extracellular
LAC2_1878	GH73.hmm	GH73	GH	1e-29	5	128	38	175	0.960938	N-acetylglucosaminidase (EC 3.2.1.96) Auto # frameshift	3.13616	Extracellular
LAC2_2337	CE4.hmm	CE4	CE	9.7e-30	4	112	146	256	0.830769	Peptidoglycan N-acetylglucosamine deacetylase (EC 3.5.1.-)	3.0734	Extracellular
LAC2_2912	GT4.hmm	GT4	GT	1e-37	5	154	325	475	0.93125	Poly(glycerol-phosphate) alpha-glucosyltransferase (EC 2.4.1.52)	3.00406	Cytoplasmic
LAC2_0920	CBM13.hmm	CBM13	CBM	1.6e-09	69	159	243	342	0.478723	hypothetical protein	2.81995	Extracellular
LAC2_0605	CE10.hmm	CE10	CE	7.1e-17	58	334	29	279	0.809384	Esterase/lipase	2.72943	Cytoplasmic
LAC2_1188	CE9.hmm	CE9	CE	8.2e-115	1	372	1	366	0.994638	N-acetylglucosamine-6-phosphate deacetylase (EC 3.5.1.25)	2.71468	Cytoplasmic
LAC2_1421	CE3.hmm	CE3	CE	5.1e-09	1	128	45	185	0.654639	FIG006988: Lipase/Acylhydrolase GDSL-like motif	2.61437	Membrane
LAC2_2911	GT4.hmm	GT4	GT	3.3e-29	8	155	332	480	0.91875	Poly(glycerol-phosphate) alpha-glucosyltransferase (EC 2.4.1.52)	2.54733	Cytoplasmic
LAC2_1745	GT4.hmm	GT4	GT	3.9e-20	4	154	159	305	0.9375	Glycosyltransferase LafB, responsible formation Gal-Glc-DAG	2.48924	Cytoplasmic
LAC2_2151	GH59.hmm	GH59	GH	6.3e-166	5	630	52	754	0.990491	hypothetical protein	2.27215	Extracellular
LAC2_0447	CBM32.hmm	CBM32	CBM	6.4e-15	14	122	465	589	0.870968	Internalin-like protein (LPXTG motif) Lmo0732 homolog	2.1672	Extracellular
LAC2_0568	CE7.hmm	CE7	CE	1.3e-11	156	304	152	303	0.472843	Hydrolases alpha/beta superfamily	2.13285	Extracellular
LAC2_0446	GH93.hmm	GH93	GH	3.7e-87	14	301	33	315	0.934853	hypothetical protein	2.10789	Extracellular
LAC2_0448	CBM32.hmm	CBM32	CBM	4.8e-15	6	123	501	643	0.943548	coagulation factor 5/8 type domain protein	2.10681	Extracellular
LAC2_1509	GH25.hmm	GH25	GH	8.6e-33	2	173	8	185	0.966102	glycoside hydrolase family 25	2.07326	Extracellular
LAC2_2665	GT28.hmm	GT28	GT	3.6e-51	1	153	188	346	0.968153	UDP-N-acetylglucosamine--N-acetylmuramyl-(pentapeptide) pyrophosphoryl-undecaprenol N-acetylglucosamine transferase OS Bacillus licheniformis (strain DSM 13 / ATCC 14580) GN murG PE 3 SV 1 # UNIPROT Q65JY0 RXN-8976 BLIC279010:BL02243-MONOMER 2.4.1.227	1.83063	Membrane
LAC2_0447	GH43.hmm	GH43	GH	2.3e-12	17	196	149	364	0.721774	Internalin-like protein (LPXTG motif) Lmo0732 homolog	1.67287	Extracellular
LAC2_1480	CE4.hmm	CE4	CE	1.2e-15	7	113	120	247	0.815385	intercellular adhesion protein	1.65671	Membrane
LAC2_0660	GH36.hmm	GH36	GH	1.7e-91	70	609	58	607	0.78343	Alpha-galactosidase (EC 3.2.1.22)	1.63644	Cytoplasmic
LAC2_0516	GT2.hmm	GT2	GT	1.8e-29	2	123	10	132	0.720238	glycosyl transferase, group 1	1.59084	Cytoplasmic
LAC2_1478	GT2.hmm	GT2	GT	1.6e-30	1	167	56	226	0.988095	Dolichol-phosphate mannosyltransferase (EC 2.4.1.83) lipid-linked oligosaccharide synthesis cluster	1.47165	Membrane
LAC2_1895	CE1.hmm	CE1	CE	6e-06	103	209	86	226	0.46696	Carboxylesterase (EC 3.1.1.1)	1.39556	Cytoplasmic
LAC2_0444	GH127.hmm	GH127	GH	4.5e-24	256	522	291	550	0.507634	Putative glycosyl hydrolase unknown function (DUF1680)	1.38322	Cytoplasmic
LAC2_2480	GH3.hmm	GH3	GH	2.7e-72	8	216	39	254	0.962963	Beta-glucosidase (EC 3.2.1.21)	1.35616	Cytoplasmic
LAC2_0465	GH25.hmm	GH25	GH	1.2e-32	2	175	36	201	0.977401	Phage lysin, glycosyl hydrolase, family 25	1.33985	Extracellular
LAC2_1595	GH127.hmm	GH127	GH	6.4e-209	1	524	12	567	0.998092	Putative glycosyl hydrolase unknown function (DUF1680)	1.25563	Cytoplasmic
LAC2_1533	GH65.hmm	GH65	GH	4.3e-152	1	371	323	693	0.994624	Maltose phosphorylase OS Clostridium difficile (strain 630) GN mapA PE 4 SV 1 # UNIPROT Q185X8 MALTOSE-PHOSPHORYLASE-RXN 2.4.1.8	1.07891	Cytoplasmic
LAC2_1277	AA6.hmm	AA6	AA	6.2e-05	12	92	30	106	0.410256	NADPH-dependent FMN reductase	1.04848	Cytoplasmic
LAC2_0555	GH65.hmm	GH65	GH	1.2e-99	81	367	1	289	0.768817	Maltose phosphorylase OS Lactobacillus brevis subsp. gravesensis ATCC 27305 GN map4 PE 4 SV 1 # UNIPROT C2CZS6 MALTOSE-PHOSPHORYLASE-RXN 2.4.1.8	1.0388	Cytoplasmic
LAC2_1185	GT26.hmm	GT26	GT	7.5e-61	2	170	62	227	0.982456	N-acetylmannosaminyltransferase (EC 2.4.1.187)	0.896751	Cytoplasmic
LAC2_0268	GH43.hmm	GH43	GH	7.2e-44	1	247	6	312	0.991935	Alpha-L-arabinofuranosidase II precursor (EC 3.2.1.55)	0.880555	Extracellular
LAC2_1594	CBM35.hmm	CBM35	CBM	5.1e-21	1	122	473	599	0.98374	cellulose 1,4-beta-cellobiosidase	0.852957	Extracellular
LAC2_1208	GH2.hmm	GH2	GH	1.1e-98	27	487	14	593	0.611702	Beta-glucuronidase (EC 3.2.1.31)	0.849149	Cytoplasmic
LAC2_0468	CBM22.hmm	CBM22	CBM	0.00022	37	108	56	123	0.541985	hypothetical protein	0.821604	Extracellular
LAC2_1564	GH13.hmm	GH13	GH	1e-80	12	295	27	381	0.946488	Trehalose-6-phosphate hydrolase OS Escherichia coli (strain K12) GN treC PE 3 SV # UNIPROT P28904 TRE6PHYDRO-RXN MetaCyc:TRE6PHYDRO-MONOMER 3.2.1.93	0.769696	Cytoplasmic
LAC2_0039	GH23.hmm	GH23	GH	3.8e-06	15	123	52	187	0.8	N-acetylmuramoyl-L-alanine amidase (EC 3.5.1.28)	0.729175	Extracellular
LAC2_1477	GH20.hmm	GH20	GH	2.3e-40	14	316	35	355	0.896142	Beta-hexosaminidase (EC 3.2.1.52)	0.721574	Extracellular
LAC2_1040	CE10.hmm	CE10	CE	9.6e-24	93	279	22	226	0.545455	hypothetical protein	0.685191	Membrane
LAC2_2705	GH93.hmm	GH93	GH	6.3e-73	5	297	63	366	0.95114	BNR/Asp-box repeat protein	0.685056	Extracellular
LAC2_2857	GT2.hmm	GT2	GT	8.8e-07	68	122	3	58	0.321429	hypothetical protein	0.673384	Extracellular
LAC2_0443	GH51.hmm	GH51	GH	3.9e-100	111	625	178	763	0.815873	Alpha-N-arabinofuranosidase (EC 3.2.1.55)	0.66331	Cytoplasmic
LAC2_1727	GT2.hmm	GT2	GT	8.1e-25	1	152	5	165	0.89881	Bactoprenol glucosyl transferase (EC 2.4.1.-)	0.644687	Cytoplasmic
LAC2_2687	GT2.hmm	GT2	GT	2.7e-26	1	166	9	170	0.982143	Glycosyltransferase	0.52401	Membrane
LAC2_1218	GH25.hmm	GH25	GH	6.7e-37	1	176	44	221	0.988701	N-acetylmuramoyl-L-alanine amidase (EC 3.5.1.28)	0.519735	Extracellular
LAC2_2708	CE10.hmm	CE10	CE	5.1e-41	81	333	38	283	0.739003	esterase	0.515648	Cytoplasmic
LAC2_0278	GH13.hmm	GH13	GH	6.7e-78	12	294	32	370	0.943144	Alpha-glucosidase (EC 3.2.1.20)	0.512523	Cytoplasmic
LAC2_1721	GH25.hmm	GH25	GH	1.2e-31	3	171	59	223	0.949153	Lyzozyme M1 (1,4-beta-N-acetylmuramidase)	0.498416	Extracellular
LAC2_0441	GH51.hmm	GH51	GH	6.7e-132	90	542	7	483	0.71746	Alpha-N-arabinofuranosidase 2 (EC 3.2.1.55)	0.497138	Cytoplasmic
LAC2_0448	GH43.hmm	GH43	GH	2.1e-21	24	234	161	450	0.846774	coagulation factor 5/8 type domain protein	0.483566	Extracellular
LAC2_0277	GH13.hmm	GH13	GH	1.6e-22	24	283	30	372	0.866221	Sucrose phosphorylase OS Leuconostoc mesenteroides PE 1 SV # UNIPROT Q59495 SUCROSE-PHOSPHORYLASE-RXN 2.4.1.7	0.481412	Cytoplasmic
LAC2_1594	GH39.hmm	GH39	GH	6e-24	103	267	116	278	0.38051	cellulose 1,4-beta-cellobiosidase	0.476013	Extracellular
LAC2_1213	GH127.hmm	GH127	GH	6.4e-209	1	524	12	567	0.998092	Putative glycosyl hydrolase unknown function (DUF1680)	0.440094	Cytoplasmic
LAC2_2686	GT83.hmm	GT83	GT	2.3e-08	251	432	350	523	0.335185	MULTISPECIES: 4-amino-4-deoxy-L-arabinose transferase	0.423072	Membrane
LAC2_2789	CE1.hmm	CE1	CE	7.3e-46	2	224	11	240	0.977974	Tributyrin esterase	0.382306	Membrane
LAC2_2204	GH25.hmm	GH25	GH	3.3e-34	2	177	34	201	0.988701	Phage lysin, glycosyl hydrolase, family 25	0.371184	Extracellular
LAC2_2199	GH78.hmm	GH78	GH	6.2e-97	1	504	347	866	0.998016	MULTISPECIES: alpha-L-rhamnosidase, partial	0.337088	Extracellular
LAC2_1105	CBM50.hmm	CBM50	CBM	5.8e-05	1	40	113	156	0.975	peptidoglycan-binding lysin domain-containing protein	0.316662	Extracellular
LAC2_1597	CBM35.hmm	CBM35	CBM	1.2e-17	1	122	462	588	0.98374	cellulose 1,4-beta-cellobiosidase	0.310711	Extracellular
LAC2_1683	GH73.hmm	GH73	GH	1.2e-38	2	128	66	205	0.984375	N-acetylmuramoyl-L-alanine amidase (EC 3.5.1.28)	0.296269	Membrane
LAC2_0287	GH2.hmm	GH2	GH	1.2e-104	24	480	7	587	0.606383	Beta-glucuronidase (EC 3.2.1.31)	0.273208	Cytoplasmic
LAC2_1080	GH25.hmm	GH25	GH	2.2e-32	1	172	6	175	0.966102	glycoside hydrolase family 25	0.246021	Extracellular
LAC2_2896	CBM4.hmm	CBM4	CBM	3.1e-05	53	112	20	79	0.468254	hypothetical protein	0.245315	Extracellular
LAC2_2686	GT83.hmm	GT83	GT	1.5e-29	10	213	25	233	0.375926	MULTISPECIES: 4-amino-4-deoxy-L-arabinose transferase	0.245315	Membrane
LAC2_2865	GT2.hmm	GT2	GT	2.8e-07	4	134	6	133	0.77381	hypothetical protein	0.240171	Cytoplasmic
LAC2_2863	GT2.hmm	GT2	GT	2.5e-25	17	138	1	122	0.720238	MULTISPECIES: glycosyl transferase family 2	0.225972	Cytoplasmic
LAC2_0970	GH115.hmm	GH115	GH	5.7e-54	20	455	17	456	0.624103	hypothetical protein	0.211737	Cytoplasmic
LAC2_2199	CBM67.hmm	CBM67	CBM	1.2e-23	41	167	180	315	0.715909	MULTISPECIES: alpha-L-rhamnosidase, partial	0.209163	Extracellular
LAC2_0585	GH73.hmm	GH73	GH	3.3e-29	3	128	39	169	0.976562	N-acetylmuramoyl-L-alanine amidase (EC 3.5.1.28)	0.201682	Cytoplasmic
LAC2_0656	GH27.hmm	GH27	GH	2.3e-25	126	273	4	193	0.392	Alpha-galactosidase precursor (EC 3.2.1.22)	0.198245	Cytoplasmic
LAC2_2856	GT2.hmm	GT2	GT	2.3e-20	2	125	25	154	0.732143	hypothetical protein	0.191398	Cytoplasmic
LAC2_0415	GH13.hmm	GH13	GH	1.7e-79	12	294	27	380	0.943144	Trehalose-6-phosphate hydrolase OS Escherichia coli (strain K12) GN treC PE 3 SV # UNIPROT P28904 TRE6PHYDRO-RXN MetaCyc:TRE6PHYDRO-MONOMER 3.2.1.93	0.190082	Cytoplasmic
LAC2_0439	GH43.hmm	GH43	GH	1.3e-16	7	169	45	256	0.653226	putative endo-1,4-beta-xylanase	0.185118	Extracellular
LAC2_0656	GH27.hmm	GH27	GH	2e-11	141	325	169	334	0.490667	Alpha-galactosidase precursor (EC 3.2.1.22)	0.176794	Cytoplasmic
LAC2_2135	GT81.hmm	GT81	GT	6.6e-13	23	120	35	136	0.331058	family 2 glycosyl transferase	0.156568	Membrane
LAC2_1209	GH43.hmm	GH43	GH	1.4e-17	10	169	52	249	0.641129	putative endo-1,4-beta-xylanase	0.14027	Extracellular
LAC2_2864	GT11.hmm	GT11	GT	1.4e-57	6	273	8	299	0.967391	Glycosyl transferase, family 11	0.136264	Cytoplasmic
LAC2_2703	GH42.hmm	GH42	GH	2.2e-118	2	370	12	378	0.991914	Beta-galactosidase (EC 3.2.1.23)	0.101145	Extracellular
LAC2_0836	GH51.hmm	GH51	GH	3.7e-92	83	346	2	282	0.41746	Alpha-N-arabinofuranosidase (EC 3.2.1.55)	0.0626442	Cytoplasmic
LAC2_1584	GH43.hmm	GH43	GH	8.7e-59	1	247	7	318	0.991935	Beta-xylosidase (EC 3.2.1.37)	0.0434717	Extracellular
LAC2_0850	GT2.hmm	GT2	GT	1.6e-27	1	165	5	172	0.97619	Bactoprenol glucosyl transferase (EC 2.4.1.-)	0	Membrane

## Sheet: LAC3
					Subject		Query
ORF	Subject	ID	Class	E-value	Start	End	Start	End	Covered Fraction	Product	RPKM/Median RPKM	Predicted Location
LAC3_2167	GT8.hmm	GT8	GT	3.6e-43	31	256	3	250	0.875486	UDP-galactose:(galactosyl) LPS alpha1,2-galactosyltransferase WaaW (EC 2.4.1.-)	0.610437	#REF!
LAC3_1685	GT8.hmm	GT8	GT	2.2e-65	31	254	5	251	0.867704	Glycosyl transferase, family 8	0.160375	#REF!
LAC3_2265	GT8.hmm	GT8	GT	8.9e-34	32	202	7	182	0.661479	general stress protein A	0.0403325	#REF!
LAC3_0967	GT51.hmm	GT51	GT	3e-62	2	177	75	253	0.988701	Multimodular transpeptidase-transglycosylase (EC 2.4.1.129) 3.4.-.-) / Penicillin-binding protein 1A/1B (PBP1)	4.43674	#REF!
LAC3_0306	GT51.hmm	GT51	GT	1.5e-61	4	177	94	268	0.977401	Multimodular transpeptidase-transglycosylase (EC 2.4.1.129) 3.4.-.-)	2.46855	#REF!
LAC3_1250	GT51.hmm	GT51	GT	1.9e-54	12	176	137	313	0.926554	Multimodular transpeptidase-transglycosylase (EC 2.4.1.129) 3.4.-.-)	2.25509	#REF!
LAC3_1606	GT4.hmm	GT4	GT	9.5e-37	11	157	329	474	0.9125	Poly(glycerol-phosphate) alpha-glucosyltransferase (EC 2.4.1.52)	6.76835	#REF!
LAC3_1605	GT4.hmm	GT4	GT	2.6e-32	11	156	328	474	0.90625	Poly(glycerol-phosphate) alpha-glucosyltransferase (EC 2.4.1.52)	2.3214	#REF!
LAC3_1625	GT4.hmm	GT4	GT	8.9e-28	5	117	195	305	0.7	hypothetical protein	0.874817	#REF!
LAC3_2255	GT4.hmm	GT4	GT	9.1e-24	5	153	160	304	0.925	Glycosyltransferase LafB, responsible formation Gal-Glc-DAG	0.5746	#REF!
LAC3_2256	GT4.hmm	GT4	GT	1.9e-34	2	154	196	346	0.95	Glycosyltransferase LafA, responsible formation Glc-DAG	0.325947	#REF!
LAC3_0190	GT28.hmm	GT28	GT	3.5e-49	1	157	188	350	0.993631	UDP-N-acetylglucosamine--N-acetylmuramyl-(pentapeptide) pyrophosphoryl-undecaprenol N-acetylglucosamine transferase OS Bacillus licheniformis (strain DSM 13 / ATCC 14580) GN murG PE 3 SV 1 # UNIPROT Q65JY0 RXN-8976 BLIC279010:BL02243-MONOMER 2.4.1.227	0.351939	#REF!
LAC3_1591	GT27.hmm	GT27	GT	3e-08	58	236	57	240	0.60339	Glycosyl transferase, family 2	1.4207	#REF!
LAC3_1288	GT2.hmm	GT2	GT	2e-28	1	167	5	170	0.988095	Bactoprenol glucosyl transferase (EC 2.4.1.-)	1.79911	#REF!
LAC3_2640	GT2.hmm	GT2	GT	7.1e-25	1	122	7	129	0.720238	hypothetical protein	1.06689	#REF!
LAC3_1582	GT2.hmm	GT2	GT	2.5e-09	3	121	6	130	0.702381	glycosyl transferase, group 2 family protein	0.999628	#REF!
LAC3_1592	GT2.hmm	GT2	GT	4.8e-23	1	132	22	153	0.779762	Alpha-L-Rha alpha-1,3-L-rhamnosyltransferase (EC 2.4.1.-)	0.993441	#REF!
LAC3_1428	GT2.hmm	GT2	GT	5.4e-31	2	125	7	130	0.732143	Glycosyl transferase, group 2 family protein	0.869713	#REF!
LAC3_2190	GT2.hmm	GT2	GT	2.1e-30	1	167	6	171	0.988095	Bactoprenol glucosyl transferase (EC 2.4.1.-)	0.823959	#REF!
LAC3_1628	GT2.hmm	GT2	GT	1.7e-16	5	162	12	171	0.934524	hypothetical protein	0.666562	#REF!
LAC3_1716	GT2.hmm	GT2	GT	9.8e-30	1	132	9	137	0.779762	hypothetical protein	0.336438	#REF!
LAC3_1581	GT2.hmm	GT2	GT	2e-18	3	106	8	113	0.613095	Putative glycosyl transferase	0.253777	#REF!
LAC3_2000	GT2.hmm	GT2	GT	1.2e-22	1	165	5	173	0.97619	Glycosyltransferase (EC 2.4.1.-)	0.133383	#REF!
LAC3_1709	GT2.hmm	GT2	GT	2.2e-31	2	167	6	168	0.982143	Polymyxin resistance protein ArnC, glycosyl transferase (EC 2.4.-.-)	0.0469567	#REF!
LAC3_1160	GH73.hmm	GH73	GH	2.2e-38	2	128	92	230	0.984375	N-acetylmuramoyl-L-alanine amidase (EC 3.5.1.28)	0.990342	#REF!
LAC3_0559	GH25.hmm	GH25	GH	2.8e-28	1	176	35	211	0.988701	Phage lysin, 1,4-beta-N-acetylmuramidase (EC 3.2.1.17) or lysozyme	10.748	#REF!
LAC3_0878	GH13.hmm	GH13	GH	5.8e-76	12	292	28	381	0.936455	Trehalose-6-phosphate hydrolase OS Escherichia coli (strain K12) GN treC PE 3 SV # UNIPROT P28904 TRE6PHYDRO-RXN MetaCyc:TRE6PHYDRO-MONOMER 3.2.1.93	8.51807	#REF!
LAC3_0569	GH25.hmm	GH25	GH	3.8e-31	2	172	419	597	0.960452	minor structural protein, putative	6.90713	#REF!
LAC3_2611	GH1.hmm	GH1	GH	1.2e-130	4	424	5	481	0.979021	Beta-glucosidase (EC 3.2.1.21) 6-phospho-beta-glucosidase 3.2.1.86)	2.61252	#REF!
LAC3_1374	GH73.hmm	GH73	GH	1.8e-34	5	128	415	544	0.960938	Membrane-bound lytic murein transglycosylase D precursor (EC 3.2.1.-)	1.7374	#REF!
LAC3_1999	GH3.hmm	GH3	GH	6e-51	13	214	680	884	0.930556	Beta-glucosidase (EC 3.2.1.21)	0.441197	#REF!
LAC3_2526	GH73.hmm	GH73	GH	3.9e-28	2	128	318	459	0.984375	N-acetylmuramoyl-L-alanine amidase family 4 (EC 3.5.1.28), needed cell separation autolysis	0.273685	#REF!
LAC3_1858	GH109.hmm	GH109	GH	4.5e-07	27	125	30	119	0.777778	Oxidoreductase, Gfo/Idh/MocA family	0.210648	#REF!
LAC3_2462	GH65.hmm	GH65	GH	8.4e-153	1	371	323	693	0.994624	Maltose phosphorylase OS Clostridium difficile (strain 630) GN mapA PE 4 SV 1 # UNIPROT Q185X8 MALTOSE-PHOSPHORYLASE-RXN 2.4.1.8	39.5834	#REF!
LAC3_0880	GH65.hmm	GH65	GH	6.3e-151	1	371	322	691	0.994624	Maltose phosphorylase OS Clostridium difficile (strain 630) GN mapA PE 4 SV 1 # UNIPROT Q185X8 MALTOSE-PHOSPHORYLASE-RXN 2.4.1.8	13.4372	#REF!
LAC3_1008	GH65.hmm	GH65	GH	2.2e-119	1	368	424	834	0.986559	Glycosyl hydrolase OS Lactobacillus plantarum subsp. ATCC 14917 GN map2 PE 4 SV 1 # UNIPROT D7VED2 MALTOSE-PHOSPHORYLASE-RXN 2.4.1.8	9.62217	#REF!
LAC3_1980	GH109.hmm	GH109	GH	0.00043	48	118	41	110	0.555556	oxidoreductase (putative)( EC:1.- )	3.40139	#REF!
LAC3_0490	GH109.hmm	GH109	GH	0.00068	3	44	86	128	0.325397	Redox-sensitive transcriptional regulator (AT-rich DNA-binding protein)	2.43341	#REF!
LAC3_1045	GH109.hmm	GH109	GH	4.5e-08	40	119	45	117	0.626984	aerobic energy metabolism	2.31873	#REF!
LAC3_1470	GH109.hmm	GH109	GH	1.5e-07	2	114	3	106	0.888889	oxidoreductase, Gfo/Idh/MocA family	1.7374	#REF!
LAC3_1007	GH65.hmm	GH65	GH	1.1e-131	1	369	323	696	0.989247	Maltose phosphorylase OS Lactobacillus brevis subsp. gravesensis ATCC 27305 GN map4 PE 4 SV 1 # UNIPROT C2CZS6 MALTOSE-PHOSPHORYLASE-RXN 2.4.1.8	1.35164	#REF!
LAC3_2076	GH78.hmm	GH78	GH	2.8e-149	7	504	244	762	0.986111	Alfa-L-rhamnosidase (EC 3.2.1.40)	0.569724	#REF!
LAC3_2675	GH31.hmm	GH31	GH	6.3e-123	1	427	165	589	0.997658	Maltodextrin glucosidase (EC 3.2.1.20)	0.417903	#REF!
LAC3_0784	GH1.hmm	GH1	GH	8.4e-144	4	428	6	476	0.988345	6-phospho-beta-glucosidase (EC 3.2.1.86)	0.403048	#REF!
LAC3_2445	GH1.hmm	GH1	GH	4.2e-131	7	425	8	482	0.974359	Beta-glucosidase (EC 3.2.1.21) 6-phospho-beta-glucosidase 3.2.1.86)	0.148887	#REF!
LAC3_2002	GH3.hmm	GH3	GH	1.2e-68	8	216	34	249	0.962963	Beta-glucosidase (EC 3.2.1.21)	0.0749438	#REF!
LAC3_2423	GH36.hmm	GH36	GH	2.7e-257	2	687	11	707	0.99564	Alpha-galactosidase 1 OS Pediococcus pentosaceus GN agaR PE 3 SV # UNIPROT P43467 ALPHAGALACTOSID-RXN 3.2.1.22	0.0414996	#REF!
LAC3_1056	GH1.hmm	GH1	GH	2.6e-148	5	428	6	470	0.986014	6-phospho-beta-glucosidase (EC 3.2.1.86)	0.0317222	#REF!
LAC3_2424	GH13.hmm	GH13	GH	4.1e-49	66	293	3	299	0.759197	Trehalose-6-phosphate hydrolase (EC 3.2.1.93)	0.0156957	#REF!
LAC3_1578	CE9.hmm	CE9	CE	2.3e-118	2	372	7	373	0.991957	N-acetylglucosamine-6-phosphate deacetylase (EC 3.5.1.25)	13.4179	#REF!
LAC3_1495	CE7.hmm	CE7	CE	3.1e-08	170	306	156	296	0.434505	Hydrolases alpha/beta superfamily	2.40791	#REF!
LAC3_0492	CE7.hmm	CE7	CE	4e-07	172	308	157	296	0.434505	Hydrolases alpha/beta superfamily	1.48305	#REF!
LAC3_1446	CE4.hmm	CE4	CE	9.5e-35	6	117	250	363	0.853846	Peptidoglycan N-acetylglucosamine deacetylase (EC 3.5.1.-)	0.149688	#REF!
LAC3_0763	CE3.hmm	CE3	CE	4.2e-07	55	188	34	184	0.685567	lysophospholipase	1.98261	#REF!
LAC3_0006	CE3.hmm	CE3	CE	7.1e-09	2	192	56	277	0.979381	FIG006988: Lipase/Acylhydrolase GDSL-like motif	1.39389	#REF!
LAC3_0133	CE10.hmm	CE10	CE	7.1e-24	97	212	4	108	0.337243	Esterase/lipase	10.6987	#REF!
LAC3_0541	CE10.hmm	CE10	CE	7.7e-06	166	315	357	526	0.43695	Xaa-Pro dipeptidyl-peptidase (EC 3.4.14.11)	1.94887	#REF!
LAC3_1537	CE10.hmm	CE10	CE	6.9e-26	81	316	22	241	0.68915	lipase/esterase (putative)	1.42385	#REF!
LAC3_2240	CE10.hmm	CE10	CE	5e-38	75	331	11	255	0.750733	Endo-1,4-beta-xylanase( EC:3.2.1.8 )	0.225018	#REF!
LAC3_1603	CE1.hmm	CE1	CE	3e-06	26	207	26	273	0.797357	Proline iminopeptidase (EC 3.4.11.5)	7.98933	#REF!
LAC3_1806	CE1.hmm	CE1	CE	7.4e-06	31	124	43	149	0.409692	Hypothetical extracellular lipase/esterase precursor	0.384555	#REF!
LAC3_1933	CE1.hmm	CE1	CE	1.2e-07	55	175	56	211	0.528634	carboxymethylenebutenolidase-related protein	0.249227	#REF!
LAC3_2076	CBM67.hmm	CBM67	CBM	5.8e-19	17	147	58	199	0.738636	Alfa-L-rhamnosidase (EC 3.2.1.40)	0.569724	#REF!
LAC3_2578	CBM6.hmm	CBM6	CBM	0.00095	30	97	46	120	0.485507	hypothetical protein	0	#REF!
LAC3_2486	CBM50.hmm	CBM50	CBM	3.6e-09	2	39	37	79	0.925	Immunodominant staphylococcal antigen A precursor	17.6165	#REF!
LAC3_0559	CBM50.hmm	CBM50	CBM	2.9e-14	1	37	351	391	0.9	Phage lysin, 1,4-beta-N-acetylmuramidase (EC 3.2.1.17) or lysozyme	10.748	#REF!
LAC3_0026	CBM50.hmm	CBM50	CBM	3.2e-08	2	39	159	200	0.925	LysM domain	4.51724	#REF!
LAC3_0285	CBM50.hmm	CBM50	CBM	1.7e-07	2	40	53	96	0.95	Aggregation promoting factor	3.42709	#REF!
LAC3_1374	CBM50.hmm	CBM50	CBM	2.3e-14	1	39	576	618	0.95	Membrane-bound lytic murein transglycosylase D precursor (EC 3.2.1.-)	1.7374	#REF!
LAC3_1374	CBM50.hmm	CBM50	CBM	3e-14	1	39	639	681	0.95	Membrane-bound lytic murein transglycosylase D precursor (EC 3.2.1.-)	1.7374	#REF!
LAC3_1374	CBM50.hmm	CBM50	CBM	2e-15	1	39	701	743	0.95	Membrane-bound lytic murein transglycosylase D precursor (EC 3.2.1.-)	1.7374	#REF!
LAC3_1374	CBM50.hmm	CBM50	CBM	3.2e-14	1	39	763	805	0.95	Membrane-bound lytic murein transglycosylase D precursor (EC 3.2.1.-)	1.7374	#REF!
LAC3_1374	CBM50.hmm	CBM50	CBM	6.9e-14	1	37	824	864	0.9	Membrane-bound lytic murein transglycosylase D precursor (EC 3.2.1.-)	1.7374	#REF!
LAC3_1680	CBM50.hmm	CBM50	CBM	5.4e-07	1	36	74	113	0.875	peptidoglycan-binding protein LysM	0.561253	#REF!
LAC3_2208	CBM50.hmm	CBM50	CBM	5.8e-11	2	40	33	76	0.95	TPR repeat-containing protein	0.431106	#REF!
LAC3_0567	CBM37.hmm	CBM37	CBM	2e-05	28	61	13	46	0.532258	Phage major tail protein	2.76297	#REF!
LAC3_0278	AA6.hmm	AA6	AA	1.4e-05	52	127	36	115	0.384615	NAD(P)H oxidoreductase YRKL (EC 1.6.99.-) @ Putative NADPH-quinone reductase (modulator drug activity B) Flavodoxin 2	0.536171	#REF!
LAC3_2708	AA4.hmm	AA4	AA	3e-19	17	202	11	191	0.354406	Glycolate dehydrogenase (EC 1.1.99.14), subunit GlcD	3.80613	#REF!
LAC3_1956	AA4.hmm	AA4	AA	9.6e-19	15	256	10	242	0.461686	Glycolate dehydrogenase (EC 1.1.99.14), subunit GlcD	2.39796	#REF!

## Sheet: LAC4
					Subject		Query
ORF	Subject	ID	Class	E-value	Start	End	Start	End	Covered Fraction	Product	RPKM/Median RPKM	Predicted Location
LAC4_2980	CBM48.hmm	CBM48	CB	6.4e-16	3	70	28	108	0.881579	1,4-alpha-glucan-branching enzyme OS Lactobacillus salivarius (strain UCC118) GN glgB PE 3 SV 1 # UNIPROT Q1WSM8 RXN-7710 2.4.1.18	71.6271	Cytoplasmic
LAC4_0993	GH73.hmm	GH73	GH	7.5e-31	3	128	79	209	0.976562	N-acetylmuramoyl-L-alanine amidase family 4 (EC 3.5.1.28), needed cell separation autolysis	0.4221	Membrane
LAC4_2976	GT35.hmm	GT35	GT	2.5e-256	3	673	94	795	0.994065	Glycogen phosphorylase (EC 2.4.1.1)	57.0674	Cytoplasmic
LAC4_2149	CBM35.hmm	CBM35	CB	2e-18	1	122	461	587	0.98374	cellulose 1,4-beta-cellobiosidase	53.6434	Extracellular
LAC4_2977	GT5.hmm	GT5	GT	4.7e-180	1	472	3	477	0.997881	Glycogen synthase OS Exiguobacterium sibiricum (strain DSM 17290 / JCM 13490 255-15) GN glgA PE 3 SV 1 # UNIPROT B1YK70 GLYCOGENSYN-RXN 2.4.1.21	45.9749	Extracellular
LAC4_2975	GH13.hmm	GH13	GH	4.7e-63	13	297	203	511	0.949833	Neopullulanase (EC 3.2.1.135)	18.214	Extracellular
LAC4_2975	CBM34.hmm	CBM34	CB	1.4e-09	2	96	21	116	0.783333	Neopullulanase (EC 3.2.1.135)	18.214	Extracellular
LAC4_2098	GH13.hmm	GH13	GH	5.8e-75	13	292	28	380	0.93311	Trehalose-6-phosphate hydrolase OS Escherichia coli (strain K12) GN treC PE 3 SV # UNIPROT P28904 TRE6PHYDRO-RXN MetaCyc:TRE6PHYDRO-MONOMER 3.2.1.93	9.80973	Extracellular
LAC4_0867	GH30.hmm	GH30	GH	2.5e-115	22	416	34	441	0.944844	O-Glycosyl hydrolase family 30	9.6352	Extracellular
LAC4_2447	GH65.hmm	GH65	GH	3.2e-115	1	371	427	839	0.994624	Glycosyl hydrolase OS Lactobacillus plantarum subsp. ATCC 14917 GN map2 PE 4 SV 1 # UNIPROT D7VED2 MALTOSE-PHOSPHORYLASE-RXN 2.4.1.8	9.3421	Extracellular
LAC4_0790	GH31.hmm	GH31	GH	1.1e-169	1	427	237	678	0.997658	Alpha-glucosidase (EC 3.2.1.20)	7.68017	Extracellular
LAC4_3004	GH73.hmm	GH73	GH	2.9e-27	5	128	44	181	0.960938	N-acetylglucosaminidase (EC 3.2.1.96) Auto # frameshift	6.25184	Extracellular
LAC4_1543	GH30.hmm	GH30	GH	1.9e-111	9	414	36	481	0.971223	MULTISPECIES: glycosyl hydrolase family 30	4.87535	Extracellular
LAC4_2128	GH25.hmm	GH25	GH	1.9e-39	1	176	43	220	0.988701	glycoside hydrolase family 25	3.43487	Extracellular
LAC4_3003	GH73.hmm	GH73	GH	1.6e-28	4	128	38	176	0.96875	N-acetylmuramoyl-L-alanine amidase, family 4	3.12103	Extracellular
LAC4_0868	GH93.hmm	GH93	GH	5.6e-74	3	268	68	337	0.863192	MucBP domain protein	2.49008	Extracellular
LAC4_0870	GH120.hmm	GH120	GH	7.6e-37	1	91	309	399	0.989011	membrane protein [	2.08647	Extracellular
LAC4_1004	CBM50.hmm	CBM50	CB	5.3e-15	2	40	33	75	0.95	Aggregation promoting factor	5.52271	Extracellular
LAC4_2363	GH73.hmm	GH73	GH	2.2e-39	2	128	66	205	0.984375	N-acetylmuramoyl-L-alanine amidase (EC 3.5.1.28)	1.02698	Extracellular
LAC4_0080	AA6.hmm	AA6	AA	2.2e-05	59	118	60	119	0.302564	hypothetical protein	4.7458	Membrane
LAC4_1822	CBM50.hmm	CBM50	CB	3.8e-13	2	40	32	74	0.95	Cell wall-associated hydrolase	4.50075	Extracellular
LAC4_1216	GH31.hmm	GH31	GH	1.3e-170	1	427	232	673	0.997658	Alpha-glucosidase (EC 3.2.1.20)	1.00653	Extracellular
LAC4_2036	CE1.hmm	CE1	CE	5.1e-06	103	209	86	226	0.46696	carboxylesterase( EC:3.1.1.1 )	4.03947	Cytoplasmic
LAC4_2846	CE9.hmm	CE9	CE	1.3e-116	2	372	6	371	0.991957	N-acetylglucosamine-6-phosphate deacetylase (EC 3.5.1.25)	3.54885	Cytoplasmic
LAC4_1557	GH25.hmm	GH25	GH	4.6e-35	2	177	34	201	0.988701	Phage lysin, glycosyl hydrolase, family 25	0.973318	Extracellular
LAC4_2116	GH59.hmm	GH59	GH	4.2e-182	4	629	18	720	0.990491	Carbohydrate binding family 6	0.943544	Extracellular
LAC4_0348	CBM50.hmm	CBM50	CB	3.8e-07	2	39	179	220	0.925	peptidoglycan-binding lysin domain-containing protein	3.31148	Extracellular
LAC4_2778	GH25.hmm	GH25	GH	8.9e-30	2	171	58	223	0.954802	Lyzozyme M1 (1,4-beta-N-acetylmuramidase)	0.689713	Extracellular
LAC4_1117	GH20.hmm	GH20	GH	2.9e-41	15	314	37	354	0.88724	Beta-hexosaminidase (EC 3.2.1.52)	0.548047	Extracellular
LAC4_1188	CE10.hmm	CE10	CE	1.2e-15	76	333	10	226	0.753666	putative lipase/esterase	3.22397	Cytoplasmic
LAC4_2562	GH25.hmm	GH25	GH	2.1e-32	1	177	26	210	0.99435	Phage lysin, 1,4-beta-N-acetylmuramidase (EC 3.2.1.17) or lysozyme	0.474331	Extracellular
LAC4_2279	CE10.hmm	CE10	CE	1e-24	69	208	7	177	0.407625	Esterase/lipase	2.97783	Cytoplasmic
LAC4_2118	GH43.hmm	GH43	GH	4.8e-20	11	189	55	272	0.717742	Alpha-L-arabinofuranosidase II precursor (EC 3.2.1.55)	0.277156	Extracellular
LAC4_1247	GH43.hmm	GH43	GH	1.9e-57	1	247	3	304	0.991935	Beta-xylosidase (EC 3.2.1.37)	0.242502	Extracellular
LAC4_0383	GT51.hmm	GT51	GT	3.3e-65	2	177	77	256	0.988701	Multimodular transpeptidase-transglycosylase (EC 2.4.1.129) 3.4.-.-) / Penicillin-binding protein 1A/1B (PBP1)	2.50091	Extracellular
LAC4_0725	GH25.hmm	GH25	GH	4.6e-31	2	172	7	171	0.960452	glycoside hydrolase family 25	0.194793	Extracellular
LAC4_1935	AA4.hmm	AA4	AA	6.6e-27	30	238	15	217	0.398467	Glycolate dehydrogenase (EC 1.1.99.14), subunit GlcD	2.47573	Cytoplasmic
LAC4_0397	GT51.hmm	GT51	GT	0.00064	63	118	296	349	0.310734	Fibronectin-binding protein	2.45202	Cytoplasmic
LAC4_2669	GT4.hmm	GT4	GT	1e-19	7	154	162	305	0.91875	Glycosyltransferase LafB, responsible formation Gal-Glc-DAG	2.44242	Cytoplasmic
LAC4_2268	GH25.hmm	GH25	GH	1.8e-31	2	174	36	199	0.971751	Phage lysin, glycosyl hydrolase, family 25	0.172436	Extracellular
LAC4_3144	GH25.hmm	GH25	GH	2e-34	1	174	32	207	0.977401	Lysin	0.140609	Extracellular
LAC4_2395	GT28.hmm	GT28	GT	7.9e-52	2	154	189	347	0.968153	UDP-N-acetylglucosamine--N-acetylmuramyl-(pentapeptide) pyrophosphoryl-undecaprenol N-acetylglucosamine transferase OS Halothermothrix orenii (strain H 168 / OCM 544 DSM 9562) GN murG PE 3 SV 1 # UNIPROT B8CWJ6 RXN-8976 2.4.1.227	2.27342	Cytoplasmic
LAC4_2129	GH25.hmm	GH25	GH	1.4e-37	1	176	37	214	0.988701	N-acetylmuramoyl-L-alanine amidase (EC 3.5.1.28)	0.132839	Extracellular
LAC4_1460	CE4.hmm	CE4	CE	6.5e-31	4	116	148	262	0.861538	Peptidoglycan N-acetylglucosamine deacetylase (EC 3.5.1.-)	2.14714	Membrane
LAC4_0041	AA4.hmm	AA4	AA	3.4e-18	15	265	10	251	0.478927	Glycolate dehydrogenase (EC 1.1.99.14), subunit GlcD	2.14049	Cytoplasmic
LAC4_2936	GH25.hmm	GH25	GH	3.7e-32	2	173	42	206	0.966102	lysozyme domain-containing protein	0.0822727	Extracellular
LAC4_1189	CE3.hmm	CE3	CE	4.8e-07	2	187	146	349	0.953608	lipase	2.04659	Extracellular
LAC4_3044	GT4.hmm	GT4	GT	3.3e-29	6	159	330	484	0.95625	Poly(glycerol-phosphate) alpha-glucosyltransferase (EC 2.4.1.52)	1.99726	Cytoplasmic
LAC4_2980	GH13.hmm	GH13	GH	1.5e-31	22	289	175	475	0.892977	1,4-alpha-glucan-branching enzyme OS Lactobacillus salivarius (strain UCC118) GN glgB PE 3 SV 1 # UNIPROT Q1WSM8 RXN-7710 2.4.1.18	71.6271	Cytoplasmic
LAC4_2153	GH36.hmm	GH36	GH	2.9e-94	67	608	54	605	0.786337	Alpha-galactosidase (EC 3.2.1.22)	26.857	Cytoplasmic
LAC4_1161	GH13.hmm	GH13	GH	2.9e-79	12	294	27	380	0.943144	Trehalose-6-phosphate hydrolase OS Escherichia coli (strain K12) GN treC PE 3 SV # UNIPROT P28904 TRE6PHYDRO-RXN MetaCyc:TRE6PHYDRO-MONOMER 3.2.1.93	17.1871	Cytoplasmic
LAC4_1093	AA6.hmm	AA6	AA	7.8e-07	53	113	50	110	0.307692	Trp repressor binding protein	1.65205	Cytoplasmic
LAC4_2140	CE7.hmm	CE7	CE	2.6e-08	72	299	85	292	0.72524	cell surface hydrolase, membrane-bound (putative)	1.60119	Membrane
LAC4_2668	GT4.hmm	GT4	GT	5.1e-34	5	139	199	348	0.8375	Glycosyltransferase LafA, responsible formation Glc-DAG	1.50751	Cytoplasmic
LAC4_2650	GT2.hmm	GT2	GT	2.1e-23	1	152	17	177	0.89881	Bactoprenol glucosyl transferase (EC 2.4.1.-)	1.27339	Cytoplasmic
LAC4_2151	GH27.hmm	GH27	GH	6.3e-24	126	263	4	183	0.365333	Alpha-galactosidase precursor (EC 3.2.1.22)	12.387	Cytoplasmic
LAC4_0702	CBM50.hmm	CBM50	CB	5.8e-05	1	40	113	156	0.975	peptidoglycan-binding lysin domain-containing protein	1.25174	Extracellular
LAC4_0360	CE3.hmm	CE3	CE	1.1e-07	2	96	44	133	0.484536	FIG006988: Lipase/Acylhydrolase GDSL-like motif	1.25092	Membrane
LAC4_3043	GT4.hmm	GT4	GT	2.2e-37	7	154	327	475	0.91875	Poly(glycerol-phosphate) alpha-glucosyltransferase (EC 2.4.1.52)	1.07261	Cytoplasmic
LAC4_2269	GH2.hmm	GH2	GH	1.2e-147	10	486	23	625	0.632979	Beta-galactosidase large subunit (EC 3.2.1.23)	6.41785	Cytoplasmic
LAC4_1474	GH36.hmm	GH36	GH	2.9e-287	1	686	11	712	0.99564	Alpha-galactosidase 1 OS Pediococcus pentosaceus GN agaR PE 3 SV # UNIPROT P43467 ALPHAGALACTOSID-RXN 3.2.1.22	6.09461	Cytoplasmic
LAC4_0010	CE6.hmm	CE6	CE	4e-10	19	93	109	200	0.747475	hypothetical protein	1.00669	Extracellular
LAC4_1610	GH127.hmm	GH127	GH	2.2e-26	254	522	290	551	0.51145	Putative glycosyl hydrolase unknown function (DUF1680)	4.32225	Cytoplasmic
LAC4_1241	GH31.hmm	GH31	GH	9.8e-136	1	427	237	671	0.997658	Alpha-xylosidase (EC 3.2.1.-)	3.45369	Cytoplasmic
LAC4_1609	GH27.hmm	GH27	GH	2.3e-25	127	265	6	186	0.368	Alpha-galactosidase precursor (EC 3.2.1.22)	3.26534	Cytoplasmic
LAC4_1609	GH27.hmm	GH27	GH	2.4e-12	143	329	172	339	0.496	Alpha-galactosidase precursor (EC 3.2.1.22)	3.26534	Cytoplasmic
LAC4_1553	GH31.hmm	GH31	GH	8.3e-132	2	427	236	682	0.995316	Alpha-glucosidase (EC 3.2.1.20)	2.84296	Cytoplasmic
LAC4_0863	GH120.hmm	GH120	GH	5.1e-34	1	91	310	400	0.989011	membrane protein [	2.74472	Cytoplasmic
LAC4_1225	CE10.hmm	CE10	CE	5.8e-22	67	312	392	625	0.718475	Acylamino-acid-releasing enzyme (EC 3.4.19.1)	0.812507	Extracellular
LAC4_0975	CE7.hmm	CE7	CE	1.7e-10	157	304	147	297	0.469649	Hydrolases alpha/beta superfamily	0.81033	Extracellular
LAC4_2850	GT26.hmm	GT26	GT	9.3e-66	2	170	61	226	0.982456	N-acetylmannosaminyltransferase (EC 2.4.1.187)	0.786307	Cytoplasmic
LAC4_2594	GH13.hmm	GH13	GH	1.4e-21	30	283	35	372	0.846154	Sucrose phosphorylase OS Leuconostoc mesenteroides PE 1 SV # UNIPROT Q59495 SUCROSE-PHOSPHORYLASE-RXN 2.4.1.7	2.37304	Cytoplasmic
LAC4_1114	CE4.hmm	CE4	CE	8.2e-17	7	119	122	255	0.861538	intercellular adhesion protein	0.776127	Extracellular
LAC4_1244	GH3.hmm	GH3	GH	1.5e-64	2	216	29	250	0.990741	Beta-glucosidase (EC 3.2.1.21)	2.35042	Cytoplasmic
LAC4_1741	AA6.hmm	AA6	AA	1.9e-05	53	114	39	103	0.312821	NAD(P)H oxidoreductase YRKL (EC 1.6.99.-) @ Putative NADPH-quinone reductase (modulator drug activity B) Flavodoxin 2	0.681775	Cytoplasmic
LAC4_3131	GH1.hmm	GH1	GH	1.4e-142	4	408	2	454	0.941725	Beta-glucosidase (EC 3.2.1.21) 6-phospho-beta-glucosidase 3.2.1.86)	2.16639	Cytoplasmic
LAC4_2555	CE4.hmm	CE4	CE	1.5e-26	6	127	119	246	0.930769	Polysaccharide deacetylase, Carbohydrate Esterase Family 4	0.599257	Extracellular
LAC4_1116	GT2.hmm	GT2	GT	1.5e-30	1	167	48	218	0.988095	Dolichol-phosphate mannosyltransferase (EC 2.4.1.83) lipid-linked oligosaccharide synthesis cluster	0.59192	Membrane
LAC4_1554	GH2.hmm	GH2	GH	2.5e-108	24	477	7	585	0.602394	Beta-glucuronidase (EC 3.2.1.31)	1.91679	Cytoplasmic
LAC4_1248	GH120.hmm	GH120	GH	4.2e-29	2	91	299	388	0.978022	outer membrane protein	1.77064	Cytoplasmic
LAC4_2688	GT51.hmm	GT51	GT	1.1e-62	5	177	78	255	0.971751	Multimodular transpeptidase-transglycosylase (EC 2.4.1.129) 3.4.-.-)	0.543463	Extracellular
LAC4_2776	GH109.hmm	GH109	GH	2.8e-08	59	114	51	106	0.436508	oxidoreductase, Gfo/Idh/MocA family	1.71363	Cytoplasmic
LAC4_0771	GH65.hmm	GH65	GH	4e-152	1	371	323	693	0.994624	Maltose phosphorylase OS Clostridium difficile (strain 630) GN mapA PE 4 SV 1 # UNIPROT Q185X8 MALTOSE-PHOSPHORYLASE-RXN 2.4.1.8	1.2541	Cytoplasmic
LAC4_2566	GH113.hmm	GH113	GH	2.1e-28	12	285	233	517	0.892157	hypothetical protein	1.0375	Cytoplasmic
LAC4_2562	CBM50.hmm	CBM50	CB	1.5e-10	1	39	331	373	0.95	Phage lysin, 1,4-beta-N-acetylmuramidase (EC 3.2.1.17) or lysozyme	0.474331	Extracellular
LAC4_2125	GH127.hmm	GH127	GH	9e-209	1	524	12	568	0.998092	Putative glycosyl hydrolase unknown function (DUF1680)	1.00017	Cytoplasmic
LAC4_2521	GH51.hmm	GH51	GH	1.2e-139	85	542	4	497	0.725397	Alpha-N-arabinofuranosidase (EC 3.2.1.55)	0.927832	Cytoplasmic
LAC4_1765	CE3.hmm	CE3	CE	2.5e-08	2	188	164	356	0.958763	lipase	0.393204	Extracellular
LAC4_2612	GH127.hmm	GH127	GH	6.4e-205	1	524	13	569	0.998092	Putative glycosyl hydrolase unknown function (DUF1680)	0.892907	Cytoplasmic
LAC4_2194	AA6.hmm	AA6	AA	5.1e-05	11	92	14	91	0.415385	NADPH-dependent FMN reductase	0.274143	Cytoplasmic
LAC4_0960	GH65.hmm	GH65	GH	8.6e-136	1	367	330	698	0.983871	Maltose phosphorylase OS Lactobacillus brevis subsp. gravesensis ATCC 27305 GN map4 PE 4 SV 1 # UNIPROT C2CZS6 MALTOSE-PHOSPHORYLASE-RXN 2.4.1.8	0.782036	Cytoplasmic
LAC4_2417	GT2.hmm	GT2	GT	2.8e-25	1	167	9	171	0.988095	Glycosyltransferase	0.232968	Membrane
LAC4_1252	GH5.hmm	GH5	GH	2.5e-32	28	232	49	355	0.741818	Glucan 1,3-beta-glucosidase precursor (EC 3.2.1.58) (Exo-1,3-beta-glucanase)	0.654364	Cytoplasmic
LAC4_1015	CE10.hmm	CE10	CE	3.4e-16	77	334	27	278	0.753666	Esterase/lipase	0.217912	Cytoplasmic
LAC4_1251	GH43.hmm	GH43	GH	4.8e-60	1	247	5	316	0.991935	Beta-xylosidase (EC 3.2.1.37)	0.550233	Cytoplasmic
LAC4_3118	GH13.hmm	GH13	GH	1.9e-46	44	213	2	190	0.565217	Trehalose-6-phosphate hydrolase OS Bacillus subtilis GN treA PE 1 SV 2 # UNIPROT P39795 TRE6PHYDRO-RXN MetaCyc:MONOMER-5946 3.2.1.93	0.528238	Cytoplasmic
LAC4_1878	GH31.hmm	GH31	GH	8.2e-145	1	423	218	669	0.98829	Alpha-xylosidase (EC 3.2.1.-)	0.519891	Cytoplasmic
LAC4_2117	GH2.hmm	GH2	GH	1.6e-95	24	487	11	593	0.615691	Beta-glucuronidase (EC 3.2.1.31)	0.460791	Cytoplasmic
LAC4_1567	GH51.hmm	GH51	GH	2.2e-132	82	543	4	499	0.731746	Alpha-N-arabinofuranosidase (EC 3.2.1.55)	0.231033	Cytoplasmic
LAC4_3144	CBM50.hmm	CBM50	CB	8.2e-13	1	39	341	383	0.95	Lysin	0.140609	Extracellular
LAC4_1569	GH43.hmm	GH43	GH	5.5e-43	1	247	4	310	0.991935	Alpha-L-arabinofuranosidase II precursor (EC 3.2.1.55)	0.21619	Cytoplasmic
LAC4_2416	GT83.hmm	GT83	GT	2.2e-32	8	218	23	237	0.388889	MULTISPECIES: 4-amino-4-deoxy-L-arabinose transferase	0.130678	Membrane
LAC4_2416	GT83.hmm	GT83	GT	1.2e-09	251	426	356	524	0.324074	MULTISPECIES: 4-amino-4-deoxy-L-arabinose transferase	0.130678	Membrane
LAC4_1201	CE1.hmm	CE1	CE	2.7e-06	27	143	27	183	0.511013	Proline iminopeptidase (EC 3.4.11.5)	0.103138	Cytoplasmic
LAC4_0057	GH78.hmm	GH78	GH	3.4e-97	4	480	158	615	0.944444	Alfa-L-rhamnosidase (EC 3.2.1.40)	0.189421	Cytoplasmic
LAC4_0055	GH78.hmm	GH78	GH	1.8e-74	4	440	70	524	0.865079	Alfa-L-rhamnosidase (EC 3.2.1.40)	0.0876936	Cytoplasmic
LAC4_1603	CBM67.hmm	CBM67	CB	6.2e-31	12	168	133	303	0.886364	Alfa-L-rhamnosidase (EC 3.2.1.40)	0.0789641	Cytoplasmic
LAC4_1603	GH78.hmm	GH78	GH	5.7e-163	5	502	337	857	0.986111	Alfa-L-rhamnosidase (EC 3.2.1.40)	0.0789641	Cytoplasmic
LAC4_1005	CE3.hmm	CE3	CE	2.7e-08	62	189	62	198	0.654639	hypothetical protein	0.0733555	Cytoplasmic
LAC4_0593	GT2.hmm	GT2	GT	1e-17	2	158	49	218	0.928571	family 2 glycosyl transferase	0.0365621	Membrane
LAC4_0929	GT2.hmm	GT2	GT	5.9e-18	2	56	9	63	0.321429	glycosyl transferase, group 1	0	Extracellular
LAC4_2711	GT2.hmm	GT2	GT	3.1e-27	1	166	5	173	0.982143	Bactoprenol glucosyl transferase (EC 2.4.1.-)	0	Membrane
LAC4_1139	AA6.hmm	AA6	AA	4.1e-08	3	101	66	168	0.502564	Phosphoribosylamine--glycine ligase (EC 6.3.4.13)	0	Extracellular

## Sheet: LAC5
					Subject		Query
ORF	Subject	ID	Class	E-value	Start	End	Start	End	Covered Fraction	Product	RPKM/Median RPKM	Predicted Location
LAC5_0936	CBM50.hmm	CBM50	CBM	1.6e-12	2	40	72	114	0.95	NLP/P60 protein	19.0146	Extracellular
LAC5_0858	GH65.hmm	GH65	GH	7.2e-109	1	315	427	782	0.844086	Glycosyl hydrolase OS Lactobacillus plantarum subsp. ATCC 14917 GN map2 PE 4 SV 1 # UNIPROT D7VED2 MALTOSE-PHOSPHORYLASE-RXN 2.4.1.8	8.94481	Extracellular
LAC5_1386	GH51.hmm	GH51	GH	8.1e-135	85	542	4	511	0.725397	Alpha-N-arabinofuranosidase (EC 3.2.1.55)	2.91959	Extracellular
LAC5_0858	CBM22.hmm	CBM22	CBM	0.00094	42	108	341	405	0.503817	Glycosyl hydrolase OS Lactobacillus plantarum subsp. ATCC 14917 GN map2 PE 4 SV 1 # UNIPROT D7VED2 MALTOSE-PHOSPHORYLASE-RXN 2.4.1.8	8.94481	Extracellular
LAC5_0843	GH73.hmm	GH73	GH	2.2e-37	2	128	201	334	0.984375	Membrane-bound lytic murein transglycosylase D precursor (EC 3.2.1.-)	1.65072	Extracellular
LAC5_0716	GT51.hmm	GT51	GT	9.1e-65	2	177	75	255	0.988701	Multimodular transpeptidase-transglycosylase (EC 2.4.1.129) 3.4.-.-) / Penicillin-binding protein 1A/1B (PBP1)	5.84865	Extracellular
LAC5_1045	GH42.hmm	GH42	GH	2e-109	1	283	13	298	0.760108	Beta-galactosidase (EC 3.2.1.23)	1.54864	Extracellular
LAC5_0960	CBM50.hmm	CBM50	CBM	2.3e-12	2	38	38	83	0.9	NLP/P60 protein	4.65617	Extracellular
LAC5_0960	CBM50.hmm	CBM50	CBM	1.3e-13	1	39	101	143	0.95	NLP/P60 protein	4.65617	Extracellular
LAC5_0692	GH73.hmm	GH73	GH	1.1e-39	2	128	65	202	0.984375	N-acetylmuramoyl-L-alanine amidase (EC 3.5.1.28)	0.501591	Extracellular
LAC5_0267	GH25.hmm	GH25	GH	2.5e-31	1	171	6	170	0.960452	glycoside hydrolase family 25	0.162561	Extracellular
LAC5_0017	CE10.hmm	CE10	CE	1.1e-32	69	309	19	266	0.703812	Probable lipase/esterase	3.85211	Cytoplasmic
LAC5_0922	CBM11.hmm	CBM11	CBM	0.00018	67	144	24	97	0.472393	Methionine ABC transporter substrate-binding protein	3.7948	Membrane
LAC5_1060	GH73.hmm	GH73	GH	3.9e-32	2	128	131	264	0.984375	Mannosyl-glycoprotein endo-beta-N-acetylglucosamidase	0.0326239	Extracellular
LAC5_1098	GH120.hmm	GH120	GH	1.3e-35	1	91	298	388	0.989011	outer membrane protein	16.9854	Cytoplasmic
LAC5_1247	CBM50.hmm	CBM50	CBM	1.2e-05	1	14	35	48	0.325	hypothetical protein	2.04927	Extracellular
LAC5_0279	GT2.hmm	GT2	GT	1.1e-22	2	167	9	180	0.982143	Alpha-L-Rha alpha-1,3-L-rhamnosyltransferase (EC 2.4.1.-)	1.95467	Cytoplasmic
LAC5_0672	GT4.hmm	GT4	GT	1.3e-11	79	156	10	88	0.48125	Poly(glycerol-phosphate) alpha-glucosyltransferase (EC 2.4.1.52)	1.79748	Extracellular
LAC5_0843	CBM50.hmm	CBM50	CBM	1.2e-13	1	39	370	412	0.95	Membrane-bound lytic murein transglycosylase D precursor (EC 3.2.1.-)	1.65072	Extracellular
LAC5_0843	CBM50.hmm	CBM50	CBM	1.9e-15	1	39	440	482	0.95	Membrane-bound lytic murein transglycosylase D precursor (EC 3.2.1.-)	1.65072	Extracellular
LAC5_0843	CBM50.hmm	CBM50	CBM	8.4e-15	1	39	505	547	0.95	Membrane-bound lytic murein transglycosylase D precursor (EC 3.2.1.-)	1.65072	Extracellular
LAC5_0843	CBM50.hmm	CBM50	CBM	7.4e-16	1	39	571	613	0.95	Membrane-bound lytic murein transglycosylase D precursor (EC 3.2.1.-)	1.65072	Extracellular
LAC5_0843	CBM50.hmm	CBM50	CBM	9.9e-12	1	38	634	675	0.925	Membrane-bound lytic murein transglycosylase D precursor (EC 3.2.1.-)	1.65072	Extracellular
LAC5_1119	GH1.hmm	GH1	GH	1.7e-150	3	427	2	475	0.988345	6-phospho-beta-glucosidase (EC 3.2.1.86)	11.9789	Cytoplasmic
LAC5_0767	CBM50.hmm	CBM50	CBM	1.3e-07	2	39	156	197	0.925	LysM domain	1.59525	Extracellular
LAC5_0724	GT35.hmm	GT35	GT	1.7e-258	2	673	93	795	0.995549	Glycogen phosphorylase (EC 2.4.1.1)	1.59359	Cytoplasmic
LAC5_0945	GH120.hmm	GH120	GH	2.7e-35	1	91	298	388	0.989011	outer membrane protein	5.43928	Cytoplasmic
LAC5_0278	GT2.hmm	GT2	GT	4.3e-14	1	167	4	188	0.988095	Glycosyl transferase, group 2 family protein	1.54822	Cytoplasmic
LAC5_0935	AA6.hmm	AA6	AA	1.2e-07	15	110	18	114	0.487179	Multimeric flavodoxin WrbA family protein	1.18868	Cytoplasmic
LAC5_1411	GT4.hmm	GT4	GT	1.1e-34	6	156	327	478	0.9375	Poly(glycerol-phosphate) alpha-glucosyltransferase (EC 2.4.1.52)	1.15199	Cytoplasmic
LAC5_1373	GH109.hmm	GH109	GH	2.9e-06	3	110	15	113	0.849206	oxidoreductase, Gfo/Idh/MocA family	4.20088	Cytoplasmic
LAC5_0723	GT5.hmm	GT5	GT	1.2e-181	1	471	2	472	0.995763	Glycogen synthase OS Exiguobacterium sibiricum (strain DSM 17290 / JCM 13490 255-15) GN glgA PE 3 SV 1 # UNIPROT B1YK70 GLYCOGENSYN-RXN 2.4.1.21	0.992419	Cytoplasmic
LAC5_1277	GH1.hmm	GH1	GH	8.4e-150	3	428	8	482	0.990676	Beta-glucosidase (EC 3.2.1.21) 6-phospho-beta-glucosidase 3.2.1.86)	4.18051	Cytoplasmic
LAC5_0786	GT28.hmm	GT28	GT	4.7e-51	2	157	190	351	0.987261	UDP-N-acetylglucosamine--N-acetylmuramyl-(pentapeptide) pyrophosphoryl-undecaprenol N-acetylglucosamine transferase OS Bacillus licheniformis (strain DSM 13 / ATCC 14580) GN murG PE 3 SV 1 # UNIPROT Q65JY0 RXN-8976 BLIC279010:BL02243-MONOMER 2.4.1.227	0.847625	Cytoplasmic
LAC5_0881	CE10.hmm	CE10	CE	9.2e-35	34	321	51	313	0.841642	Esterase/lipase (EC 3.1.1.-)	0.809178	Cytoplasmic
LAC5_1082	CE3.hmm	CE3	CE	1.1e-06	4	123	53	184	0.613402	FIG006988: Lipase/Acylhydrolase GDSL-like motif	0.751473	Extracellular
LAC5_1082	CE3.hmm	CE3	CE	5.9e-06	102	192	205	296	0.463918	FIG006988: Lipase/Acylhydrolase GDSL-like motif	0.751473	Extracellular
LAC5_0738	GH42.hmm	GH42	GH	9e-47	242	371	4	130	0.347709	Beta-galactosidase (EC 3.2.1.23)	2.22851	Cytoplasmic
LAC5_0013	GH2.hmm	GH2	GH	3.1e-141	9	486	22	623	0.634309	Beta-galactosidase large subunit (EC 3.2.1.23)	1.0734	Cytoplasmic
LAC5_0687	GT51.hmm	GT51	GT	4.1e-64	2	177	72	252	0.988701	Multimodular transpeptidase-transglycosylase (EC 2.4.1.129) 3.4.-.-)	0.49488	Extracellular
LAC5_0720	CBM48.hmm	CBM48	CBM	4.8e-19	3	69	26	108	0.868421	1,4-alpha-glucan-branching enzyme OS Lactobacillus salivarius (strain UCC118) GN glgB PE 3 SV 1 # UNIPROT Q1WSM8 RXN-7710 2.4.1.18	0.451562	Cytoplasmic
LAC5_1298	GH13.hmm	GH13	GH	4.6e-80	12	294	30	385	0.943144	Trehalose-6-phosphate hydrolase OS Escherichia coli (strain K12) GN treC PE 3 SV # UNIPROT P28904 TRE6PHYDRO-RXN MetaCyc:TRE6PHYDRO-MONOMER 3.2.1.93	0.936388	Cytoplasmic
LAC5_0592	GT4.hmm	GT4	GT	3.6e-21	3	153	158	304	0.9375	Glycosyltransferase LafB, responsible formation Gal-Glc-DAG	0.435877	Cytoplasmic
LAC5_1097	CE4.hmm	CE4	CE	6.1e-31	9	117	2	113	0.830769	Peptidoglycan N-acetylglucosamine deacetylase (EC 3.5.1.-)	0.434965	Cytoplasmic
LAC5_0565	GT8.hmm	GT8	GT	2.7e-54	27	256	2	252	0.891051	contains glycosyl transferase family 8 domain	0.412112	Cytoplasmic
LAC5_1432	GH43.hmm	GH43	GH	1e-59	1	247	5	315	0.991935	Beta-xylosidase (EC 3.2.1.37)	0.590031	Cytoplasmic
LAC5_1212	CE7.hmm	CE7	CE	2.4e-09	172	307	164	305	0.43131	alpha/beta hydrolase	0.325851	Extracellular
LAC5_0564	GT8.hmm	GT8	GT	1.7e-30	24	253	8	258	0.891051	contains glycosyl transferase family 8 domain	0.224202	Cytoplasmic
LAC5_0720	GH13.hmm	GH13	GH	9.9e-33	14	289	167	475	0.919732	1,4-alpha-glucan-branching enzyme OS Lactobacillus salivarius (strain UCC118) GN glgB PE 3 SV 1 # UNIPROT Q1WSM8 RXN-7710 2.4.1.18	0.451562	Cytoplasmic
LAC5_0591	GT4.hmm	GT4	GT	2.6e-32	6	153	204	349	0.91875	Glycosyltransferase LafA, responsible formation Glc-DAG	0.198141	Cytoplasmic
LAC5_1121	GH32.hmm	GH32	GH	2.4e-77	1	293	37	341	0.996587	Sucrose-6-phosphate hydrolase (EC 3.2.1.B3)	0.3363	Cytoplasmic
LAC5_0433	CE10.hmm	CE10	CE	2e-22	96	323	36	249	0.665689	lipase/esterase (putative)	0.163762	Cytoplasmic
LAC5_0841	GH13.hmm	GH13	GH	1.1e-18	29	283	32	375	0.849498	Sucrose phosphorylase OS Leuconostoc mesenteroides PE 1 SV # UNIPROT Q59495 SUCROSE-PHOSPHORYLASE-RXN 2.4.1.7	0.200786	Cytoplasmic
LAC5_1084	AA6.hmm	AA6	AA	8.3e-10	3	90	6	98	0.446154	Flavodoxin	0.153647	Extracellular
LAC5_1055	GT4.hmm	GT4	GT	1.6e-24	6	155	325	479	0.93125	Poly(glycerol-phosphate) alpha-glucosyltransferase GftA (EC 2.4.1.52)	0.134274	Cytoplasmic
LAC5_1118	GH1.hmm	GH1	GH	1.6e-147	4	428	9	483	0.988345	Beta-glucosidase (EC 3.2.1.21) 6-phospho-beta-glucosidase 3.2.1.86)	0.186328	Cytoplasmic
LAC5_0258	CBM50.hmm	CBM50	CBM	8.4e-08	2	34	353	388	0.8	minor structural protein	0.106694	Extracellular
LAC5_0389	CE2.hmm	CE2	CE	2e-20	1	208	136	312	0.990431	hypothetical protein	0.0480798	Cytoplasmic
LAC5_0383	GH36.hmm	GH36	GH	8.4e-277	1	686	11	708	0.99564	Alpha-galactosidase 1 OS Pediococcus pentosaceus GN agaR PE 3 SV # UNIPROT P43467 ALPHAGALACTOSID-RXN 3.2.1.22	0.132194	Cytoplasmic

[truncated: 1 more sheets: Class_Descriptions]
