# Supplementary material for: Metatranscriptomic and Thermodynamic Insights into Medium-Chain Fatty Acid Production Using an Anaerobic Microbiome
Source: mSystems. 2018 Nov 20;3(6):e00221-18. doi: 10.1128/mSystems.00221-18 (PMC6247018; doi:10.1128/mSystems.00221-18)
Supplement: DATA SET S6 [file sys006182291sd6.xlsx]

## Sheet: LCO1
Family ID	Protein ID	ORF	Hit	TCID	Hit Description	Hit TMS	Qry. Length	Hit Length	Qry. Region	Hit Region	Percent Aln.	E-value	Score	Family Name	HT-seq Hits	RPKM/MedianRPKM	log2(relRPKM)		Row Labels	Sum of HT-seq Hits		Total Carbohydrate Transporter Hits	274931
9.B.59	1.2	LCO1_1548	C7RGN6	9.B.59.1.2	Carbon starvation protein CstA	11	538	484	17 ~ 534	17 ~ 484	0.9669	1e-112	1028	NO FAMILY NAME	50603	36.1967	5.17779		1.A.1	82
3.A.1	2.5	LCO1_0137	O05176	3.A.1.2.5	SUGAR TRANSPORTER - Agrobacterium radiobacter.		512	512	1 ~ 507	8 ~ 511	0.9844	1e-163	1470	The ATP-binding Cassette (ABC) Superfamily	33466	25.1525	4.65263		1.A.11	23
9.B.74	1.2	LCO1_1073	A0JSP2	9.B.74.1.2	ABC-2 type transporter - Arthrobacter sp. FB24.	6	949	678	646 ~ 883	168 ~ 424	0.3791	2e-10	152	The Phage Infection Protein (PIP) Family	27540	11.1739	3.48206		1.A.23	1908
2.A.6	5.1	LCO1_1072	Q53902	2.A.6.5.1	Putative membrane protein ACTII-3 - Streptomyces coelicolor.	12	712	711	54 ~ 322	403 ~ 655	0.3558	0.004	88	The Resistance-Nodulation-Cell Division (RND) Superfamily	20524	11.0966	3.47204		1.A.3	627
3.B.1	1.5	LCO1_1201	Q9V0A4	3.B.1.1.5	Methylmalonyl-CoA decarboxylase, subunit A LPHA (MMDA) - Pyrococcus abyssi.		459	522	7 ~ 456	35 ~ 517	0.9253	2e-60	581	The Na+-transporting Carboxylic Acid Decarboxylase (NaT-DC) Family	15812	13.2543	3.72839		1.A.30	7578
3.A.9	1.1	LCO1_0385	Q02028	3.A.9.1.1	Stromal 70 kDa heat shock-related protein, chloroplast precursor - Pisum sativum (Garden pea).		635	706	3 ~ 585	69 ~ 664	0.8442	0	1756	The Chloroplast Envelope Protein Translocase (CEPT or Tic-Toc) Family	13957	8.46009	3.08067		1.A.35	722
3.A.5	1.1	LCO1_0922	P10408	3.A.5.1.1	PREPROTEIN TRANSLOCASE SECA SUBUNIT - Escherichia coli.		864	901	1 ~ 857	3 ~ 899	0.9956	0	1967	The General Secretory Pathway (Sec) Family	12710	5.66382	2.50178		1.a.72	258
3.A.1	2.14	LCO1_1135	Q0HIQ7	3.A.1.2.14	ABC transporter related OS=Shewanella sp. (strain MR-4) GN=Shewmr4_1987 PE=4 SV=1		509	500	4 ~ 498	3 ~ 497	0.99	1e-137	1240	The ATP-binding Cassette (ABC) Superfamily	11264	8.51567	3.09012		1.A.8	2125
3.B.1	1.1	LCO1_1197	Q03030	3.B.1.1.1	OXALOACETATE DECARBOXYLASE ALPHA CHAIN (EC 4.1.1.3) - Salmonella typhimurium.		469	591	6 ~ 448	3 ~ 449	0.7563	1e-128	1167	The Na+-transporting Carboxylic Acid Decarboxylase (NaT-DC) Family	9274	7.60834	2.92758		1.B.12	4844
2.A.6	4.1	LCO1_0032	P0AG93	2.A.6.4.1	Protein-export membrane protein secF - Escherichia coli.	6	785	323	489 ~ 744	44 ~ 295	0.7802	2e-30	324	The Resistance-Nodulation-Cell Division (RND) Superfamily	8915	4.37216	2.12834		1.B.33	477
2.A.21	9.1	LCO1_1412	Q9HV74	2.A.21.9.1	Probable two-component sensor (CbrA) - Pseudomonas aeruginosa.	12	658	983	424 ~ 650	748 ~ 974	0.2309	5e-14	181	The Solute:Sodium Symporter (SSS) Family	8504	4.97474	2.31462		1.C.16	632
9.A.34	2.1	LCO1_1754	Q6EE14	9.A.34.2.1	EvpH - Edwardsiella tarda.		887	870	2 ~ 808	18 ~ 821	0.9241	1e-143	1301	The Nuclear Export Complex (NEC) Family	8259	3.58501	1.84198		1.C.57	1919
3.B.1	1.3	LCO1_1198	Q9ZAA6	3.B.1.1.3	GLUTACONYL-COA DECARBOXYLASE BETA SUBUNIT (EC 4.1.1.70) - Acidaminococcus fermentans.	11	382	375	10 ~ 362	10 ~ 354	0.92	1e-101	928	The Na+-transporting Carboxylic Acid Decarboxylase (NaT-DC) Family	6879	6.92655	2.79214		1.C.82	6736
1.C.82	1.1	LCO1_0077	Q9ZK21	1.C.82.1.1	50S ribosomal protein L1 - Helicobacter pylori J99 (Campylobacter pylori J99).		231	234	5 ~ 229	7 ~ 230	0.9573	1e-58	561	The Pore-forming Amphipathic Helical Peptide HP(2-20) (HP2-20) Family	6736	11.2034	3.48587		2.A.1	3102
9.B.45	1.3	LCO1_0667	A0ZK04	9.B.45.1.3	Serine/Threonine protein kinase OS=Nodularia spumigena CCY9414 GN=N9414_10892 PE=4 SV=1	4	666	492	4 ~ 208	26 ~ 240	0.437	2e-18	220	The Fungal Mating-type Pheromone Receptor (MAT-PR) Family	6271	3.62444	1.85776		2.A.19	582
3.A.5	8.1	LCO1_0384	P14906	3.A.5.8.1	Translocation protein (NPL1 protein) - Saccharomyces cerevisiae (Baker's yeast).	3	380	663	2 ~ 68	120 ~ 192	0.1101	3e-08	130	The General Secretory Pathway (Sec) Family	6075	6.14914	2.62038		2.A.2	3044
9.A.49	1.1	LCO1_0916	Q15HU6	9.A.49.1.1	TcpG - Clostridium perfringens.		411	334	307 ~ 411	213 ~ 333	0.3623	0.003	86	The Prenylated Rab Acceptor Protein 1 (PRA1) Family	5872	5.49608	2.4584		2.A.21	10251
9.B.18	1.1	LCO1_1044	P0ADZ7	9.B.18.1.1	UPF0092 membrane protein yajC - Escherichia coli.	1	125	110	20 ~ 68	22 ~ 70	0.4455	9e-09	127	The Xanthan Glycosyl Transferase, GumD (GumD) Family	5244	16.0789	4.00709		2.A.22	2915
2.A.58	2.1	LCO1_1486	P0AF43	2.A.58.2.1	Uncharacterized protein yjbB - Escherichia coli.	8	620	543	3 ~ 557	1 ~ 537	0.989	1e-26	290	The Phosphate:Na+ Symporter (PNaS) Family	5019	3.11581	1.63961		2.A.25	3968
3.D.8	1.1	LCO1_1541	Q59574	3.D.8.1.1	TUNGSTEN-CONTAINING FORMYLMETHANOFURAN DEHYDROGENASE ISOENZYME II SUBUNIT E (EC 1.2.99.5) - Methanobacterium thermoautotrophicum (strain Marburg / DSM 2133).		606	158	552 ~ 601	98 ~ 147	0.3165	0.0001	101	The Na+- or H+-Pumping Formyl Methanofuran Dehydrogenase (FMF-DH) Family	4905	3.11531	1.63938		2.A.28	686
1.B.12	4.1	LCO1_0810	Q9F315	1.B.12.4.1	ATP-dependent Clp protease proteolytic subunit 1 OS=Streptomyces coelicolor GN=clpP1 PE=3 SV=1		195	219	20 ~ 190	36 ~ 205	0.7763	1e-50	492	The Autotransporter-1 (AT-1) Family	4844	9.53893	3.25383		2.A.3	5
3.A.12	1.1	LCO1_1475	P21458	3.A.12.1.1	Stage III sporulation protein E - Bacillus subtilis.	4	928	787	373 ~ 921	259 ~ 784	0.6684	1e-145	1310	The Septal DNA Translocator (S-DNA-T) Family	4603	1.90983	0.933441		2.A.38	1612
3.A.6	2.1	LCO1_1003	P40729	3.A.6.2.1	FLAGELLAR BIOSYNTHESIS PROTEIN FLHA - Salmonella typhimurium.	8	688	692	4 ~ 676	7 ~ 680	0.974	8e-97	896	The Type III (Virulence-related) Secretory Pathway (IIISP) Family	4316	2.41482	1.27192		2.A.39	2413
2.A.49	6.1	LCO1_0303	P74477	2.A.49.6.1	Chloride channel protein - Synechocystis sp. (strain PCC 6803).	11	485	899	34 ~ 143	466 ~ 570	0.1168	1e-05	107	The Chloride Carrier/Channel (ClC) Family	4307	3.41703	1.77274		2.A.4	1533
3.A.2	2.2	LCO1_0291	P43439	3.A.2.2.2	V-type sodium ATP synthase subunit I (EC 3.6.1.34) (Na(+)- translocating ATPase subunit I) - Enterococcus hirae.	6	686	664	1 ~ 682	1 ~ 659	0.9925	3e-45	451	The H+- or Na+-translocating F-type, V-type and A-type ATPase (F-ATPase) Superfamily	4176	2.3433	1.22854		2.A.45	1051
3.A.16	1.2	LCO1_1638	P25694	3.A.16.1.2	Cell division control protein 48 - Saccharomyces cerevisiae (Baker's yeast).		632	835	177 ~ 423	211 ~ 456	0.2946	1e-49	488	The Endoplasmic Reticular Retrotranslocon (ER-RT) Family	3944	2.40201	1.26424		2.A.49	5789
1.A.30	1.4	LCO1_1014	P39063	1.A.30.1.4	Hypothetical protein ytxD - Bacillus subtilis.	4	251	272	63 ~ 232	80 ~ 249	0.625	1e-41	415	The H+- or Na+-translocating Bacterial Flagellar Motor/ExbBD Outer Membrane Transport Energizer (Mot/Exb) Superfamily	3831	5.86542	2.55223		2.A.50	246
1.A.30	1.3	LCO1_1013	P28612	1.A.30.1.3	Chemotaxis motB protein (Motility protein B) - Bacillus subtilis.	1	301	261	147 ~ 293	104 ~ 250	0.5632	5e-22	247	The H+- or Na+-translocating Bacterial Flagellar Motor/ExbBD Outer Membrane Transport Energizer (Mot/Exb) Superfamily	3747	4.78596	2.25881		2.A.51	2116
3.D.6	1.2	LCO1_0377	C4N8U1	3.D.6.1.2	RnfD OS=Acetobacterium woodii GN=rnfD PE=4 SV=1	5	328	319	10 ~ 325	6 ~ 318	0.9812	7e-55	530	The Putative Ion (H+ or Na+)-translocating NADH	3700	4.33769	2.11693		2.A.58	5019
2.A.7	22.2	LCO1_1315	Q8Z2F0	2.A.7.22.2	2,3-bisphosphoglycerate-independent phosphoglycerate mutase OS=Salmonella typhi GN=gpmI PE=3 SV=2		513	514	1 ~ 511	3 ~ 512	0.9922	1e-159	1437	The Drug/Metabolite Transporter (DMT) Superfamily	3620	2.71544	1.44118		2.A.59	755
2.A.9	3.2	LCO1_0619	Q01625	2.A.9.3.2	Stage III sporulation protein J precursor - Bacillus subtilis.	5	431	261	74 ~ 141	82 ~ 148	0.2567	1e-10	150	The Membrane Protein Insertase (YidC/Alb3/Oxa1) Family	3610	3.22234	1.68811		2.A.6	31445
2.A.86	1.5	LCO1_0615	C9VRY8	2.A.86.1.5	Permease OS=Brucella abortus bv. 9 str. C68 GN=BARG_01524 PE=4 SV=1		452	658	115 ~ 349	445 ~ 654	0.3191	0.002	89	The Autoinducer-2 Exporter (AI-2E) Family (Formerly the PerM Family, TC #9.B.22)	3326	2.83111	1.50137		2.A.66	3528
2.A.25	1.4	LCO1_1668	Q8EII1	2.A.25.1.4	Sodium:alanine symporter family protein OS=Shewanella oneidensis GN=SO_0858 PE=4 SV=1	11	470	452	3 ~ 463	2 ~ 439	0.969	4e-91	845	The Alanine or Glycine:Cation Symporter (AGCS) Family	3322	2.71956	1.44337		2.A.67	1179
3.A.6	1.1	LCO1_1023	Q93KS3	3.A.6.1.1	YscL - Yersinia enterocolitica.		319	223	167 ~ 314	72 ~ 210	0.6233	3e-05	103	The Type III (Virulence-related) Secretory Pathway (IIISP) Family	3295	3.97165	1.98974		2.A.7	4587
3.A.1	135.1	LCO1_0898	Q9CIP6	3.A.1.135.1	ABC transporter ATP binding and permease protein - Lactococcus lactis (subsp. lactis) (Streptococcus lactis).	5	580	573	84 ~ 569	81 ~ 570	0.8551	8e-77	722	The ATP-binding Cassette (ABC) Superfamily	3167	2.10152	1.07143		2.A.78	192
3.A.3	5.15	LCO1_1382	Q3MNJ6	3.A.3.5.15	Cation-transporting ATPase - Enterococcus faecium (Streptococcus faecium).	8	880	811	2 ~ 753	65 ~ 807	0.9162	1e-180	1614	The P-type ATPase (P-ATPase) Superfamily	3074	1.34495	0.427548		2.A.86	3586
3.A.1	2.17	LCO1_0483	A2RKA7	3.A.1.2.17	Purine/cytidine ABC transporter ATP-binding protein OS=Lactococcus lactis subsp. cremoris (strain MG1363) GN=nupA PE=4 SV=1		515	506	14 ~ 514	7 ~ 506	0.9881	1e-163	1466	The ATP-binding Cassette (ABC) Superfamily	2926	2.18634	1.12852		2.A.87	124
2.A.22	5.2	LCO1_0372	Q8RHM5	2.A.22.5.2	Sodium-dependent tyrosine transporter - Fusobacterium nucleatum subsp. nucleatum.	11	493	438	7 ~ 429	4 ~ 406	0.9201	3e-45	449	The Neurotransmitter: Sodium Symporter (NSS) Family	2915	2.27519	1.18599		2.A.88	1221
3.A.1	106.3	LCO1_0899	Q8G7R7	3.A.1.106.3	Probable permease protein of ABC transporter system OS=Bifidobacterium longum GN=BL0180 PE=3 SV=1	5	633	602	93 ~ 629	73 ~ 589	0.8588	8e-80	749	The ATP-binding Cassette (ABC) Superfamily	2914	1.77191	0.825304		2.A.9	3610
3.A.1	5.19	LCO1_0026	Q2FZR6	3.A.1.5.19	Putative uncharacterized protein - Staphylococcus aureus (strain NCTC 8325).	6	361	356	34 ~ 360	39 ~ 354	0.8876	2e-62	595	The ATP-binding Cassette (ABC) Superfamily	2887	3.07575	1.62094		3.A.1	96207
3.D.9	1.1	LCO1_0827	Q9P9F8	3.D.9.1.1	F420H2 dehydrogenase subunit FpoI - Methanosarcina mazei (Methanosarcina frisia).		483	136	125 ~ 193	39 ~ 101	0.4632	0.0006	93	The H+-translocating F420H2Dehydrogenase (F420H2DH) Family	2714	2.1621	1.11243		3.A.11	1823
3.A.3	6.5	LCO1_1553	Q8L158	3.A.3.6.5	P type ATPase BXA1 - Oscillatoria brevis.	5	678	660	47 ~ 673	43 ~ 660	0.9364	1e-158	1425	The P-type ATPase (P-ATPase) Superfamily	2649	1.50397	0.588772		3.A.12	4603
9.A.19	1.2	LCO1_1508	Q5SMG8	9.A.19.1.2	Mg2+ transporter MgtE - Thermus thermophilus (strain HB8 / ATCC 27634 / DSM 579).	5	471	450	34 ~ 465	21 ~ 447	0.9489	3e-40	406	The Lipid Intermediate Transporter (Arv1) Family	2618	2.13869	1.09672		3.A.16	4572
3.A.6	3.1	LCO1_1022	O84676	3.A.6.3.1	Yops secretion ATPase - Chlamydia trachomatis.		451	442	11 ~ 434	17 ~ 441	0.9615	1e-116	1058	The Type III (Virulence-related) Secretory Pathway (IIISP) Family	2556	2.1805	1.12466		3.A.17	2505
9.A.8	1.2	LCO1_1207	O25396	9.A.8.1.2	IRON(II) TRANSPORT PROTEIN (FEOB) - Helicobacter pylori (Campylobacter pylori).	8	441	642	180 ~ 372	6 ~ 194	0.2944	3e-08	130	The Ferrous Iron Uptake (FeoB) Family	2519	2.19759	1.13592		3.A.18	552
3.A.17	1.1	LCO1_0642	P08956	3.A.17.1.1	Type I restriction enzyme EcoKI R protein (EC 3.1.21.3) (R.EcoKI) - Escherichia coli.		992	1170	243 ~ 558	463 ~ 829	0.3137	3e-09	142	The Phage T7 Injectisome (T7 Injectisome) Family	2505	0.972337	-0.0404714		3.A.2	7978
9.B.34	1.1	LCO1_0825	Q1J0W6	9.B.34.1.1	Diguanylate cyclase OS=Deinococcus geothermalis (strain DSM 11300) GN=Dgeo_0566 PE=4 SV=1	5	559	349	381 ~ 553	168 ~ 339	0.4928	1e-11	160	The Kinase/Phosphatase/Cyclic-GMP Synthase/Cyclic di-GMP Hydrolase (KPSH) Family	2435	1.67642	0.745381		3.A.20	3203
2.A.39	1.3	LCO1_1503	A1KWE6	2.A.39.1.3	Putative permease OS=Neisseria meningitidis serogroup C / serotype 2a (strain ATCC 700532 / FAM18) GN=NMC2048 PE=4 SV=1	11	390	407	12 ~ 370	16 ~ 380	0.8968	2e-77	727	The Nucleobase:Cation Symporter-1 (NCS1) Family	2413	2.37993	1.25092		3.A.3	6225
3.A.5	2.2	LCO1_1724	P0A5Z2	3.A.5.2.2	Preprotein translocase subunit secY OS=Mycobacterium tuberculosis GN=secY PE=3 SV=1	10	440	441	1 ~ 438	1 ~ 440	0.9977	4e-65	620	The General Secretory Pathway (Sec) Family	2401	2.0994	1.06997		3.A.5	23128
3.A.1	2.3	LCO1_1428	P0AEE5	3.A.1.2.3	D-galactose-binding periplasmic protein - Escherichia coli.		331	332	94 ~ 329	82 ~ 329	0.747	2e-23	259	The ATP-binding Cassette (ABC) Superfamily	2255	2.61973	1.38942		3.A.6	10167
3.A.1	5.2	LCO1_0027	P26903	3.A.1.5.2	Dipeptide transport system permease protein dppB - Bacillus subtilis.	7	293	308	7 ~ 290	17 ~ 302	0.9286	1e-60	579	The ATP-binding Cassette (ABC) Superfamily	2234	2.93117	1.55148		3.A.7	3151
3.A.1	5.22	LCO1_0257	Q5V9R8	3.A.1.5.22	Oligopeptide permease F - Vibrio fluvialis.		258	330	1 ~ 253	1 ~ 259	0.7848	5e-19	220	The ATP-binding Cassette (ABC) Superfamily	2223	3.3114	1.72744		3.A.8	2038
9.A.8	1.6	LCO1_1502	Q7MV19	9.A.8.1.6	Ferrous iron transport protein B - Porphyromonas gingivalis (Bacteroides gingivalis).	8	794	844	4 ~ 793	3 ~ 843	0.9964	1e-135	1225	The Ferrous Iron Uptake (FeoB) Family	2176	1.05508	0.077356		3.A.9	13957
1.A.8	2.1	LCO1_1515	P18156	1.A.8.2.1	GLYCEROL UPTAKE FACILITATOR PROTEIN - Bacillus subtilis.	6	244	274	1 ~ 243	1 ~ 234	0.854	2e-46	456	The Major Intrinsic Protein (MIP) Family	2125	3.34655	1.74267		3.B.1	33353
2.A.51	1.5	LCO1_0797	O05215	2.A.51.1.5	Uncharacterized transporter ywrA OS=Bacillus subtilis GN=ywrA PE=3 SV=1	5	458	178	274 ~ 331	11 ~ 68	0.3258	0.008	83	The Chromate Ion Transporter (CHR) Family	2116	1.77759	0.829921		3.D.1	1242
3.A.8	1.1	LCO1_0386	P38523	3.A.8.1.1	GrpE protein homolog, mitochondrial precursor - Saccharomyces cerevisiae (Baker's yeast).		219	228	85 ~ 217	84 ~ 222	0.6096	3e-13	169	The Mitochondrial Protein Translocase (MPT) Family	2038	3.57481	1.83787		3.D.5	798
3.D.6	1.1	LCO1_0374	Q07396	3.D.6.1.1	PUTATIVE MEMBRANE PROTEIN - Rhodobacter capsulatus (Rhodopseudomonas capsulata).	6	191	193	1 ~ 191	1 ~ 191	0.9896	1e-43	431	The Putative Ion (H+ or Na+)-translocating NADH	2035	4.09101	2.03246		3.D.6	5735
9.A.8	1.7	LCO1_0341	A9P5Q3	9.A.8.1.7	FeoB OS=Magnetospirillum gryphiswaldense MSR-1 PE=4 SV=1	9	424	704	161 ~ 252	7 ~ 98	0.1307	6e-05	101	The Ferrous Iron Uptake (FeoB) Family	2007	1.82101	0.864737		3.D.8	6371
2.A.2	3.5	LCO1_0449	P75683	2.A.2.3.5	Hypothetical symporter yagG - Escherichia coli.	10	468	460	67 ~ 411	44 ~ 372	0.7152	7e-12	161	The Glycoside-Pentoside-Hexuronide (GPH)	2007	1.65005	0.722506		3.D.9	2714
9.A.8	1.3	LCO1_0471	P73182	9.A.8.1.3	Ferrous iron transport protein B homolog - Synechocystis sp. (strain PCC 6803).	8	366	614	2 ~ 90	20 ~ 93	0.1205	5e-06	110	The Ferrous Iron Uptake (FeoB) Family	1965	2.06492	1.04609		4.A.2	263
3.A.5	10.1	LCO1_1302	Q9AET9	3.A.5.10.1	Accessory secretory protein Asp1 - Streptococcus gordonii.		533	526	1 ~ 529	1 ~ 524	0.9962	4e-66	630	The General Secretory Pathway (Sec) Family	1942	1.40214	0.487632		4.C.1	2314
1.C.57	1.4	LCO1_1597	Q46149	1.C.57.1.4	ALPHA-TOXIN - Clostridium novyi.		585	2178	540 ~ 577	1872 ~ 1910	0.0179	0.01	83	The Clostridial Cytotoxin (CCT) Family	1919	1.26252	0.336302		4.C.3	362
3.A.1	2.1	LCO1_0482	O83342	3.A.1.2.10	Ribose/galactose ABC transporter, permease protein (RbsC-1) - Treponema pallidum.	7	364	400	17 ~ 321	51 ~ 367	0.7925	8e-37	375	The ATP-binding Cassette (ABC) Superfamily	1914	2.02236	1.01604		5.A.1	442
9.B.76	1.1	LCO1_1221	Q3C2E8	9.B.76.1.1	Goadsporin biosynthetic protein - Streptomyces sp. TP-A0584.		452	518	3 ~ 423	2 ~ 422	0.8127	1e-104	961	The Goadsporin Immunity Protein, GodI (GodI) Family	1909	1.62495	0.700395		5.A.3	1259
3.A.1	132.4	LCO1_1321	Q2SDB1	3.A.1.132.4	ABC-type multidrug transport system, ATPase component - Hahella chejuensis (strain KCTC 2396).		284	315	1 ~ 211	1 ~ 211	0.6698	1e-50	494	The ATP-binding Cassette (ABC) Superfamily	1904	2.57717	1.36579		5.A.4	1051
9.B.10	1.1	LCO1_1258	P94400	9.B.10.1.1	Putative metal chaperone yciC OS=Bacillus subtilis GN=yciC PE=2 SV=1		347	397	4 ~ 181	6 ~ 212	0.5214	4e-15	188	The Putative Tripartite Zn2+Transporter (TZT) Family	1897	2.10241	1.07204		8.A.21	1401
3.A.1	1.27	LCO1_0221	Q8DT26	3.A.1.1.27	Putative maltose/maltodextrin ABC transporter, MalG permease - Streptococcus mutans.	6	302	278	36 ~ 301	16 ~ 278	0.946	5e-67	635	The ATP-binding Cassette (ABC) Superfamily	1885	2.39971	1.26286		8.A.3	1467
9.B.32	1.1	LCO1_1540	Q52257	9.B.32.1.1	PLASMID PWQ799 RNAII AND RNAI GENES; AND RNAI MODULATOR PROTEIN (ROM), MOBILIZATION PROTEIN (MBEA, MBEB, MBEC, MBED), N-ACETYLMANNOSAMINE TRANSFERASE (RFBA), AND UDP-N-ACETYLGLUCOSAMINE 2-EPIMERASE (RFBC) GENES, COMPLETE CDS'S (MBEA, MBEB, MBEC	5	416	459	53 ~ 313	55 ~ 319	0.5773	7e-17	204	The DUF3302 or Pfam11742 (YibI) Family	1863	1.72281	0.784761		8.A.5	1176
9.A.40	2.1	LCO1_0766	P54428	9.A.40.2.1	HYPOTHETICAL 49.0 KDA PROTEIN IN BLTD-TRKA INTERGENIC REGION - Bacillus subtilis.	3	425	434	14 ~ 405	14 ~ 424	0.947	4e-39	396	The HlyC/CorC (HCC) Family	1856	1.68005	0.7485		8.A.7	766
3.A.7	7.1	LCO1_1618	Q07715	3.A.7.7.1	TRSM protein - Staphylococcus aureus.		153	130	1 ~ 139	2 ~ 128	0.9769	2e-08	126	The Type IV (Conjugal DNA-Protein Transfer or VirB) Secretory Pathway (IVSP) Family	1821	4.56607	2.19095		8.A.8	167
3.A.1	5.1	LCO1_0025	P04285	3.A.1.5.1	Oligopeptide transport ATP-binding protein OPPD - Salmonella typhimurium.		334	335	8 ~ 326	17 ~ 333	0.9463	1e-100	924	The ATP-binding Cassette (ABC) Superfamily	1741	2.00447	1.00322		8.A.9	372
3.A.1	1.6	LCO1_0633	Q48398	3.A.1.1.6	CymH protein OS=Klebsiella oxytoca GN=cymH PE=4 SV=1		583	598	4 ~ 583	5 ~ 594	0.9866	2e-77	728	The ATP-binding Cassette (ABC) Superfamily	1668	1.10114	0.139002		9.A.19	2618
2.A.6	2.28	LCO1_0658	A4KT88	2.A.6.2.28	Diaminopimelate decarboxylase - Francisella tularensis subsp. holarctica 257.		427	417	8 ~ 401	15 ~ 411	0.952	1e-12	168	The Resistance-Nodulation-Cell Division (RND) Superfamily	1665	1.5001	0.585063		9.A.25	1324
3.A.2	1.2	LCO1_1175	P29710	3.A.2.1.2	ATP synthase gamma chain, sodium ion specific (EC 3.6.3.15) - Propionigenium modestum.		301	282	1 ~ 296	1 ~ 281	0.9965	3e-38	387	The H+- or Na+-translocating F-type, V-type and A-type ATPase (F-ATPase) Superfamily	1664	2.12539	1.08773		9.A.34	8259
2.A.1	40.2	LCO1_1336	O34987	2.A.1.40.2	Hypoxanthine/guanine permease (Hypothetical protein) - Bacillus subtilis.	13	460	440	6 ~ 458	5 ~ 439	0.9886	2e-75	710	The Major Facilitator Superfamily (MFS)	1628	1.3617	0.445405		9.A.40	1856
3.A.20	1.1	LCO1_0382	O43933	3.A.20.1.1	Peroxisome biogenesis factor 1 OS=Homo sapiens GN=PEX1 PE=1 SV=1		545	1283	276 ~ 423	829 ~ 982	0.12	3e-05	105	The Peroxisomal Protein Importer (PPI) Family	1622	1.14534	0.195781		9.A.49	5872
3.A.1	135.2	LCO1_0087	Q9A1K5	3.A.1.135.2	Putative ABC transporter, ATP-binding protein (Multidrug resistance ABC transporter ATP-binding and permease protein) - Streptococcus pyogenes serotype M1.	5	577	568	30 ~ 568	28 ~ 563	0.9437	4e-83	777	The ATP-binding Cassette (ABC) Superfamily	1607	1.07189	0.10016		9.A.8	9795
3.A.20	1.2	LCO1_1181	Q8RY16	3.A.20.1.2	AAA family ATPase peroxin 6 OS=Arabidopsis thaliana GN=At1g03000 PE=2 SV=1		453	941	79 ~ 279	683 ~ 864	0.1934	0.0005	93	The Peroxisomal Protein Importer (PPI) Family	1581	1.34279	0.425232		9.B.10	1897
2.A.49	4.1	LCO1_1669	Q57753	2.A.49.4.1	Hypothetical protein MJ0305 - Methanococcus jannaschii.	10	400	395	46 ~ 363	49 ~ 366	0.8051	2e-07	122	The Chloride Carrier/Channel (ClC) Family	1482	1.42521	0.51117		9.B.18	5244
3.A.1	121.4	LCO1_1103	Q83XH1	3.A.1.121.4	ABC transporter - Clostridium hathewayi.		547	546	1 ~ 543	1 ~ 541	0.9908	0	2091	The ATP-binding Cassette (ABC) Superfamily	1476	1.03844	0.054422		9.B.28	1345
8.A.3	2.3	LCO1_1521	Q93E02	8.A.3.2.3	EpsD - Streptococcus thermophilus.		252	232	6 ~ 219	7 ~ 208	0.8707	3e-22	247	The Cytoplasmic Membrane-Periplasmic Auxiliary-1 (MPA1) Protein with Cytoplasmic (C) Domain (MPA1-C or MPA1+C) Family	1467	2.23715	1.16166		9.B.29	158
3.D.8	1.2	LCO1_0768	Q48942	3.D.8.1.2	MOLYBDENUM-CONTAINING FORMYLMETHANOFURAN DEHYDROGENASE I SUBUNIT A (EC 1.2.99.5) (ALPHA SUBUNIT) - Methanosarcina barkeri.		424	584	3 ~ 64	5 ~ 66	0.1062	3e-05	104	The Na+- or H+-Pumping Formyl Methanofuran Dehydrogenase (FMF-DH) Family	1466	1.33014	0.411582		9.B.3	676
3.A.1	132.3	LCO1_0002	A0L4L0	3.A.1.132.3	Putative uncharacterized protein - Magnetococcus sp. (strain MC-1).		284	339	73 ~ 274	119 ~ 316	0.5841	2e-32	336	The ATP-binding Cassette (ABC) Superfamily	1447	1.95859	0.969819		9.B.31	129
3.A.1	5.2	LCO1_0024	P42065	3.A.1.5.20	Oligopeptide transport ATP-binding protein appF - Bacillus subtilis.		346	329	2 ~ 343	4 ~ 325	0.9787	1e-95	883	The ATP-binding Cassette (ABC) Superfamily	1415	1.57274	0.65328		9.B.32	2321
8.A.21	2.1	LCO1_0426	O59180	8.A.21.2.1	Hypothetical protein PH1511 - Pyrococcus horikoshii.	1	352	266	25 ~ 195	30 ~ 199	0.6391	1e-26	287	The Stomatin/Podocin/Band 7/Nephrosis.2/SPFH (Stomatin) Family	1401	1.53069	0.614179		9.B.33	288
2.A.21	9.2	LCO1_0394	Q93N33	2.A.21.9.2	Proline sensor PrlS - Aeromonas hydrophila.	12	479	1156	203 ~ 468	744 ~ 1008	0.2292	2e-16	200	The Solute:Sodium Symporter (SSS) Family	1390	1.11657	0.15908		9.B.34	2435
3.B.1	1.4	LCO1_0816	O06926	3.B.1.1.4	PUTATIVE SUBUNIT OF MALONYL-S-ACYL CARRIER PROTEIN - Malonomonas rubra.		271	318	75 ~ 223	41 ~ 204	0.5157	3e-06	110	The Na+-transporting Carboxylic Acid Decarboxylase (NaT-DC) Family	1388	1.96864	0.977197		9.B.45	6271
3.A.2	3.1	LCO1_0298	Q60188	3.A.2.3.1	V-type ATP synthase subunit D (EC 3.6.1.34) (V-type ATPase subunit D) - Methanosarcina mazei (Methanosarcina frisia).		229	209	1 ~ 208	1 ~ 207	0.9904	4e-22	246	The H+- or Na+-translocating F-type, V-type and A-type ATPase (F-ATPase) Superfamily	1371	2.30013	1.20171		9.B.59	50603
4.C.1	1.8	LCO1_0596	Q4LDG0	4.C.1.1.8	Bile acyl-CoA synthetase OS=Mus musculus GN=Slc27a5 PE=2 SV=2	2	521	689	2 ~ 497	104 ~ 632	0.7678	5e-08	128	The Fatty Acid Transporter (FAT) Family	1348	0.995656	-0.00628044		9.B.71	130
9.A.25	1.1	LCO1_1579	O69733	9.A.25.1.1	Uncharacterized protein Rv3868/MT3981 OS=Mycobacterium tuberculosis GN=Rv3868 PE=3 SV=1		330	573	18 ~ 261	275 ~ 549	0.4799	6e-06	108	The Por Protein Secretin System (PorSS) Family	1324	1.5428	0.625553		9.B.74	27805
3.A.1	3.14	LCO1_0876	P42199	3.A.1.3.14	Probable amino-acid ABC transporter extracellular binding protein yckK precursor - Bacillus subtilis.		262	268	1 ~ 260	1 ~ 267	0.9963	2e-55	535	The ATP-binding Cassette (ABC) Superfamily	1304	1.91287	0.935738		9.B.76	1909
3.A.1	2.12	LCO1_0481	Q8DU39	3.A.1.2.12	Putative ABC sugar transporter, permease protein - Streptococcus mutans.	9	312	318	6 ~ 312	5 ~ 318	0.9874	4e-46	455	The ATP-binding Cassette (ABC) Superfamily	1302	1.60451	0.682131		9.B.97	2602
5.A.3	10.1	LCO1_0484	Q7WMZ5	5.A.3.10.1	Tetrathionate reductase subunit B - Bordetella bronchiseptica (Alcaligenes bronchisepticus).		278	257	43 ~ 88	111 ~ 159	0.1907	4e-05	100	The Prokaryotic Molybdopterin-containing Oxidoreductase (PMO) Family	1259	1.74082	0.799765		Grand Total	497389
1.A.23	1.1	LCO1_1485	P77338	1.A.23.1.1	POTASSIUM EFFLUX SYSTEM KEFA (AEFA PROTEIN) - Escherichia coli.	11	508	1120	181 ~ 462	50 ~ 336	0.2562	0.0008	92	The Small Conductance Mechanosensitive Ion Channel (MscS) Family	1255	0.950655	-0.0730059
3.A.1	3.15	LCO1_0350	P54537	3.A.1.3.15	Probable amino-acid ABC transporter ATP-binding protein yqiZ - Bacillus subtilis.		244	240	1 ~ 244	1 ~ 240	1	2e-79	740	The ATP-binding Cassette (ABC) Superfamily	1254	1.97486	0.981747
2.A.88	1.1	LCO1_1551	Q6GUB0	2.A.88.1.1	Transmembranal protein BioY - Rhizobium etli.	5	192	189	19 ~ 178	4 ~ 173	0.8995	7e-12	157	The Vitamin Uptake Transporter (VUT or ECF) Family	1221	2.44187	1.28798
2.A.67	4.2	LCO1_0637	O58099	2.A.67.4.2	Putative uncharacterized protein PH0361 OS=Pyrococcus horikoshii GN=PH0361 PE=4 SV=1	15	625	626	7 ~ 566	2 ~ 571	0.9105	3e-67	640	The Oligopeptide Transporter (OPT) Family	1179	0.726078	-0.461803
9.B.28	1.3	LCO1_1839	A6VIJ1	9.B.28.1.3	Permease OS=Methanococcus maripaludis (strain C7 / ATCC BAA-1331) GN=MmarC7_1204 PE=4 SV=1	8	332	318	14 ~ 325	4 ~ 315	0.9811	1e-65	623	The Putative Essential Component of the MusEFGKI ABC Transporter, MusI (MusI) Family	1164	1.34821	0.431041
3.A.1	1.26	LCO1_1612	P94360	3.A.1.1.26	Probable multiple sugar-binding transport ATP-binding protein msmX - Bacillus subtilis.		371	365	1 ~ 369	1 ~ 364	0.9973	1e-120	1095	The ATP-binding Cassette (ABC) Superfamily	1155	1.1974	0.259911
3.A.1	210.6	LCO1_1448	Q9NP58	3.A.1.210.6	ATP-binding cassette, sub-family B, member 6, mitochondrial precursor (Mitochondrial ABC transporter 3) (Mt-ABC transporter 3) (ABC transporter umat) - Homo sapiens (Human).	10	1177	842	1049 ~ 1153	686 ~ 794	0.1295	0.006	88	The ATP-binding Cassette (ABC) Superfamily	1120	0.366445	-1.44833
3.A.1	103.1	LCO1_0959	Q48476	3.A.1.103.1	O-antigen export system ATP-binding protein RFBB - Klebsiella pneumoniae.		358	246	1 ~ 243	1 ~ 243	0.9878	7e-50	488	The ATP-binding Cassette (ABC) Superfamily	1107	1.18924	0.250039
2.A.38	1.1	LCO1_1816	P0AGI8	2.A.38.1.1	Trk system potassium uptake protein trkA - Escherichia coli.		464	458	15 ~ 456	1 ~ 443	0.9672	3e-54	527	The K+ Transporter (Trk) Family	1090	0.903853	-0.145841
9.B.97	1.3	LCO1_0289	Q2NEN2	9.B.97.1.3	Conserved hypothetical membrane-spanning protein OS=Methanosphaera stadtmanae (strain DSM 3091) GN=Msp_1344 PE=4 SV=1	9	342	354	15 ~ 342	14 ~ 347	0.9435	3e-11	154	The Acyltransferase-3/Putative Acetyl-CoA Transporter (ATAT) Family	1078	1.21216	0.277579
5.A.4	1.1	LCO1_0051	Q65GF4	5.A.4.1.1	SdhA OS=Bacillus licheniformis (strain DSM 13 / ATCC 14580) GN=sdhA PE=4 SV=1		448	587	7 ~ 388	6 ~ 414	0.6968	2e-35	364	NO FAMILY NAME	1051	0.902592	-0.147854
2.A.45	2.1	LCO1_0805	Q04671	2.A.45.2.1	P PROTEIN (MELANOCYTE-SPECIFIC TRANSPORTER PROTEIN) - Homo sapiens (Human).	12	450	838	285 ~ 450	661 ~ 833	0.2064	1e-20	236	The Arsenite-Antimonite (ArsB) Efflux Family	1051	0.898586	-0.154271
2.A.66	1.2	LCO1_0873	Q9KRU4	2.A.66.1.2	Probable multidrug resistance protein norM (Na(+)/drug antiporter) (Multidrug-efflux transporter) - Vibrio cholerae.	12	457	457	10 ~ 434	5 ~ 429	0.93	2e-16	201	The Multidrug/Oligosaccharidyl-lipid/Polysaccharide (MOP) Flippase Superfamily	1038	0.873898	-0.194463
2.A.2	5.2	LCO1_0752	Q6D188	2.A.2.5.2	Oligogalacturonide transporter OS=Erwinia carotovora subsp. atroseptica GN=ECA3560 PE=4 SV=1	12	507	519	20 ~ 507	4 ~ 507	0.9711	3e-26	285	The Glycoside-Pentoside-Hexuronide (GPH)	1037	0.787069	-0.345438
3.A.11	1.1	LCO1_0396	P39694	3.A.11.1.1	COME OPERON PROTEIN 1 - Bacillus subtilis.	1	214	205	56 ~ 214	57 ~ 204	0.722	5e-25	271	The Bacterial Competence-related DNA Transformation Transporter (DNA-T) Family	1029	1.84698	0.885172
3.A.1	2.1	LCO1_0695	P04983	3.A.1.2.1	Ribose transport ATP-binding protein rbsA - Escherichia coli.		500	501	4 ~ 492	2 ~ 485	0.9661	6e-80	749	The ATP-binding Cassette (ABC) Superfamily	1008	0.775755	-0.366327
4.C.1	1.4	LCO1_1876	P69451	4.C.1.1.4	Long-chain-fatty-acid--CoA ligase - Escherichia coli.		416	561	104 ~ 416	209 ~ 549	0.6078	1e-16	201	The Fatty Acid Transporter (FAT) Family	966	0.893307	-0.162771
3.A.1	1.4	LCO1_1616	P29822	3.A.1.1.4	Lactose-binding protein precursor (LBP) - Agrobacterium radiobacter.		458	422	59 ~ 451	28 ~ 417	0.9242	2e-40	408	The ATP-binding Cassette (ABC) Superfamily	963	0.808987	-0.305811
3.D.1	4.2	LCO1_1704	O59656	3.D.1.4.2	EchE protein - Methanosarcina barkeri.		360	358	6 ~ 360	3 ~ 358	0.9944	1e-106	974	The H+ or Na+-translocating NADH Dehydrogenase (NDH) Family	910	0.972183	-0.0407003
3.A.1	140.1	LCO1_1164	P0AC31	3.A.1.140.1	Cell division protein ftsX OS=Escherichia coli O6 GN=ftsX PE=3 SV=1	4	302	352	27 ~ 235	77 ~ 284	0.5909	2e-05	103	The ATP-binding Cassette (ABC) Superfamily	907	1.15466	0.207472
8.A.5	1.2	LCO1_0208	Q24052	8.A.5.1.2	HK PROTEIN - Drosophila melanogaster (Fruit fly).		281	546	11 ~ 196	210 ~ 406	0.3608	1e-09	140	The Voltage-gated K+ Channel β-subunit (Kvβ) Family	876	1.19834	0.261041
2.A.1	42.2	LCO1_0912	Q89SS6	2.A.1.42.2	2-acylglycerophosphoethanolamine acyltransferase (EC 6.2.1.20) - Bradyrhizobium japonicum.	10	236	1134	60 ~ 211	437 ~ 590	0.1358	4e-05	100	The Major Facilitator Superfamily (MFS)	854	1.39038	0.475479
2.A.66	1.7	LCO1_0235	Q93HR7	2.A.66.1.7	Na+-coupled multidrug efflux pump - Vibrio parahaemolyticus.	12	448	447	21 ~ 445	11 ~ 433	0.9463	5e-23	258	The Multidrug/Oligosaccharidyl-lipid/Polysaccharide (MOP) Flippase Superfamily	844	0.724822	-0.464302
9.A.8	1.8	LCO1_0577	O29993	9.A.8.1.8	Iron (II) transporter (FeoB-1) OS=Archaeoglobus fulgidus GN=AF_0246 PE=4 SV=1	8	415	639	5 ~ 100	9 ~ 96	0.1377	0.0002	96	The Ferrous Iron Uptake (FeoB) Family	838	0.776804	-0.364378
9.B.97	4.1	LCO1_0500	D4I357	9.B.97.4.1	O-acetyltransferase oatA OS=Erwinia amylovora CFBP1430 GN=exoZ PE=4 SV=1	8	620	333	7 ~ 342	2 ~ 305	0.9129	0.002	90	The Acyltransferase-3/Putative Acetyl-CoA Transporter (ATAT) Family	821	0.50968	-0.972337
2.A.4	6.1	LCO1_1692	Q6PML9	2.A.4.6.1	Zinc transporter 9 - Homo sapiens (Human).	5	395	568	50 ~ 133	253 ~ 337	0.1496	5e-08	127	The Cation Diffusion Facilitator (CDF) Family	809	0.787828	-0.344047
3.A.7	11.1	LCO1_0625	Q5EP68	3.A.7.11.1	ParA - Neisseria gonorrhoeae.		256	295	4 ~ 241	6 ~ 252	0.8373	2e-08	128	The Type IV (Conjugal DNA-Protein Transfer or VirB) Secretory Pathway (IVSP) Family	806	1.20998	0.274983
3.D.5	1.1	LCO1_0755	Q56584	3.D.5.1.1	Na(+)-translocating NADH-quinone reductase subunit F (EC 1.6.5.-) (Na(+)-translocating NADH-quinone reductase subunit beta) (Na(+)- translocating NQR subunit F) (Na(+)-NQR subunit F) (NQR complex subunit F) (NQR-1 subunit F) - Vibrio	1	404	407	134 ~ 296	242 ~ 407	0.4079	3e-08	129	The Na+-translocating NADH:Quinone Dehydrogenase (Na-NDH or NQR) Family	798	0.759833	-0.396246
3.A.11	3.1	LCO1_1159	Q9ZKE4	3.A.11.3.1	Primosomal protein N' OS=Helicobacter pylori J99 GN=priA PE=3 SV=1		730	619	188 ~ 706	92 ~ 596	0.8158	1e-72	687	The Bacterial Competence-related DNA Transformation Transporter (DNA-T) Family	794	0.41871	-1.25598
3.A.2	1.1	LCO1_1177	P0A6E6	3.A.2.1.1	ATP synthase epsilon chain - Escherichia coli.		144	139	2 ~ 97	5 ~ 91	0.6259	0.006	77	The H+- or Na+-translocating F-type, V-type and A-type ATPase (F-ATPase) Superfamily	767	2.04286	1.03059
8.A.7	1.1	LCO1_1757	P08839	8.A.7.1.1	PHOSPHOENOLPYRUVATE-PROTEIN PHOSPHOTRANSFERASE (EC 2.7.3.9) (PHOSPHOTRANSFERASE SYSTEM, ENZYME I) - Escherichia coli.		544	575	6 ~ 540	3 ~ 542	0.9391	1e-104	963	The Phosphotransferase System Enzyme I (EI) Family	766	0.541889	-0.88393
3.A.1	1.9	LCO1_0222	C9RT46	3.A.1.1.9	Extracellular solute-binding protein family 1 OS=Geobacillus sp. (strain Y412MC61) GN=GYMC61_2709 PE=4 SV=1		562	549	73 ~ 559	59 ~ 540	0.878	6e-51	499	The ATP-binding Cassette (ABC) Superfamily	766	0.524554	-0.930837
2.A.59	1.3	LCO1_1840	Q8EJD3	2.A.59.1.3	Arsenical pump membrane protein, putative OS=Shewanella oneidensis GN=SO_0534 PE=4 SV=1	10	346	339	11 ~ 345	4 ~ 337	0.9853	7e-75	703	The Arsenical Resistance-3 (ACR3) Family	755	0.839165	-0.252973
3.A.1	15.4	LCO1_0111	Q56953	3.A.1.15.4	Chelated iron transport system membrane protein yfeC - Yersinia pestis.		885	296	399 ~ 494	112 ~ 205	0.3176	1e-05	111	The ATP-binding Cassette (ABC) Superfamily	726	0.315849	-1.6627
2.A.4	7.1	LCO1_1501	P69380	2.A.4.7.1	Ferrous-iron efflux pump fieF - Escherichia coli.	6	394	300	37 ~ 303	22 ~ 286	0.8833	1e-18	219	The Cation Diffusion Facilitator (CDF) Family	724	0.706839	-0.500546
1.A.35	3.1	LCO1_1759	Q58439	1.A.35.3.1	PUTATIVE MAGNESIUM AND COBALT TRANSPORT PROTEIN CORA - Methanococcus jannaschii.	2	313	317	22 ~ 311	29 ~ 314	0.9022	1e-21	244	The CorA Metal Ion Transporter (MIT) Family	722	0.886914	-0.173134
9.B.97	1.2	LCO1_0720	Q286Z2	9.B.97.1.2	O-acetyltransferase OS=Escherichia phage phiV10 GN=oac PE=4 SV=1	10	386	338	47 ~ 343	1 ~ 298	0.8817	0.0002	96	The Acyltransferase-3/Putative Acetyl-CoA Transporter (ATAT) Family	703	0.700537	-0.513466
2.A.28	2.1	LCO1_1311	Q3EA49	2.A.28.2.1	Putative uncharacterized protein At4g12030.2 OS=Arabidopsis thaliana GN=At4g12030 PE=4 SV=1		348	407	70 ~ 289	146 ~ 372	0.5577	2e-15	190	The Bile Acid:Na+ Symporter (BASS) Family	686	0.7581	-0.399541
9.B.3	1.3	LCO1_1090	P07373	9.B.3.1.3	STAGE V SPORULATION PROTEIN E - Bacillus subtilis.	10	385	366	41 ~ 372	28 ~ 362	0.9153	6e-52	506	The Cysteine Protease Binding Protein-8 (CPBP8) Family	676	0.675378	-0.566232
1.A.23	2.1	LCO1_0443	P0C0S1	1.A.23.2.1	Small-conductance mechanosensitive channel - Escherichia coli.	3	283	286	13 ~ 279	15 ~ 279	0.9266	3e-34	352	The Small Conductance Mechanosensitive Ion Channel (MscS) Family	653	0.886987	-0.173014
3.A.1	33.1	LCO1_0712	Q8R9L8	3.A.1.33.1	Putative ABC transporter ATP-binding protein TTE1589 OS=Thermoanaerobacter tengcongensis GN=TTE1589 PE=3 SV=1		587	569	5 ~ 570	8 ~ 562	0.9754	1e-88	824	The ATP-binding Cassette (ABC) Superfamily	638	0.418314	-1.25734
1.C.16	1.1	LCO1_1162	P11006	1.C.16.1.1	MAGAININS PRECURSOR - Xenopus laevis (African clawed frog).		386	303	229 ~ 327	120 ~ 229	0.363	0.006	83	The Magainin (Magainin) Family	632	0.629786	-0.667067
2.A.66	2.15	LCO1_1482	Q00758	2.A.66.2.15	Stage V sporulation protein B OS=Bacillus subtilis GN=spoVB PE=2 SV=1	14	552	518	13 ~ 189	7 ~ 184	0.3436	5e-16	198	The Multidrug/Oligosaccharidyl-lipid/Polysaccharide (MOP) Flippase Superfamily	629	0.438531	-1.18925
3.A.16	1.1	LCO1_1751	P55072	3.A.16.1.1	Transitional endoplasmic reticulum ATPase (TER ATPase) (15S Mg(2+)- ATPase p97 subunit) (Valosin-containing protein) (VCP) - Homo sapiens (Human).		439	806	25 ~ 125	487 ~ 586	0.1241	0.0003	95	The Endoplasmic Reticular Retrotranslocon (ER-RT) Family	628	0.550362	-0.861546
1.A.3	1.3	LCO1_1263	Q7PMK5	1.A.3.1.3	AGAP010750-PA OS=Anopheles gambiae GN=AGAP010750 PE=4 SV=3	5	257	5109	10 ~ 64	2210 ~ 2264	0.0108	0.002	85	The Ryanodine-Inositol 1,4,5-triphosphate Receptor Ca2+ Channel (RIR-CaC) Family	627	0.937609	-0.0929412
2.A.66	2.1	LCO1_1390	O26447	2.A.66.2.10	O-ANTIGEN TRANSPORTER - Methanothermobacter thermautotrophicus.	11	483	420	22 ~ 369	29 ~ 377	0.831	6e-25	274	The Multidrug/Oligosaccharidyl-lipid/Polysaccharide (MOP) Flippase Superfamily	600	0.477989	-1.06495
2.A.19	5.2	LCO1_0587	Q0ZAI3	2.A.19.5.2	ChaA - Alkalimonas amylolytica.	10	321	319	21 ~ 267	19 ~ 262	0.7649	2e-39	398	The Ca2+: Cation Antiporter (CaCA) Family	582	0.697155	-0.520448
3.A.18	1.1	LCO1_0112	P38919	3.A.18.1.1	Eukaryotic initiation factor 4A-III - Homo sapiens (Human).		686	411	453 ~ 542	286 ~ 370	0.2068	6e-05	103	The Nuclear mRNA Exporter (mRNA-E) Family	552	0.309746	-1.69084
2.A.1	21.6	LCO1_1888	Q46305	2.A.1.21.6	Tetracycline efflux protein OS=Clostridium perfringens GN=tetA(P) PE=4 SV=1	10	406	420	7 ~ 387	6 ~ 386	0.9071	1e-77	727	The Major Facilitator Superfamily (MFS)	535	0.506906	-0.980209
3.A.1	109.1	LCO1_1152	P08716	3.A.1.109.1	Hemolysin secretion ATP-binding protein, plasmid - Escherichia coli.	5	551	707	428 ~ 503	607 ~ 678	0.1018	0.0008	93	The ATP-binding Cassette (ABC) Superfamily	533	0.372274	-1.42556
2.A.7	3.4	LCO1_1643	P39649	2.A.7.3.4	Hypothetical 31.3 kDa protein IN PTA 3'region - Bacillus subtilis.	10	302	296	81 ~ 291	79 ~ 288	0.7095	2e-07	121	The Drug/Metabolite Transporter (DMT) Superfamily	522	0.664536	-0.589581
3.A.7	13.1	LCO1_1215	Q7CM88	3.A.7.13.1	Signal peptidase I - Bacillus anthracis str. A2012.		205	183	34 ~ 188	8 ~ 181	0.9508	9e-08	122	The Type IV (Conjugal DNA-Protein Transfer or VirB) Secretory Pathway (IVSP) Family	514	0.962968	-0.0544404
3.A.1	23.1	LCO1_0491	Q79CJ1	3.A.1.23.1	Nickel permease - Streptococcus salivarius.	8	332	325	1 ~ 317	1 ~ 318	0.9785	2e-72	683	The ATP-binding Cassette (ABC) Superfamily	498	0.57681	-0.793832
3.A.1	2.15	LCO1_0696	A8H4W6	3.A.1.2.15	Monosaccharide-transporting ATPase OS=Shewanella pealeana (strain ATCC 700345 / ANG-SQ1) GN=Spea_2283 PE=4 SV=1	8	327	345	62 ~ 245	76 ~ 269	0.5623	7e-12	160	The ATP-binding Cassette (ABC) Superfamily	495	0.582084	-0.780701
2.A.38	4.5	LCO1_1391	P73948	2.A.38.4.5	Slr1508 protein OS=Synechocystis sp. (strain PCC 6803) GN=slr1508 PE=4 SV=1		370	389	39 ~ 307	34 ~ 301	0.6889	2e-10	147	The K+ Transporter (Trk) Family	483	0.502084	-0.994
3.A.1	14.17	LCO1_0225	A8GDS7	3.A.1.14.17	Transport system permease protein - Serratia proteamaculans (strain 568).	7	329	334	47 ~ 329	49 ~ 331	0.8473	8e-33	340	The ATP-binding Cassette (ABC) Superfamily	478	0.558683	-0.839898
1.B.33	1.3	LCO1_1163	P0A9R7	1.B.33.1.3	Cell division ATP-binding protein ftsE - Escherichia coli.		212	222	5 ~ 201	17 ~ 213	0.8874	2e-50	490	The Outer Membrane Protein Insertion Porin (Bam Complex) (OmpIP) Family	477	0.864234	-0.210505
3.A.3	23.2	LCO1_0786	Q835V4	3.A.3.23.2	Cation-transporting ATPase, E1-E2 family - Enterococcus faecalis (Streptococcus faecalis).	9	788	806	7 ~ 745	30 ~ 765	0.9132	1e-148	1340	The P-type ATPase (P-ATPase) Superfamily	472	0.230601	-2.11653
3.A.1	3.13	LCO1_0875	O34900	3.A.1.3.13	Probable amino-acid ABC transporter ATP-binding protein ytmN - Bacillus subtilis.		248	259	3 ~ 242	1 ~ 240	0.9266	1e-69	656	The ATP-binding Cassette (ABC) Superfamily	457	0.708127	-0.49792
3.A.1	26.5	LCO1_1505	A7NRF9	3.A.1.26.5	ThiW protein - Roseiflexus castenholzii DSM 13941.	5	172	174	3 ~ 141	9 ~ 147	0.7989	5e-28	295	The ATP-binding Cassette (ABC) Superfamily	448	0.999729	-0.000391643
5.A.1	1.2	LCO1_1384	Q9JTL9	5.A.1.1.2	Thiol:disulfide interchange protein dsbD - Neisseria meningitidis serogroup A.	8	102	601	13 ~ 81	499 ~ 576	0.1298	0.002	80	The Disulfide Bond Oxidoreductase D (DsbD) Family	442	1.65884	0.730178
2.A.25	1.2	LCO1_0150	P30145	2.A.25.1.2	SODIUM/PROTON-DEPENDENT ALANINE CARRIER PROTEIN - Bacillus PS3 (Thermophilic bacterium PS-3).	9	465	445	43 ~ 465	2 ~ 431	0.9663	3e-64	613	The Alanine or Glycine:Cation Symporter (AGCS) Family	437	0.361592	-1.46757
8.A.9	1.1	LCO1_0882	Q05839	8.A.9.1.1	AMINO ACID TRANSPORT RELATED PROTEIN (RBAT) - Oryctolagus cuniculus (Rabbit).	1	545	677	58 ~ 495	116 ~ 590	0.7016	1e-34	358	The rBAT Transport Accessory Protein (rBAT) Family	372	0.262681	-1.92862
3.A.1	130.1	LCO1_1859	Q9X433	3.A.1.130.1	ABC transporter homolog CylB - Streptococcus agalactiae.	6	299	292	6 ~ 234	3 ~ 231	0.7842	1e-16	200	The ATP-binding Cassette (ABC) Superfamily	363	0.466746	-1.09929
4.C.3	1.2	LCO1_1358	Q8WYK0	4.C.3.1.2	Acyl-coenzyme A thioesterase 12 - Homo sapiens (Human).		166	555	25 ~ 162	188 ~ 328	0.2541	2e-07	118	The Acyl-CoA Thioesterase (AcoT) Family	362	0.836898	-0.256877
2.A.21	2.1	LCO1_0709	P07117	2.A.21.2.1	SODIUM/PROLINE SYMPORTER (PROLINE PERMEASE) - Escherichia coli.	12	513	502	35 ~ 513	29 ~ 489	0.9183	2e-82	769	The Solute:Sodium Symporter (SSS) Family	357	0.267793	-1.90081
2.A.6	2.39	LCO1_0406	Q9I0V6	2.A.6.2.39	Probable Resistance-Nodulation-Cell Division (RND) efflux transporter OS=Pseudomonas aeruginosa GN=PA2527 PE=4 SV=1	10	168	1043	74 ~ 154	245 ~ 325	0.0777	0.002	83	The Resistance-Nodulation-Cell Division (RND) Superfamily	341	0.779	-0.360304
9.B.32	1.2	LCO1_1392	Q5HKQ0	9.B.32.1.2	9.B.32.1.2 Biofilm PIA synthesis N-acetylglucosaminyltransferase icaA	4	298	412	8 ~ 101	52 ~ 143	0.2233	0.007	82	The DUF3302 or Pfam11742 (YibI) Family	333	0.429606	-1.21891
3.A.1	122.2	LCO1_0270	O31711	3.A.1.122.2	YknY protein - Bacillus subtilis.		236	230	6 ~ 226	1 ~ 221	0.9609	7e-69	649	The ATP-binding Cassette (ABC) Superfamily	303	0.493308	-1.01944
8.A.5	1.3	LCO1_1753	P63144	8.A.5.1.3	Voltage-gated potassium channel subunit beta-1 - Rattus norvegicus (Rat).		321	401	1 ~ 316	71 ~ 388	0.793	1e-42	424	The Voltage-gated K+ Channel β-subunit (Kvβ) Family	300	0.359358	-1.4765
3.D.1	6.3	LCO1_1450	O80800	3.D.1.6.3	Acyl carrier protein - Arabidopsis thaliana (Mouse-ear cress).		75	126	5 ~ 71	53 ~ 119	0.5317	7e-09	126	The H+ or Na+-translocating NADH Dehydrogenase (NDH) Family	292	1.48693	0.572338
9.A.8	1.1	LCO1_0678	P33650	9.A.8.1.1	FERROUS IRON TRANSPORT PROTEIN B - Escherichia coli.	10	740	773	2 ~ 691	3 ~ 714	0.9211	1e-102	946	The Ferrous Iron Uptake (FeoB) Family	290	0.150865	-2.72867
9.B.33	1.1	LCO1_1133	Q81JL2	9.B.33.1.1	Sensor protein lytS OS=Bacillus anthracis GN=lytS PE=3 SV=1	6	465	589	217 ~ 464	332 ~ 577	0.4177	7e-24	265	The Sensor Histidine Kinase (SHK) Family	288	0.238303	-2.06913
3.A.1	5.18	LCO1_1282	O50927	3.A.1.5.18	Oligopeptide ABC transporter, periplasmic oligopeptide-binding protein - Borrelia burgdorferi (Lyme disease spirochete).		131	529	43 ~ 127	229 ~ 320	0.1739	0.004	78	The ATP-binding Cassette (ABC) Superfamily	279	0.816471	-0.292526
9.B.74	1.1	LCO1_1127	P49022	9.B.74.1.1	Phage infection protein - Lactococcus lactis subsp. lactis (Streptococcus lactis).	6	295	901	123 ~ 164	297 ~ 338	0.0466	0.002	86	The Phage Infection Protein (PIP) Family	265	0.345347	-1.53388
4.A.2	1.4	LCO1_0472	P71012	4.A.2.1.4	Phosphotransferase system (PTS) fructose-specific enzyme IIABC component (Fructose PTS IIABC) - Bacillus subtilis.	9	687	635	1 ~ 682	1 ~ 632	0.9953	1e-124	1135	The PTS Fructose-Mannitol (Fru) Family	263	0.147364	-2.76255
2.A.86	1.1	LCO1_0573	P0AFI9	2.A.86.1.1	Putative permease perM - Escherichia coli.	7	465	353	291 ~ 399	228 ~ 338	0.3144	2e-07	123	The Autoinducer-2 Exporter (AI-2E) Family (Formerly the PerM Family, TC #9.B.22)	260	0.215135	-2.21669
1.a.72	3.2	LCO1_0676	C0YI47	1.a.72.3.2	Probable mercuric transport protein OS=Chryseobacterium gleum ATCC 35910 GN=HMPREF0204_0333 PE=4 SV=1		90	200	1 ~ 26	127 ~ 152	0.13	0.002	80	The Mer Superfamily	258	1.09644	0.132826
2.A.50	2.1	LCO1_0675	P39580	2.A.50.2.1	Protein dltB - Bacillus subtilis.	9	477	395	52 ~ 340	53 ~ 345	0.7418	2e-24	269	The Glycerol Uptake (GUP) Family	246	0.198437	-2.33325
2.A.7	3.2	LCO1_0737	P31125	2.A.7.3.2	Probable amino-acid metabolite efflux pump OS=Escherichia coli (strain K12) GN=eamA PE=1 SV=2	10	310	299	27 ~ 283	16 ~ 265	0.8361	0.0005	91	The Drug/Metabolite Transporter (DMT) Superfamily	227	0.281542	-1.82858
3.A.1	122.1	LCO1_0269	P75830	3.A.1.122.1	Macrolide-specific efflux protein macA - Escherichia coli (strain K12).	1	201	371	1 ~ 137	223 ~ 360	0.372	1e-07	120	The ATP-binding Cassette (ABC) Superfamily	226	0.431804	-1.21155
2.A.7	1.4	LCO1_1880	P69937	2.A.7.1.4	Quaternary ammonium compound-resistance protein sugE - Escherichia coli.	4	94	105	2 ~ 92	12 ~ 102	0.8667	1e-14	176	The Drug/Metabolite Transporter (DMT) Superfamily	218	0.887303	-0.172501
2.A.25	1.3	LCO1_0163	Q6LX42	2.A.25.1.3	Sodium:alanine symporter - Methanococcus maripaludis.	11	473	453	6 ~ 460	5 ~ 445	0.9735	1e-100	924	The Alanine or Glycine:Cation Symporter (AGCS) Family	209	0.170015	-2.55627
3.A.1	26.7	LCO1_0711	Q839D3	3.A.1.26.7	Cobalt transport family protein OS=Enterococcus faecalis GN=EF_0239 PE=4 SV=1	2	266	265	1 ~ 250	1 ~ 251	0.9472	2e-52	508	The ATP-binding Cassette (ABC) Superfamily	205	0.296209	-1.75531
3.A.1	126.1	LCO1_0181	Q8RME1	3.A.1.126.1	ATP-binding protein - Bacillus thuringiensis serovar thuringiensis.		287	297	2 ~ 271	16 ~ 285	0.9091	8e-22	245	The ATP-binding Cassette (ABC) Superfamily	197	0.26387	-1.9221
2.A.66	1.12	LCO1_1507	Q9I3Y3	2.A.66.1.12	Probable multidrug resistance protein norM 1 (Na(+)/drug antiporter) (Multidrug-efflux transporter) - Pseudomonas aeruginosa.	12	455	477	13 ~ 201	19 ~ 207	0.3962	5e-09	137	The Multidrug/Oligosaccharidyl-lipid/Polysaccharide (MOP) Flippase Superfamily	193	0.163201	-2.61528
2.A.78	1.3	LCO1_0014	P76630	2.A.78.1.3	Inner membrane protein ygaZ - Escherichia coli.	6	237	245	6 ~ 181	15 ~ 197	0.7469	2e-12	162	The Branched Chain Amino Acid Exporter (LIV-E) Family	192	0.311276	-1.68373
9.B.28	2.1	LCO1_0526	C0C4M2	9.B.28.2.1	Putative uncharacterized protein OS=Clostridium hylemonae DSM 15053 GN=CLOHYLEM_07038 PE=4 SV=1	6	292	283	1 ~ 290	1 ~ 282	0.9965	7e-39	392	The Putative Essential Component of the MusEFGKI ABC Transporter, MusI (MusI) Family	181	0.238297	-2.06917
3.A.1	14.7	LCO1_0244	Q9X665	3.A.1.14.7	FhuA (FhuC) (Ferrichrome transport ATP-binding protein) - Staphylococcus aureus		243	265	2 ~ 241	4 ~ 239	0.8906	4e-38	385	The ATP-binding Cassette (ABC) Superfamily	173	0.273566	-1.87004
8.A.8	1.1	LCO1_0951	P0AA04	8.A.8.1.1	Phosphocarrier protein HPr - Escherichia coli.		90	85	1 ~ 86	1 ~ 83	0.9765	6e-11	144	The Phosphotransferase System HPr (HPr) Family	167	0.709711	-0.494697
9.B.29	1.1	LCO1_0588	P76264	9.B.29.1.1	HYPOTHETICAL 22.1 KDA PROTEIN IN MANZ-CSPC INTERGENIC REGION - Escherichia coli.	5	193	188	1 ~ 191	1 ~ 188	1	4e-30	314	The small 5 TMS Putative Permease (5PP) Family	158	0.314351	-1.66955
3.A.1	106.5	LCO1_0278	A7VN02	3.A.1.106.5	Multidrug efflux pump SmdB - Serratia marcescens.	4	594	592	105 ~ 588	93 ~ 578	0.8209	2e-30	322	The ATP-binding Cassette (ABC) Superfamily	146	0.0946002	-3.40201
3.A.1	201.11	LCO1_0931	B0Y3B6	3.A.1.201.11	ABC multidrug transporter Mdr1 OS=Aspergillus fumigatus (strain CEA10 / CBS 144.89 / FGSC A1163) GN=AFUB_053630 PE=4 SV=1	12	285	1349	29 ~ 281	421 ~ 682	0.1942	3e-49	481	The ATP-binding Cassette (ABC) Superfamily	134	0.180741	-2.468
9.B.71	1.1	LCO1_0851	P37002	9.B.71.1.1	Protein crcB - Escherichia coli.	4	121	127	1 ~ 107	1 ~ 108	0.8504	0.0001	91	The Spanin4 (Spanin4) Family	130	0.411703	-1.28032
9.B.31	1.1	LCO1_1296	P60782	9.B.31.1.1	UPF0078 membrane protein ygiH - Escherichia coli.	5	207	205	8 ~ 207	9 ~ 203	0.9512	4e-07	117	The YqiH (YqiH) Family	129	0.239351	-2.0628
9.B.32	1.3	LCO1_0071	P75905	9.B.32.1.3	HYPOTHETICAL 50.8 KDA PROTEIN IN PHOH-CSGG INTERGENIC REGION - Escherichia coli.	5	254	441	2 ~ 136	74 ~ 209	0.3084	7e-14	176	The DUF3302 or Pfam11742 (YibI) Family	125	0.189126	-2.40258
2.A.87	2.2	LCO1_1294	D3EWM9	2.A.87.2.2	Substrate-specific component RibU of riboflavin ECF transporter OS=Staphylococcus aureus (strain 04-02981) GN=ribU PE=3 SV=1		203	181	11 ~ 200	2 ~ 179	0.9834	4e-22	245	The Prokaryotic Riboflavin Transporter (P-RFT) Family	124	0.234593	-2.09177
3.A.1	128.3	LCO1_1782	B1L0U1	3.A.1.128.3	ABC transporter, ATP-binding protein - Clostridium botulinum A3 str. Loch Maree.		231	231	6 ~ 227	5 ~ 228	0.9697	2e-23	258	The ATP-binding Cassette (ABC) Superfamily	124	0.206239	-2.27761
2.A.66	1.13	LCO1_0306	Q2G140	2.A.66.1.13	Multidrug export protein mepA - Staphylococcus aureus (strain NCTC 8325).	12	472	451	21 ~ 465	9 ~ 447	0.9734	2e-39	399	The Multidrug/Oligosaccharidyl-lipid/Polysaccharide (MOP) Flippase Superfamily	120	0.0978225	-3.35369
3.A.1	105.3	LCO1_1860	Q70J75	3.A.1.105.3	ATP-binding protein - Streptomyces griseus subsp. griseus.		322	325	24 ~ 316	1 ~ 310	0.9538	5e-42	420	The ATP-binding Cassette (ABC) Superfamily	115	0.137327	-2.86431
3.A.1	106.8	LCO1_0279	O07549	3.A.1.106.8	Probable multidrug resistance ABC transporter ATP-binding/permease protein yheH OS=Bacillus subtilis GN=yheH PE=1 SV=1	5	549	673	60 ~ 536	147 ~ 626	0.7132	3e-53	519	The ATP-binding Cassette (ABC) Superfamily	105	0.0736042	-3.76407
2.A.66	1.21	LCO1_0123	Q5FAM9	2.A.66.1.21	Multidrug efflux pump AbeM OS=Acinetobacter baumannii GN=abeM PE=4 SV=2	12	460	448	25 ~ 450	12 ~ 439	0.9554	2e-08	132	The Multidrug/Oligosaccharidyl-lipid/Polysaccharide (MOP) Flippase Superfamily	104	0.086988	-3.52304
3.A.1	208.13	LCO1_0037	Q96J66	3.A.1.208.13	3.A.1.208.13 ATP-binding cassette sub-family C member 11	10	97	1382	13 ~ 77	1034 ~ 1098	0.047	0.008	74	The ATP-binding Cassette (ABC) Superfamily	85	0.33534	-1.5763
2.A.1	7.3	LCO1_0153	O07563	2.A.1.7.3	Hypothetical protein yhji - Bacillus subtilis.	12	183	401	10 ~ 179	10 ~ 182	0.4314	0.002	83	The Major Facilitator Superfamily (MFS)	85	0.17832	-2.48746
1.A.1	20.4	LCO1_1154	Q63472	1.A.1.20.4	Potassium voltage-gated channel subfamily H member 1 OS=Rattus norvegicus GN=Kcnh1 PE=1 SV=1	6	223	962	28 ~ 161	561 ~ 694	0.1393	0.001	86	The Voltage-gated Ion Channel (VIC) Superfamily	82	0.141262	-2.82356
3.A.1	11.1	LCO1_1734	P69874	3.A.1.11.1	Spermidine/putrescine import ATP-binding protein potA - Escherichia coli.		458	378	4 ~ 310	17 ~ 333	0.8386	1e-76	720	The ATP-binding Cassette (ABC) Superfamily	75	0.0630052	-3.98838
3.A.1	23.2	LCO1_0493	Q97JB8	3.A.1.23.2	Cobalt transport (ATPase component) - Clostridium acetobutylicum.		224	279	1 ~ 218	1 ~ 214	0.767	3e-42	419	The ATP-binding Cassette (ABC) Superfamily	64	0.109762	-3.18754
3.A.1	11.2	LCO1_1735	P0AFL1	3.A.1.11.2	Putrescine transport system permease protein potI - Escherichia coli.	6	264	281	7 ~ 210	4 ~ 219	0.7687	3e-13	170	The ATP-binding Cassette (ABC) Superfamily	43	0.0626011	-3.99767
3.D.1	6.2	LCO1_1741	P24918	3.D.1.6.2	NADH-ubiquinone oxidoreductase 78 kDa subunit, mitochondrial - Neurospora crassa.		108	744	14 ~ 105	32 ~ 117	0.1156	1e-07	116	The H+ or Na+-translocating NADH Dehydrogenase (NDH) Family	36	0.127649	-2.96974
3.A.3	1.2	LCO1_1709	P20648	3.A.3.1.2	POTASSIUM-TRANSPORTING ATPASE ALPHA CHAIN (EC 3.6.3.10) (PROTON PUMP) (GASTRIC H+/K+ ATPASE ALPHA SUBUNIT) - Homo sapiens (Human).	10	261	1035	172 ~ 242	693 ~ 760	0.0657	2e-05	103	The P-type ATPase (P-ATPase) Superfamily	30	0.0441759	-4.5006
2.A.38	4.3	LCO1_1415	O32081	2.A.38.4.3	YUBG protein - Bacillus subtilis.	12	443	445	8 ~ 443	13 ~ 445	0.973	5e-66	628	The K+ Transporter (Trk) Family	24	0.0208433	-5.58427
1.A.11	2.7	LCO1_0226	O28528	1.A.11.2.7	Ammonium transporter (Amt-2) OS=Archaeoglobus fulgidus GN=AF_1746 PE=4 SV=1	11	583	468	9 ~ 421	40 ~ 455	0.8889	8e-78	731	The Ammonium Transporter Channel (Amt) Family	23	0.0151836	-6.04134
2.A.38	4.4	LCO1_1414	P39760	2.A.38.4.4	Hypothetical protein ykqB (ORF4) - Bacillus subtilis.		215	221	2 ~ 211	3 ~ 212	0.9502	3e-38	385	The K+ Transporter (Trk) Family	15	0.0267991	-5.22167
3.A.7	15.1	LCO1_0554	Q9XC06	3.A.7.15.1	TadA - Actinobacillus actinomycetemcomitans (Haemophilus actinomycetemcomitans).		411	426	86 ~ 391	87 ~ 390	0.7136	9e-84	781	The Type IV (Conjugal DNA-Protein Transfer or VirB) Secretory Pathway (IVSP) Family	10	0.00935981	-6.73931
3.A.1	7.1	LCO1_1234	P0AAH0	3.A.1.7.1	Phosphate import ATP-binding protein pstB - Escherichia coli.		260	257	14 ~ 260	9 ~ 257	0.9689	5e-82	763	The ATP-binding Cassette (ABC) Superfamily	9	0.0133036	-6.23204
3.A.1	7.2	LCO1_1236	Q7WTY7	3.A.1.7.2	PstC - Mycobacterium smegmatis.	5	299	351	5 ~ 290	35 ~ 342	0.8775	7e-24	262	The ATP-binding Cassette (ABC) Superfamily	5	0.00642901	-7.28119
2.A.3	5.1	LCO1_1750	Q53148	2.A.3.5.1	ETHANOLAMINE PERMEASE - Rhodococcus erythropolis.	12	894	488	6 ~ 438	33 ~ 447	0.8504	5e-23	260	The Amino Acid-Polyamine-Organocation (APC) Family	5	0.00215338	-8.85918
3.D.1	1.1	LCO1_1648	P0AFD6	3.D.1.1.1	NADH-quinone oxidoreductase subunit I - Escherichia coli.		527	180	402 ~ 460	61 ~ 126	0.3667	0.002	89	The H+ or Na+-translocating NADH Dehydrogenase (NDH) Family	4	0.00292087	-8.41938
3.A.1	3.12	LCO1_1591	P73544	3.A.1.3.12	GLUTAMINE-BINDING PERIPLASMIC PROTEIN - Synechocystis sp. (strain PCC 6803).	4	235	530	69 ~ 201	346 ~ 487	0.2679	4e-27	289	The ATP-binding Cassette (ABC) Superfamily	2	0.00326997	-8.2565
3.A.1	3.8	LCO1_1590	Q52815	3.A.1.3.8	General L-amino acid transport ATP-binding protein aapP - Rhizobium leguminosarum (biovar viciae).		244	257	2 ~ 244	18 ~ 256	0.93	5e-79	737	The ATP-binding Cassette (ABC) Superfamily	2	0.00314969	-8.31057
3.A.7	1.1	LCO1_0548	Q44360	3.A.7.1.1	Conjugal transfer protein traG - Agrobacterium tumefaciens.	6	141	640	66 ~ 86	215 ~ 235	0.0328	0.003	80	The Type IV (Conjugal DNA-Protein Transfer or VirB) Secretory Pathway (IVSP) Family	0	0	#REF!

## Sheet: EUB1
Family ID	Protein ID	ORF	Hit	TCID	Hit Description	Hit TMS	Qry. Length	Hit Length	Qry. Region	Hit Region	Percent Aln.	E-value	Score	Family Name	HT-seq Hits	RPKM/MedianRPKM	log2(relRPKM)		Row Labels	Sum of HT-seq Hits		Total Carbohydrate Transporter Hits	370697
1.A.8	2.1	EUB1_0964	P18156	1.A.8.2.1	GLYCEROL UPTAKE FACILITATOR PROTEIN - Bacillus subtilis.	6	241	274	1 ~ 235	1 ~ 231	0.8431	9e-37	373	The Major Intrinsic Protein (MIP) Family	299556	602.447	9.23469		1.A.1	731
2.A.87	2.2	EUB1_1790	D3EWM9	2.A.87.2.2	Substrate-specific component RibU of riboflavin ECF transporter OS=Staphylococcus aureus (strain 04-02981) GN=ribU PE=3 SV=1		194	181	27 ~ 136	23 ~ 131	0.6022	6e-09	132	The Prokaryotic Riboflavin Transporter (P-RFT) Family	11793	29.4436	4.87988		1.A.11	76
3.A.1	7.1	EUB1_0736	P0AAH0	3.A.1.7.1	Phosphate import ATP-binding protein pstB - Escherichia coli.		261	257	15 ~ 261	10 ~ 257	0.965	2e-80	749	The ATP-binding Cassette (ABC) Superfamily	15658	29.0834	4.86213		1.A.23	439
2.A.14	1.2	EUB1_1194	Q46839	2.A.14.1.2	PUTATIVE L-LACTATE PERMEASE - Escherichia coli.	13	520	560	7 ~ 509	19 ~ 547	0.9446	1e-63	608	The Lactate Permease (LctP) Family	28135	26.263	4.71496		1.A.26	312
3.A.1	3.2	EUB1_1011	P0AEQ3	3.A.1.3.2	Glutamine-binding periplasmic protein - Escherichia coli.		257	248	1 ~ 254	1 ~ 245	0.9879	1e-32	338	The ATP-binding Cassette (ABC) Superfamily	12288	23.1782	4.5347		1.A.6	578
1.C.97	5.1	EUB1_1736	B3EDT0	1.C.97.5.1	Putative uncharacterized protein OS=Chlorobium limicola (strain DSM 245 / NBRC 103803) GN=Clim_0052 PE=4 SV=1		481	892	243 ~ 315	543 ~ 614	0.0807	0.008	83	The Pleurotolysin Pore-forming (Pleurotolysin) Family	21922	22.1203	4.4673		1.a.72	1199
3.A.1	7.2	EUB1_0735	Q7WTY6	3.A.1.7.2	PstA - Mycobacterium smegmatis.	6	286	308	87 ~ 223	104 ~ 239	0.4416	1e-24	269	The ATP-binding Cassette (ABC) Superfamily	11609	19.6823	4.29882		1.A.8	299556
3.D.6	1.1	EUB1_0082	Q07396	3.D.6.1.1	PUTATIVE MEMBRANE PROTEIN - Rhodobacter capsulatus (Rhodopseudomonas capsulata).	6	190	193	1 ~ 189	1 ~ 190	0.9845	8e-45	441	The Putative Ion (H+ or Na+)-translocating NADH	7470	19.0416	4.25108		1.B.12	2102
3.A.9	1.1	EUB1_1548	Q02028	3.A.9.1.1	Stromal 70 kDa heat shock-related protein, chloroplast precursor - Pisum sativum (Garden pea).		624	706	4 ~ 575	68 ~ 664	0.8456	0	1793	The Chloroplast Envelope Protein Translocase (CEPT or Tic-Toc) Family	21640	16.8371	4.07357		1.B.33	1683
3.D.1	6.4	EUB1_0298	Q6UKY4	3.D.1.6.4	Acyl carrier protein 1 - Chlamydomonas reinhardtii.		75	128	21 ~ 73	69 ~ 121	0.4141	1e-08	124	The H+ or Na+-translocating NADH Dehydrogenase (NDH) Family	2086	13.3988	3.74404		1.C.96	2688
9.B.18	1.1	EUB1_0481	P0ADZ7	9.B.18.1.1	UPF0092 membrane protein yajC - Escherichia coli.	1	149	110	12 ~ 101	13 ~ 102	0.8182	4e-08	123	The Xanthan Glycosyl Transferase, GumD (GumD) Family	4049	13.1486	3.71684		1.C.97	21922
3.D.6	1.2	EUB1_0079	C4N8U1	3.D.6.1.2	RnfD OS=Acetobacterium woodii GN=rnfD PE=4 SV=1	5	318	319	4 ~ 318	2 ~ 316	0.9875	1e-103	948	The Putative Ion (H+ or Na+)-translocating NADH	8397	12.8069	3.67885		1.F.1	3521
2.A.21	9.1	EUB1_0739	Q9HV74	2.A.21.9.1	Probable two-component sensor (CbrA) - Pseudomonas aeruginosa.	12	570	983	324 ~ 563	730 ~ 977	0.2523	3e-10	148	The Solute:Sodium Symporter (SSS) Family	14388	12.2539	3.61517		2.A.1	8043
9.B.74	1.2	EUB1_0767	A0JSP2	9.B.74.1.2	ABC-2 type transporter - Arthrobacter sp. FB24.	6	714	678	520 ~ 635	174 ~ 279	0.1563	1e-07	127	The Phage Infection Protein (PIP) Family	15128	10.2881	3.36291		2.A.14	29140
2.A.9	2.2	EUB1_1354	Q9FYL3	2.A.9.2.2	2.A.9.2.2 ALBINO3-like protein 1, chloroplastic	4	300	499	22 ~ 209	124 ~ 333	0.4208	3e-31	326	The Membrane Protein Insertase (YidC/Alb3/Oxa1) Family	5893	9.52596	3.25186		2.A.21	24407
9.B.10	1.1	EUB1_1375	C0SP99	9.B.10.1.1	9.B.10.1.1 Putative L,D-transpeptidase YciB		724	194	639 ~ 722	105 ~ 193	0.4588	1e-09	143	The Putative Tripartite Zn2+Transporter (TZT) Family	14054	9.42582	3.23662		2.A.22	6326
3.A.1	3.1	EUB1_0705	P0AEM9	3.A.1.3.10	Cystine-binding periplasmic protein - Escherichia coli.		271	266	10 ~ 267	11 ~ 264	0.9549	1e-40	406	The ATP-binding Cassette (ABC) Superfamily	4850	8.67687	3.11717		2.A.23	5282
9.A.34	2.1	EUB1_0089	Q6EE14	9.A.34.2.1	EvpH - Edwardsiella tarda.		867	870	2 ~ 845	4 ~ 840	0.9621	1e-140	1269	The Nuclear Export Complex (NEC) Family	15353	8.59999	3.10434		2.A.25	4676
3.A.1	12.8	EUB1_1145	Q93A34	3.A.1.12.8	BilEB - Listeria monocytogenes.	6	525	504	14 ~ 525	14 ~ 504	0.9742	9e-93	860	The ATP-binding Cassette (ABC) Superfamily	8837	8.17056	3.03044		2.A.3	0
3.A.1	140.1	EUB1_0281	P0AC31	3.A.1.140.1	Cell division protein ftsX OS=Escherichia coli O6 GN=ftsX PE=3 SV=1	4	303	352	6 ~ 225	57 ~ 272	0.6136	1e-15	191	The ATP-binding Cassette (ABC) Superfamily	4998	7.99939	2.99989		2.A.35	2987
2.A.6	4.1	EUB1_0319	P0AG93	2.A.6.4.1	Protein-export membrane protein secF - Escherichia coli.	6	321	323	16 ~ 285	25 ~ 295	0.839	5e-38	385	The Resistance-Nodulation-Cell Division (RND) Superfamily	5289	7.99144	2.99846		2.A.37	6865
9.B.32	1.1	EUB1_1637	Q52257	9.B.32.1.1	PLASMID PWQ799 RNAII AND RNAI GENES; AND RNAI MODULATOR PROTEIN (ROM), MOBILIZATION PROTEIN (MBEA, MBEB, MBEC, MBED), N-ACETYLMANNOSAMINE TRANSFERASE (RFBA), AND UDP-N-ACETYLGLUCOSAMINE 2-EPIMERASE (RFBC) GENES, COMPLETE CDS'S (MBEA, MBEB, MBEC	5	425	459	3 ~ 273	5 ~ 287	0.6166	1e-33	348	The DUF3302 or Pfam11742 (YibI) Family	6946	7.93091	2.98749		2.A.38	8285
3.A.5	2.1	EUB1_0832	P16336	3.A.5.2.1	PREPROTEIN TRANSLOCASE SECY SUBUNIT - Bacillus subtilis.	10	419	431	1 ~ 419	1 ~ 430	0.9977	4e-93	862	The General Secretory Pathway (Sec) Family	6813	7.89026	2.98007		2.A.39	1421
3.A.1	18.1	EUB1_0602	Q05594	3.A.1.18.1	Protein cbiM - Salmonella typhimurium.	6	250	245	4 ~ 220	2 ~ 220	0.8939	9e-47	459	The ATP-binding Cassette (ABC) Superfamily	4063	7.87785	2.9778		2.A.4	1285
2.A.37	2.2	EUB1_1605	Q9KI10	2.A.37.2.2	GerN - Bacillus cereus.	11	448	387	4 ~ 391	3 ~ 377	0.969	8e-51	497	The Monovalent Cation:Proton Antiporter-2 (CPA2) Family	6865	7.4366	2.89464		2.A.44	290
3.A.16	1.2	EUB1_1394	P25694	3.A.16.1.2	Cell division control protein 48 - Saccharomyces cerevisiae (Baker's yeast).		624	835	129 ~ 406	447 ~ 727	0.3365	7e-54	525	The Endoplasmic Reticular Retrotranslocon (ER-RT) Family	8859	6.89277	2.78508		2.A.45	1608
3.A.8	1.1	EUB1_1549	P38523	3.A.8.1.1	GrpE protein homolog, mitochondrial precursor - Saccharomyces cerevisiae (Baker's yeast).		202	228	66 ~ 199	84 ~ 222	0.6096	3e-13	169	The Mitochondrial Protein Translocase (MPT) Family	2843	6.81792	2.76933		2.A.49	1715
2.A.1	40.2	EUB1_0506	O34987	2.A.1.40.2	Hypoxanthine/guanine permease (Hypothetical protein) - Bacillus subtilis.	13	454	440	5 ~ 454	1 ~ 439	0.9977	1e-89	832	The Major Facilitator Superfamily (MFS)	6246	6.67677	2.73915		2.A.5	305
3.A.12	1.1	EUB1_1528	P21458	3.A.12.1.1	Stage III sporulation protein E - Bacillus subtilis.	4	803	787	333 ~ 801	314 ~ 782	0.5959	1e-139	1260	The Septal DNA Translocator (S-DNA-T) Family	10463	6.32758	2.66165		2.A.50	436
3.A.1	3.8	EUB1_1009	Q52815	3.A.1.3.8	General L-amino acid transport ATP-binding protein aapP - Rhizobium leguminosarum (biovar viciae).		243	257	8 ~ 242	22 ~ 256	0.9144	4e-72	678	The ATP-binding Cassette (ABC) Superfamily	3172	6.32695	2.66151		2.A.51	532
2.A.21	2.1	EUB1_0090	P07117	2.A.21.2.1	SODIUM/PROLINE SYMPORTER (PROLINE PERMEASE) - Escherichia coli.	12	496	502	12 ~ 494	11 ~ 494	0.9641	1e-112	1029	The Solute:Sodium Symporter (SSS) Family	6416	6.27852	2.65042		2.A.53	1233
5.A.1	1.2	EUB1_1064	Q9JTL9	5.A.1.1.2	Thiol:disulfide interchange protein dsbD - Neisseria meningitidis serogroup A.	8	102	601	19 ~ 98	507 ~ 594	0.1464	5e-06	101	The Disulfide Bond Oxidoreductase D (DsbD) Family	1307	6.18734	2.62932		2.A.58	3614
2.A.6	5.3	EUB1_0768	Q9KH53	2.A.6.5.3	PUTATIVE TRANSPORT MEMBRANE PROTEIN C - Mycobacterium smegmatis.	12	755	994	458 ~ 610	139 ~ 299	0.162	1e-07	126	The Resistance-Nodulation-Cell Division (RND) Superfamily	8967	5.76733	2.5279		2.A.6	16916
4.A.2	1.4	EUB1_0895	P71012	4.A.2.1.4	Phosphotransferase system (PTS) fructose-specific enzyme IIABC component (Fructose PTS IIABC) - Bacillus subtilis.	9	664	635	1 ~ 655	1 ~ 632	0.9953	1e-151	1360	The PTS Fructose-Mannitol (Fru) Family	7464	5.4579	2.44835		2.A.66	9271
3.A.3	5.28	EUB1_0115	Q9YBZ6	3.A.3.5.28	Cation-transporting ATPase OS=Aeropyrum pernix GN=APE1454 PE=4 SV=2	7	71	838	1 ~ 67	6 ~ 73	0.0811	2e-05	97	The P-type ATPase (P-ATPase) Superfamily	750	5.0863	2.34662		2.A.67	3070
3.A.5	8.1	EUB1_1547	P14906	3.A.5.8.1	Translocation protein (NPL1 protein) - Saccharomyces cerevisiae (Baker's yeast).	3	384	663	7 ~ 68	125 ~ 192	0.1026	5e-10	144	The General Secretory Pathway (Sec) Family	3901	4.92889	2.30126		2.A.69	1030
1.B.12	4.1	EUB1_0326	Q9F315	1.B.12.4.1	ATP-dependent Clp protease proteolytic subunit 1 OS=Streptomyces coelicolor GN=clpP1 PE=3 SV=1		194	219	2 ~ 190	17 ~ 205	0.863	5e-47	460	The Autotransporter-1 (AT-1) Family	1914	4.77868	2.25661		2.a.7	263
2.A.22	5.1	EUB1_0273	Q58715	2.A.22.5.1	HYPOTHETICAL SODIUM-DEPENDENT TRANSPORTER MJ1319 - Methanococcus jannaschii.	12	471	492	6 ~ 460	5 ~ 451	0.9085	9e-43	428	The Neurotransmitter: Sodium Symporter (NSS) Family	4496	4.63286	2.2119		2.A.77	524
1.a.72	3.4	EUB1_0114	D2QV66	1.a.72.3.4	Heavy metal transport/detoxification protein OS=Spirosoma linguale (strain ATCC 33905 / DSM 74 / LMG 10896) GN=Slin_6742 PE=3 SV=1	1	127	196	39 ~ 122	105 ~ 196	0.4694	2e-07	116	The Mer Superfamily	1199	4.56456	2.19048		2.A.78	371
8.A.7	1.1	EUB1_0543	P08839	8.A.7.1.1	PHOSPHOENOLPYRUVATE-PROTEIN PHOSPHOTRANSFERASE (EC 2.7.3.9) (PHOSPHOTRANSFERASE SYSTEM, ENZYME I) - Escherichia coli.		578	575	5 ~ 572	4 ~ 571	0.9878	1e-156	1407	The Phosphotransferase System Enzyme I (EI) Family	5381	4.51952	2.17617		2.A.86	2019
3.A.1	34.1	EUB1_0673	Q99ZY6	3.A.1.34.1	ABC transporter substrate-binding protein OS=Streptococcus pyogenes serotype M1 GN=M5005_Spy0743 PE=4 SV=1		365	332	95 ~ 328	91 ~ 315	0.6777	3e-05	103	The ATP-binding Cassette (ABC) Superfamily	3327	4.42206	2.14472		2.A.87	11793
4.A.1	2.12	EUB1_0973	Q8NMD6	4.A.1.2.12	Phosphotransferase system IIC components, glucose/maltose/N- acetylglucosamine-specific - Corynebacterium glutamicum (Brevibacterium flavum).	10	638	661	1 ~ 625	1 ~ 636	0.9622	1e-92	859	The PTS Glucose-Glucoside (Glc) Family	5737	4.36584	2.12626		2.A.88	1309
9.B.31	1.1	EUB1_0254	P60782	9.B.31.1.1	UPF0078 membrane protein ygiH - Escherichia coli.	5	212	205	14 ~ 211	13 ~ 202	0.9268	9e-19	217	The YqiH (YqiH) Family	1873	4.28051	2.09778		2.A.9	5893
3.A.10	1.3	EUB1_0471	Q2RIS7	3.A.10.1.3	V-type H(+)-translocating pyrophosphatase OS=Moorella thermoacetica (strain ATCC 39073) GN=Moth_1349 PE=4 SV=1	16	660	672	6 ~ 652	3 ~ 668	0.9911	0	1761	The H+, Na+-translocating Pyrophosphatase (M+-PPase) Family	5684	4.18147	2.06401		2.A.98	92
3.A.1	12.6	EUB1_1524	Q9KKE1	3.A.1.12.6	Inner membrane ATPase protein - Rhizobium meliloti (Sinorhizobium meliloti).		374	275	25 ~ 114	3 ~ 93	0.3309	0.009	82	The ATP-binding Cassette (ABC) Superfamily	3196	4.1459	2.05169		3.A.1	100284
2.A.21	9.2	EUB1_0393	Q93N33	2.A.21.9.2	Proline sensor PrlS - Aeromonas hydrophila.	12	424	1156	202 ~ 399	781 ~ 987	0.1791	2e-07	122	The Solute:Sodium Symporter (SSS) Family	3603	4.12357	2.0439		3.A.10	5684
3.A.1	2.1	EUB1_0198	P02925	3.A.1.2.1	D-ribose-binding periplasmic protein precursor - Escherichia coli.		337	296	61 ~ 276	27 ~ 240	0.723	3e-06	111	The ATP-binding Cassette (ABC) Superfamily	2823	4.06331	2.02266		3.A.11	3670
1.F.1	1.1	EUB1_0325	P46459	1.F.1.1.1	Vesicle-fusing ATPase - Homo sapiens (Human).		425	744	114 ~ 213	256 ~ 358	0.1384	8e-06	108	The Synaptosomal Vesicle Fusion Pore (SVF-Pore) Family	3521	4.02026	2.00729		3.A.12	10463
3.A.3	2.21	EUB1_0099	A9BJX0	3.A.3.2.21	Calcium-translocating P-type ATPase, PMCA-type OS=Petrotoga mobilis (strain DSM 10674 / SJ95) GN=Pmob_0991 PE=3 SV=1	8	881	887	21 ~ 874	14 ~ 879	0.9763	0	1940	The P-type ATPase (P-ATPase) Superfamily	7274	4.00983	2.00354		3.A.15	287
2.A.38	1.1	EUB1_0975	P0AFZ7	2.A.38.1.1	Trk system potassium uptake protein trkH - Escherichia coli.	7	482	483	3 ~ 481	4 ~ 483	0.9938	1e-50	495	The K+ Transporter (Trk) Family	3871	3.89793	1.96271		3.A.16	8859
2.A.25	1.3	EUB1_0171	Q6LX42	2.A.25.1.3	Sodium:alanine symporter - Methanococcus maripaludis.	11	459	453	1 ~ 453	1 ~ 444	0.9801	1e-111	1021	The Alanine or Glycine:Cation Symporter (AGCS) Family	3625	3.83286	1.93842		3.A.17	452
3.A.1	106.3	EUB1_1201	Q8G7R7	3.A.1.106.3	Probable permease protein of ABC transporter system OS=Bifidobacterium longum GN=BL0180 PE=3 SV=1	5	651	602	117 ~ 647	91 ~ 589	0.8289	1e-93	868	The ATP-binding Cassette (ABC) Superfamily	5090	3.79621	1.92456		3.A.18	347
3.A.1	23.1	EUB1_1556	Q79CJ1	3.A.1.23.1	Nickel permease - Streptococcus salivarius.	8	329	325	1 ~ 316	1 ~ 318	0.9785	2e-68	647	The ATP-binding Cassette (ABC) Superfamily	2566	3.78303	1.91954		3.A.2	3492
2.A.38	4.4	EUB1_0699	P39760	2.A.38.4.4	Hypothetical protein ykqB (ORF4) - Bacillus subtilis.		217	221	4 ~ 206	3 ~ 205	0.9186	2e-45	446	The K+ Transporter (Trk) Family	1677	3.74454	1.90479		3.A.3	17609
3.D.5	1.1	EUB1_1384	Q56584	3.D.5.1.1	Na(+)-translocating NADH-quinone reductase subunit F (EC 1.6.5.-) (Na(+)-translocating NADH-quinone reductase subunit beta) (Na(+)- translocating NQR subunit F) (Na(+)-NQR subunit F) (NQR complex subunit F) (NQR-1 subunit F) - Vibrio	1	230	407	24 ~ 229	182 ~ 407	0.5553	4e-11	151	The Na+-translocating NADH:Quinone Dehydrogenase (Na-NDH or NQR) Family	1711	3.60515	1.85006		3.A.4	1674
1.B.33	1.3	EUB1_0282	P0A9R7	1.B.33.1.3	Cell division ATP-binding protein ftsE - Escherichia coli.		228	222	1 ~ 218	1 ~ 217	0.9775	4e-54	522	The Outer Membrane Protein Insertion Porin (Bam Complex) (OmpIP) Family	1683	3.57716	1.83882		3.A.5	15055
2.A.66	1.7	EUB1_0864	Q93HR7	2.A.66.1.7	Na+-coupled multidrug efflux pump - Vibrio parahaemolyticus.	12	458	447	9 ~ 450	3 ~ 434	0.9664	4e-34	353	The Multidrug/Oligosaccharidyl-lipid/Polysaccharide (MOP) Flippase Superfamily	3335	3.53392	1.82127		3.A.6	286
2.A.66	2.15	EUB1_0952	Q00758	2.A.66.2.15	Stage V sporulation protein B OS=Bacillus subtilis GN=spoVB PE=2 SV=1	14	541	518	6 ~ 456	4 ~ 448	0.8591	2e-35	365	The Multidrug/Oligosaccharidyl-lipid/Polysaccharide (MOP) Flippase Superfamily	3864	3.46707	1.79372		3.A.7	3850
3.A.1	3.12	EUB1_0199	P73544	3.A.1.3.12	GLUTAMINE-BINDING PERIPLASMIC PROTEIN - Synechocystis sp. (strain PCC 6803).	4	221	530	9 ~ 184	309 ~ 483	0.3302	2e-37	377	The ATP-binding Cassette (ABC) Superfamily	1516	3.32396	1.73291		3.A.8	2843
2.A.23	1.1	EUB1_0400	P21345	2.A.23.1.1	PROTON GLUTAMATE SYMPORT PROTEIN (GLUTAMATE-ASPARTATE CARRIER PROTEIN) - Escherichia coli.	10	422	437	10 ~ 419	2 ~ 425	0.9703	5e-32	335	The Dicarboxylate/Amino Acid:Cation (Na+ or H+) Symporter (DAACS) Family	2807	3.22777	1.69054		3.A.9	21640
9.A.10	2.2	EUB1_0200	Q8YPM6	9.A.10.2.2	ATP-binding protein of amino acid ABC transporter - Anabaena sp. (strain PCC 7120).		261	248	11 ~ 261	8 ~ 248	0.9718	1e-76	716	The Oligomeric Probable Pore-forming SpoIIA Toxin (SpoIIA) Family	1661	3.08517	1.62535		3.B.1	2362
2.A.58	2.1	EUB1_0469	P0AF43	2.A.58.2.1	Uncharacterized protein yjbB - Escherichia coli.	8	572	543	17 ~ 555	16 ~ 530	0.9484	1e-27	298	The Phosphate:Na+ Symporter (PNaS) Family	3614	3.06721	1.61693		3.D.1	5265
3.A.3	23.2	EUB1_1699	Q835V4	3.A.3.23.2	Cation-transporting ATPase, E1-E2 family - Enterococcus faecalis (Streptococcus faecalis).	9	790	806	3 ~ 743	31 ~ 769	0.9169	0	1785	The P-type ATPase (P-ATPase) Superfamily	4935	3.03355	1.60101		3.D.5	1711
2.A.6	2.28	EUB1_0451	A4KT88	2.A.6.2.28	Diaminopimelate decarboxylase - Francisella tularensis subsp. holarctica 257.		422	417	5 ~ 409	13 ~ 417	0.9712	2e-12	165	The Resistance-Nodulation-Cell Division (RND) Superfamily	2623	3.01618	1.59272		3.D.6	15867
3.A.1	4.6	EUB1_1332	Q7A2H0	3.A.1.4.6	ATP-binding protein of ABC transporter - Anabaena sp. (strain PCC 7120)		251	260	21 ~ 248	27 ~ 260	0.9	2e-17	207	The ATP-binding Cassette (ABC) Superfamily	1541	2.97601	1.57338		3.D.8	111
5.A.3	10.1	EUB1_1759	Q7WMZ5	5.A.3.10.1	Tetrathionate reductase subunit B - Bordetella bronchiseptica (Alcaligenes bronchisepticus).		493	257	151 ~ 190	120 ~ 159	0.1556	3e-06	113	The Prokaryotic Molybdopterin-containing Oxidoreductase (PMO) Family	2952	2.9063	1.53918		3.D.9	1137
2.A.23	2.1	EUB1_0759	P24942	2.A.23.2.1	EXCITATORY AMINO ACID TRANSPORTER 1 (SODIUM-DEPENDENT GLUTAMATE/ASPARTATE TRANSPORTER 1) (GLIAL GLUTAMATE TRANSPORTER) (GLAST) (GLAST-1) - Rattus norvegicus (Rat).	8	423	543	243 ~ 423	342 ~ 516	0.3223	2e-09	140	The Dicarboxylate/Amino Acid:Cation (Na+ or H+) Symporter (DAACS) Family	2475	2.83928	1.50553		4.A.1	5737
3.A.1	132.3	EUB1_0229	A0L4L0	3.A.1.132.3	Putative uncharacterized protein - Magnetococcus sp. (strain MC-1).		260	339	41 ~ 239	111 ~ 305	0.5752	1e-34	354	The ATP-binding Cassette (ABC) Superfamily	1442	2.68867	1.42689		4.A.2	7464
3.A.1	12.4	EUB1_1146	O34992	3.A.1.12.4	Glycine betaine/carnitine/choline transport ATP-binding protein opuCA - Bacillus subtilis.		387	380	1 ~ 364	1 ~ 362	0.9526	2e-93	863	The ATP-binding Cassette (ABC) Superfamily	2100	2.6328	1.3966		4.C.1	2684
3.A.7	11.1	EUB1_1348	Q5EP68	3.A.7.11.1	ParA - Neisseria gonorrhoeae.		258	295	1 ~ 208	1 ~ 214	0.7254	4e-10	143	The Type IV (Conjugal DNA-Protein Transfer or VirB) Secretory Pathway (IVSP) Family	1352	2.54035	1.34503		5.A.1	1307
9.B.33	1.1	EUB1_1228	Q81JL2	9.B.33.1.1	Sensor protein lytS OS=Bacillus anthracis GN=lytS PE=3 SV=1	6	452	589	247 ~ 447	381 ~ 577	0.3345	7e-11	153	The Sensor Histidine Kinase (SHK) Family	2363	2.53713	1.3432		5.A.3	3000
3.A.11	1.2	EUB1_0087	Q8DQ41	3.A.11.1.2	Competence protein - Streptococcus pneumoniae (strain ATCC BAA-255 / R6).	1	196	216	61 ~ 196	74 ~ 215	0.6574	1e-22	249	The Bacterial Competence-related DNA Transformation Transporter (DNA-T) Family	1022	2.52568	1.33667		5.A.4	135
2.A.86	1.1	EUB1_0405	P0AFI9	2.A.86.1.1	Putative permease perM - Escherichia coli.	7	402	353	16 ~ 355	12 ~ 343	0.9405	4e-13	171	The Autoinducer-2 Exporter (AI-2E) Family (Formerly the PerM Family, TC #9.B.22)	2019	2.43696	1.28508		8.A.24	1351
9.A.8	1.3	EUB1_0180	P73182	9.A.8.1.3	Ferrous iron transport protein B homolog - Synechocystis sp. (strain PCC 6803).	8	359	614	2 ~ 90	20 ~ 93	0.1205	2e-06	113	The Ferrous Iron Uptake (FeoB) Family	1801	2.43372	1.28316		8.A.3	2696
8.A.8	1.1	EUB1_0022	P0AA04	8.A.8.1.1	Phosphocarrier protein HPr - Escherichia coli.		90	85	1 ~ 81	1 ~ 81	0.9529	3e-10	138	The Phosphotransferase System HPr (HPr) Family	441	2.36401	1.24123		8.A.5	15
9.B.76	1.1	EUB1_0293	Q3C2E8	9.B.76.1.1	Goadsporin biosynthetic protein - Streptomyces sp. TP-A0584.		446	518	1 ~ 420	1 ~ 422	0.8147	1e-107	985	The Goadsporin Immunity Protein, GodI (GodI) Family	2172	2.36338	1.24085		8.A.7	5381
2.A.88	3.1	EUB1_1152	O32074	2.A.88.3.1	Proton-coupled thiamine transporter thiT OS=Bacillus subtilis GN=thiT PE=1 SV=1	6	223	192	39 ~ 204	3 ~ 178	0.9167	1e-15	189	The Vitamin Uptake Transporter (VUT or ECF) Family	1074	2.33378	1.22267		8.A.8	441
2.A.67	4.2	EUB1_0730	O58099	2.A.67.4.2	Putative uncharacterized protein PH0361 OS=Pyrococcus horikoshii GN=PH0361 PE=4 SV=1	15	645	626	8 ~ 582	3 ~ 580	0.9233	8e-74	697	The Oligopeptide Transporter (OPT) Family	3070	2.31093	1.20848		9.A.10	1661
8.A.3	2.3	EUB1_1273	Q93E03	8.A.3.2.3	EpsC - Streptococcus thermophilus.	2	265	230	14 ~ 244	3 ~ 229	0.987	6e-24	263	The Cytoplasmic Membrane-Periplasmic Auxiliary-1 (MPA1) Protein with Cytoplasmic (C) Domain (MPA1-C or MPA1+C) Family	1242	2.27218	1.18408		9.A.19	1284
3.A.1	1.6	EUB1_0390	Q48398	3.A.1.1.6	CymH protein OS=Klebsiella oxytoca GN=cymH PE=4 SV=1		650	598	122 ~ 530	150 ~ 517	0.6154	2e-48	478	The ATP-binding Cassette (ABC) Superfamily	2765	2.06535	1.04639		9.A.25	716
9.A.8	1.2	EUB1_1513	O25396	9.A.8.1.2	IRON(II) TRANSPORT PROTEIN (FEOB) - Helicobacter pylori (Campylobacter pylori).	8	441	642	1 ~ 127	1 ~ 124	0.1931	7e-05	101	The Ferrous Iron Uptake (FeoB) Family	1875	2.06331	1.04496		9.A.34	15353
3.A.2	1.2	EUB1_1625	P29710	3.A.2.1.2	ATP synthase gamma chain, sodium ion specific (EC 3.6.3.15) - Propionigenium modestum.		296	282	1 ~ 290	1 ~ 281	0.9965	1e-46	459	The H+- or Na+-translocating F-type, V-type and A-type ATPase (F-ATPase) Superfamily	1228	2.01181	1.00849		9.A.8	10265
2.A.22	5.2	EUB1_1061	Q8RHM5	2.A.22.5.2	Sodium-dependent tyrosine transporter - Fusobacterium nucleatum subsp. nucleatum.	11	459	438	4 ~ 426	2 ~ 404	0.9201	3e-40	406	The Neurotransmitter: Sodium Symporter (NSS) Family	1830	1.93493	0.952283		9.B.10	14054
1.C.96	1.1	EUB1_0770	Q868M7	1.C.96.1.1	Hemolytic lectin CEL-III OS=Cucumaria echinata GN=cel3 PE=1 SV=1		679	442	153 ~ 375	79 ~ 295	0.491	3e-05	105	The Haemolytic Lectin, CEL-III (CEL-III) Family	2688	1.92217	0.942733		9.B.18	4049
9.A.8	1.7	EUB1_1618	A9P5Q3	9.A.8.1.7	FeoB OS=Magnetospirillum gryphiswaldense MSR-1 PE=4 SV=1	9	301	704	9 ~ 167	7 ~ 160	0.2188	1e-07	123	The Ferrous Iron Uptake (FeoB) Family	1191	1.91885	0.940245		9.B.28	111
2.A.49	5.1	EUB1_1606	P37019	2.A.49.5.1	Voltage-gated ClC-type chloride channel eriC - Escherichia coli.	10	442	473	46 ~ 437	49 ~ 457	0.8647	3e-25	277	The Chloride Carrier/Channel (ClC) Family	1715	1.88298	0.913015		9.B.29	134
3.D.1	6.2	EUB1_1481	P25284	3.D.1.6.2	NADH-ubiquinone oxidoreductase 40 kDa subunit, mitochondrial - Neurospora crassa.		317	375	5 ~ 175	56 ~ 206	0.4027	0.007	82	The H+ or Na+-translocating NADH Dehydrogenase (NDH) Family	1230	1.88188	0.912172		9.B.3	1125
4.C.1	1.7	EUB1_1788	Q42524	4.C.1.1.7	4-coumarate--CoA ligase 1 - Arabidopsis thaliana (Mouse-ear cress).		446	561	104 ~ 298	210 ~ 411	0.3601	0.003	86	The Fatty Acid Transporter (FAT) Family	1639	1.78342	0.834644		9.B.31	1873
9.B.32	1.2	EUB1_1499	Q5HKQ0	9.B.32.1.2	9.B.32.1.2 Biofilm PIA synthesis N-acetylglucosaminyltransferase icaA	4	307	412	7 ~ 120	49 ~ 162	0.2767	3e-05	102	The DUF3302 or Pfam11742 (YibI) Family	1121	1.77085	0.824445		9.B.32	8319
3.A.2	3.1	EUB1_0226	Q60187	3.A.2.3.1	V-type ATP synthase beta chain (EC 3.6.1.34) (V-type ATPase subunit B) - Methanosarcina mazei (Methanosarcina frisia).		466	460	1 ~ 459	1 ~ 458	0.9957	1e-165	1483	The H+- or Na+-translocating F-type, V-type and A-type ATPase (F-ATPase) Superfamily	1666	1.73511	0.795023		9.B.33	2363
2.A.45	2.1	EUB1_1803	Q04671	2.A.45.2.1	P PROTEIN (MELANOCYTE-SPECIFIC TRANSPORTER PROTEIN) - Homo sapiens (Human).	12	451	838	79 ~ 199	383 ~ 505	0.1468	6e-15	187	The Arsenite-Antimonite (ArsB) Efflux Family	1608	1.73032	0.791036		9.B.34	1843
3.A.5	1.1	EUB1_0915	P10408	3.A.5.1.1	PREPROTEIN TRANSLOCASE SECA SUBUNIT - Escherichia coli.		837	901	13 ~ 834	16 ~ 899	0.9811	0	2079	The General Secretory Pathway (Sec) Family	2951	1.7122	0.775855		9.B.45	1297
2.A.38	4.1	EUB1_0700	P43440	2.A.38.4.1	V-TYPE SODIUM ATP SYNTHASE SUBUNIT J (EC 3.6.1.34) (NA(+)- TRANSLOCATING ATPASE SUBUNIT J) - Enterococcus hirae.	11	455	451	14 ~ 455	7 ~ 451	0.9867	1e-65	625	The K+ Transporter (Trk) Family	1597	1.70339	0.768413		9.B.74	15128
3.A.7	14.1	EUB1_1395	Q8L1D1	3.A.7.14.1	Putative uncharacterized protein - Enterococcus faecalis (Streptococcus faecalis).	1	231	369	54 ~ 224	47 ~ 221	0.4743	5e-19	220	The Type IV (Conjugal DNA-Protein Transfer or VirB) Secretory Pathway (IVSP) Family	799	1.67626	0.745244		9.B.75	287
9.B.97	2.1	EUB1_1631	O45283	9.B.97.2.1	Protein C31A11.7, partially confirmed by transcript evidence OS=Caenorhabditis elegans GN=oac-7 PE=2 SV=3	12	618	702	18 ~ 168	266 ~ 441	0.2507	0.005	86	The Acyltransferase-3/Putative Acetyl-CoA Transporter (ATAT) Family	2127	1.67097	0.740685		9.B.76	2172
9.A.8	1.4	EUB1_0175	Q5XPH7	9.A.8.1.4	Ferrous iron transport protein B - Leptospira biflexa serovar Patoc.	8	435	690	159 ~ 402	5 ~ 222	0.3159	2e-05	106	The Ferrous Iron Uptake (FeoB) Family	1493	1.66557	0.736017		9.B.97	2488
9.A.8	1.6	EUB1_1576	Q7MV19	9.A.8.1.6	Ferrous iron transport protein B - Porphyromonas gingivalis (Bacteroides gingivalis).	8	785	844	5 ~ 784	3 ~ 842	0.9953	1e-130	1185	The Ferrous Iron Uptake (FeoB) Family	2688	1.66283	0.733643		Grand Total	833489
8.A.24	1.1	EUB1_0280	O14745	8.A.24.1.1	Ezrin-radixin-moesin-binding phosphoprotein 50 (EBP50) (Na(+)/H(+) exchange regulatory cofactor NHE-RF) (NHERF-1) (Regulatory cofactor of Na(+)/H(+) exchanger) (Sodium-hydrogen exchanger regulatory factor 1) (Solute carrier family 9 isoform 3 regulatory factor 1)		401	358	92 ~ 181	144 ~ 234	0.2542	0.002	87	The Ezrin/Radixin/Moesin-binding Phosphoprotein 50 (EBP50) Family	1351	1.63473	0.709056
3.A.11	3.1	EUB1_0371	Q9ZKE4	3.A.11.3.1	Primosomal protein N' OS=Helicobacter pylori J99 GN=priA PE=3 SV=1		724	619	237 ~ 689	138 ~ 587	0.727	4e-35	364	The Bacterial Competence-related DNA Transformation Transporter (DNA-T) Family	2432	1.63111	0.705853
2.A.69	3.1	EUB1_0401	Q48797	2.A.69.3.1	MALATE PERMEASE - Oenococcus oeni (Leuconostoc oenos).	10	307	314	70 ~ 301	71 ~ 310	0.7643	0.003	85	The Auxin Efflux Carrier (AEC) Family	1030	1.6271	0.702303
3.A.2	2.2	EUB1_0224	P43455	3.A.2.2.2	V-type sodium ATP synthase subunit G (EC 3.6.1.34) (Na(+)- translocating ATPase subunit G) - Enterococcus hirae.		105	103	6 ~ 105	4 ~ 103	0.9709	5e-17	196	The H+- or Na+-translocating F-type, V-type and A-type ATPase (F-ATPase) Superfamily	349	1.60526	0.682806
3.D.9	1.1	EUB1_1713	Q9P9F8	3.D.9.1.1	F420H2 dehydrogenase subunit FpoI - Methanosarcina mazei (Methanosarcina frisia).		346	136	169 ~ 258	39 ~ 119	0.5956	6e-05	100	The H+-translocating F420H2Dehydrogenase (F420H2DH) Family	1137	1.59406	0.67271
2.A.66	2.1	EUB1_1493	O26447	2.A.66.2.10	O-ANTIGEN TRANSPORTER - Methanothermobacter thermautotrophicus.	11	486	420	3 ~ 368	11 ~ 378	0.8762	4e-26	284	The Multidrug/Oligosaccharidyl-lipid/Polysaccharide (MOP) Flippase Superfamily	1561	1.55894	0.640564
2.A.35	2.1	EUB1_0417	Q6LZF0	2.A.35.2.1	Na+/H+ Antiporter related protein - Methanococcus maripaludis.	9	516	525	8 ~ 476	7 ~ 501	0.9429	4e-82	768	The NhaC Na+:H+ Antiporter (NhaC) Family	1626	1.52956	0.613121
8.A.3	2.2	EUB1_1494	Q93NW3	8.A.3.2.2	CpsD - Streptococcus pneumoniae.		230	229	31 ~ 219	21 ~ 214	0.8472	6e-13	167	The Cytoplasmic Membrane-Periplasmic Auxiliary-1 (MPA1) Protein with Cytoplasmic (C) Domain (MPA1-C or MPA1+C) Family	718	1.51285	0.597273
8.A.3	2.1	EUB1_1274	P39851	8.A.3.2.1	CAPB protein - Staphylococcus aureus.		236	228	24 ~ 235	15 ~ 225	0.9254	9e-27	286	The Cytoplasmic Membrane-Periplasmic Auxiliary-1 (MPA1) Protein with Cytoplasmic (C) Domain (MPA1-C or MPA1+C) Family	736	1.51147	0.595948
9.B.34	1.1	EUB1_1202	Q1J0W6	9.B.34.1.1	Diguanylate cyclase OS=Deinococcus geothermalis (strain DSM 11300) GN=Dgeo_0566 PE=4 SV=1	5	593	349	379 ~ 583	148 ~ 347	0.5731	2e-15	194	The Kinase/Phosphatase/Cyclic-GMP Synthase/Cyclic di-GMP Hydrolase (KPSH) Family	1843	1.50883	0.59343
2.A.38	4.5	EUB1_1498	P73948	2.A.38.4.5	Slr1508 protein OS=Synechocystis sp. (strain PCC 6803) GN=slr1508 PE=4 SV=1		373	389	164 ~ 318	165 ~ 308	0.3702	2e-09	139	The K+ Transporter (Trk) Family	1140	1.48278	0.568309
2.A.39	1.3	EUB1_1448	A1KWE6	2.A.39.1.3	Putative permease OS=Neisseria meningitidis serogroup C / serotype 2a (strain ATCC 700532 / FAM18) GN=NMC2048 PE=4 SV=1	11	391	407	13 ~ 375	15 ~ 383	0.9066	3e-63	604	The Nucleobase:Cation Symporter-1 (NCS1) Family	1184	1.46924	0.55507
2.A.35	1.5	EUB1_0555	Q8EHX2	2.A.35.1.5	Na+/H+ antiporter family protein OS=Shewanella oneidensis GN=SO_1087 PE=4 SV=1	8	448	445	31 ~ 441	31 ~ 444	0.9303	3e-51	501	The NhaC Na+:H+ Antiporter (NhaC) Family	1350	1.4624	0.548343
3.D.1	4.1	EUB1_0642	Q8U0Z4	3.D.1.4.1	Mbh14 iron-sulfur protein (Like HycF, EchF, CooX) - Pyrococcus furiosus.		283	139	188 ~ 257	31 ~ 99	0.4964	5e-05	100	The H+ or Na+-translocating NADH Dehydrogenase (NDH) Family	835	1.43066	0.516679
3.A.4	1.1	EUB1_1031	P08690	3.A.4.1.1	ARSENICAL PUMP-DRIVING ATPASE (EC 3.6.3.16) (ARSENITE-TRANSLOCATING ATPASE) (ARSENICAL RESISTANCE ATPASE) - Escherichia coli.		578	583	14 ~ 564	10 ~ 566	0.9554	1e-123	1118	The Arsenite-Antimonite (ArsAB) Efflux Family	1674	1.406	0.491594
9.A.19	1.2	EUB1_0423	Q5SMG8	9.A.19.1.2	Mg2+ transporter MgtE - Thermus thermophilus (strain HB8 / ATCC 27634 / DSM 579).	5	449	450	22 ~ 422	23 ~ 424	0.8933	5e-44	438	The Lipid Intermediate Transporter (Arv1) Family	1284	1.38782	0.472816
9.B.3	1.3	EUB1_0457	P07373	9.B.3.1.3	STAGE V SPORULATION PROTEIN E - Bacillus subtilis.	10	399	366	114 ~ 373	99 ~ 362	0.7213	3e-26	284	The Cysteine Protease Binding Protein-8 (CPBP8) Family	1125	1.36808	0.452155
2.A.77	1.1	EUB1_1724	O05469	2.A.77.1.1	CADD PROTEIN - Staphylococcus aureus.	6	187	209	1 ~ 186	5 ~ 196	0.9187	2e-14	179	The Cadmium Resistance (CadD) Family	524	1.35707	0.440494
2.A.51	1.5	EUB1_0306	O05215	2.A.51.1.5	Uncharacterized transporter ywrA OS=Bacillus subtilis GN=ywrA PE=3 SV=1	5	191	178	1 ~ 129	1 ~ 130	0.7303	3e-12	160	The Chromate Ion Transporter (CHR) Family	532	1.34903	0.431926
9.A.8	1.8	EUB1_1684	O29993	9.A.8.1.8	Iron (II) transporter (FeoB-1) OS=Archaeoglobus fulgidus GN=AF_0246 PE=4 SV=1	8	397	639	6 ~ 101	9 ~ 96	0.1377	0.0002	97	The Ferrous Iron Uptake (FeoB) Family	1082	1.32241	0.403168
3.A.7	13.1	EUB1_0287	Q7CM88	3.A.7.13.1	Signal peptidase I - Bacillus anthracis str. A2012.		179	183	34 ~ 165	26 ~ 181	0.8525	1e-17	206	The Type IV (Conjugal DNA-Protein Transfer or VirB) Secretory Pathway (IVSP) Family	488	1.32011	0.400658
1.A.6	5.1	EUB1_0391	A8DZR7	1.A.6.5.1	Hydra Na channel 3 OS=Hydra magnipapillata GN=hynac3 PE=2 SV=1	2	213	470	82 ~ 161	219 ~ 300	0.1745	0.008	79	The Epithelial Na+ Channel (ENaC) Family	578	1.31477	0.394807
2.A.1	3.37	EUB1_1737	D1QCY9	2.A.1.3.37	FmtC (MrpF) protein OS=Staphylococcus aureus A9765 GN=SAPG_02440 PE=4 SV=1		370	840	13 ~ 325	511 ~ 827	0.3774	5e-22	248	The Major Facilitator Superfamily (MFS)	978	1.28237	0.358811
3.A.5	10.1	EUB1_1322	Q9AET8	3.A.5.10.1	Accessory secretory protein Asp2 - Streptococcus gordonii.		504	510	2 ~ 497	4 ~ 510	0.9941	6e-98	904	The General Secretory Pathway (Sec) Family	1250	1.20382	0.267625
1.A.1	5.5	EUB1_1379	O65717	1.A.1.5.5	Cyclic nucleotide-gated ion channel 1 - Arabidopsis thaliana (Mouse-ear cress).	6	233	716	13 ~ 75	473 ~ 538	0.0922	0.0001	95	The Voltage-gated Ion Channel (VIC) Superfamily	571	1.18767	0.248138
9.B.75	4.1	EUB1_1093	P23157	9.B.75.4.1	16.7 kDa protein in whiE locus - Streptomyces coelicolor.		118	157	30 ~ 97	40 ~ 109	0.4459	0.0007	84	The Ethanol Utilization/Transport (Eut) Protein Family	287	1.17547	0.233235
3.A.1	142.1	EUB1_1769	Q8DNB9	3.A.1.142.1	Putative uncharacterized protein ABC-NBD OS=Streptococcus pneumoniae (strain ATCC BAA-255 / R6) GN=ABC-NBD PE=4 SV=1		301	294	166 ~ 199	28 ~ 61	0.1156	0.0004	92	The ATP-binding Cassette (ABC) Superfamily	719	1.1584	0.212136
2.A.4	1.3	EUB1_1748	O07084	2.A.4.1.3	Cation transport protein YRDO - Bacillus subtilis.	5	370	311	25 ~ 268	26 ~ 269	0.7846	2e-10	148	The Cation Diffusion Facilitator (CDF) Family	847	1.1106	0.151339
3.A.3	32.3	EUB1_0473	A6NST6	3.A.3.32.3	Putative uncharacterized protein OS=Bacteroides capillosus ATCC 29799 GN=BACCAP_01265 PE=3 SV=1		710	730	5 ~ 696	36 ~ 725	0.9452	0	1755	The P-type ATPase (P-ATPase) Superfamily	1601	1.09492	0.130828
2.A.25	1.4	EUB1_1162	Q8EII1	2.A.25.1.4	Sodium:alanine symporter family protein OS=Shewanella oneidensis GN=SO_0858 PE=4 SV=1	11	480	452	2 ~ 451	3 ~ 441	0.9712	8e-61	584	The Alanine or Glycine:Cation Symporter (AGCS) Family	1051	1.06271	0.0877531
4.C.1	1.4	EUB1_0661	P69451	4.C.1.1.4	Long-chain-fatty-acid--CoA ligase - Escherichia coli.		413	561	196 ~ 402	342 ~ 540	0.3547	0.005	84	The Fatty Acid Transporter (FAT) Family	855	1.00455	0.00655485
9.A.25	1.1	EUB1_0484	O69733	9.A.25.1.1	Uncharacterized protein Rv3868/MT3981 OS=Mycobacterium tuberculosis GN=Rv3868 PE=3 SV=1		350	573	26 ~ 192	290 ~ 476	0.3264	5e-08	126	The Por Protein Secretin System (PorSS) Family	716	0.992376	-0.0110416
3.A.1	132.1	EUB1_0741	O30489	3.A.1.132.1	Gliding motility protein - Cytophaga johnsonae (Flavobacterium johnsoniae).		232	298	5 ~ 225	3 ~ 226	0.7517	2e-25	275	The ATP-binding Cassette (ABC) Superfamily	466	0.97344	-0.0388354
9.B.45	1.3	EUB1_0902	A0ZK04	9.B.45.1.3	Serine/Threonine protein kinase OS=Nodularia spumigena CCY9414 GN=N9414_10892 PE=4 SV=1	4	668	492	16 ~ 269	27 ~ 291	0.5386	4e-18	216	The Fungal Mating-type Pheromone Receptor (MAT-PR) Family	1297	0.942731	-0.0850815
3.A.2	1.1	EUB1_1623	P0A6E6	3.A.2.1.1	ATP synthase epsilon chain - Escherichia coli.		132	139	4 ~ 130	5 ~ 131	0.9137	2e-06	107	The H+- or Na+-translocating F-type, V-type and A-type ATPase (F-ATPase) Superfamily	249	0.912211	-0.132561
2.A.14	2.1	EUB1_1462	Q57251	2.A.14.2.1	Putative L-lactate permease - Haemophilus influenzae.	14	536	532	8 ~ 514	2 ~ 506	0.9492	4e-13	172	The Lactate Permease (LctP) Family	1005	0.910163	-0.135804
3.A.3	5.15	EUB1_0747	Q3MNJ6	3.A.3.5.15	Cation-transporting ATPase - Enterococcus faecium (Streptococcus faecium).	8	863	811	3 ~ 755	65 ~ 807	0.9162	1e-163	1466	The P-type ATPase (P-ATPase) Superfamily	1562	0.879007	-0.186053
3.D.1	1.1	EUB1_1779	P0AFD6	3.D.1.1.1	NADH-quinone oxidoreductase subunit I - Escherichia coli.		394	180	297 ~ 373	35 ~ 114	0.4444	7e-05	100	The H+ or Na+-translocating NADH Dehydrogenase (NDH) Family	704	0.866962	-0.20596
3.A.7	7.1	EUB1_1507	Q07711	3.A.7.7.1	DNA topoisomerase I (EC 5.99.1.2) (Omega-protein) (Relaxing enzyme) (Untwisting enzyme) (Swivelase) - Staphylococcus aureus.		703	700	74 ~ 648	103 ~ 655	0.79	6e-31	327	The Type IV (Conjugal DNA-Protein Transfer or VirB) Secretory Pathway (IVSP) Family	1211	0.83644	-0.257666
3.A.1	3.6	EUB1_0278	P35116	3.A.1.3.6	Nopaline permease ATP-binding protein P - Agrobacterium tumefaciens.		938	257	802 ~ 934	133 ~ 257	0.4864	5e-12	166	The ATP-binding Cassette (ABC) Superfamily	1604	0.830521	-0.267912
3.A.3	32.5	EUB1_0123	Q73QH0	3.A.3.32.5	Heavy metal translocating P-type ATPase OS=Treponema denticola GN=TDE_0473 PE=3 SV=1		270	699	196 ~ 253	564 ~ 625	0.0887	0.002	85	The P-type ATPase (P-ATPase) Superfamily	461	0.827797	-0.272651
3.B.1	1.1	EUB1_0408	Q03030	3.B.1.1.1	OXALOACETATE DECARBOXYLASE ALPHA CHAIN (EC 4.1.1.3) - Salmonella typhimurium.		1146	591	534 ~ 1145	5 ~ 590	0.9915	2e-78	738	The Na+-transporting Carboxylic Acid Decarboxylase (NaT-DC) Family	1822	0.772269	-0.372824
2.A.53	4.1	EUB1_1721	P72770	2.A.53.4.1	HIGH AFFINITY SULFATE TRANSPORTER - Synechocystis sp. (strain PCC 6803).	9	733	566	14 ~ 522	20 ~ 528	0.8993	5e-45	449	The Sulfate Permease (SulP) Family	1130	0.748578	-0.417775
3.A.1	26.7	EUB1_0840	Q839D5	3.A.1.26.7	Cobalt import ATP-binding protein CbiO 1 OS=Enterococcus faecalis GN=cbiO1 PE=3 SV=1		298	279	20 ~ 295	2 ~ 273	0.9749	4e-69	653	The ATP-binding Cassette (ABC) Superfamily	442	0.719272	-0.475391
1.A.23	3.1	EUB1_1345	O34897	1.A.23.3.1	YKUT PROTEIN - Bacillus subtilis.	3	300	267	29 ~ 283	20 ~ 266	0.9251	1e-18	218	The Small Conductance Mechanosensitive Ion Channel (MscS) Family	439	0.709638	-0.494845
3.A.1	15.2	EUB1_0296	P42360	3.A.1.15.2	Hypothetical ABC transporter ATP-binding protein IN SCAA 5'region (ORF1) - Streptococcus gordonii challis.		1190	251	24 ~ 62	39 ~ 77	0.1554	0.0005	97	The ATP-binding Cassette (ABC) Superfamily	1692	0.690666	-0.533941
3.A.1	135.2	EUB1_0477	Q9A1K5	3.A.1.135.2	Putative ABC transporter, ATP-binding protein (Multidrug resistance ABC transporter ATP-binding and permease protein) - Streptococcus pyogenes serotype M1.	5	584	568	13 ~ 574	3 ~ 568	0.9965	1e-89	832	The ATP-binding Cassette (ABC) Superfamily	826	0.68664	-0.542373
1.A.1	17.2	EUB1_0871	Q8Y5K1	1.A.1.17.2	Lmo2059 protein OS=Listeria monocytogenes GN=lmo2059 PE=4 SV=1	6	115	247	1 ~ 108	117 ~ 222	0.4291	5e-18	206	The Voltage-gated Ion Channel (VIC) Superfamily	160	0.67231	-0.572802
2.A.4	7.1	EUB1_1176	P69380	2.A.4.7.1	Ferrous-iron efflux pump fieF - Escherichia coli.	6	318	300	28 ~ 293	23 ~ 286	0.88	5e-16	195	The Cation Diffusion Facilitator (CDF) Family	438	0.668029	-0.582018
3.B.1	1.5	EUB1_0526	Q9V0A4	3.B.1.1.5	Methylmalonyl-CoA decarboxylase, subunit A LPHA (MMDA) - Pyrococcus abyssi.		290	522	73 ~ 248	40 ~ 206	0.3199	1e-09	139	The Na+-transporting Carboxylic Acid Decarboxylase (NaT-DC) Family	396	0.662152	-0.594766
2.A.1	3.3	EUB1_0878	O35018	2.A.1.3.30	Lincomycin resistance protein lmrB - Bacillus subtilis.	14	476	479	4 ~ 409	10 ~ 418	0.8539	2e-55	538	The Major Facilitator Superfamily (MFS)	567	0.578131	-0.790533
2.A.5	5.1	EUB1_1034	P0A8H3	2.A.5.5.1	Zinc transporter zupT - Escherichia coli.	8	260	257	11 ~ 254	3 ~ 251	0.9689	0.0005	91	The Zinc (Zn2+)-Iron (Fe2+) Permease (ZIP) Family	305	0.568685	-0.814298
1.B.12	11.1	EUB1_0168	A9XED4	1.B.12.11.1	Acid phosphatase autotransporter - Moraxella catarrhalis.		166	940	67 ~ 153	143 ~ 239	0.1032	0.004	80	The Autotransporter-1 (AT-1) Family	188	0.548235	-0.867134
2.A.78	1.3	EUB1_0648	P76630	2.A.78.1.3	Inner membrane protein ygaZ - Escherichia coli.	6	261	245	3 ~ 189	8 ~ 198	0.7796	2e-13	173	The Branched Chain Amino Acid Exporter (LIV-E) Family	292	0.542366	-0.882663
2.A.66	1.13	EUB1_1261	Q2G140	2.A.66.1.13	Multidrug export protein mepA - Staphylococcus aureus (strain NCTC 8325).	12	462	451	6 ~ 451	3 ~ 433	0.9557	4e-46	456	The Multidrug/Oligosaccharidyl-lipid/Polysaccharide (MOP) Flippase Superfamily	511	0.536797	-0.897551
3.A.1	3.15	EUB1_0703	P54537	3.A.1.3.15	Probable amino-acid ABC transporter ATP-binding protein yqiZ - Bacillus subtilis.		252	240	5 ~ 248	1 ~ 239	0.9958	2e-69	655	The ATP-binding Cassette (ABC) Superfamily	278	0.534755	-0.903051
2.A.44	3.1	EUB1_1252	P0AC26	2.A.44.3.1	Probable nitrite transporter - Escherichia coli.	6	278	268	50 ~ 278	26 ~ 254	0.8545	5e-34	350	NO FAMILY NAME	290	0.50579	-0.983388
9.B.97	1.2	EUB1_1137	Q286Z2	9.B.97.1.2	O-acetyltransferase OS=Escherichia phage phiV10 GN=oac PE=4 SV=1	10	352	338	19 ~ 95	11 ~ 85	0.2219	0.002	87	The Acyltransferase-3/Putative Acetyl-CoA Transporter (ATAT) Family	361	0.497508	-1.00721
2.A.1	42.2	EUB1_0591	Q89SS6	2.A.1.42.2	2-acylglycerophosphoethanolamine acyltransferase (EC 6.2.1.20) - Bradyrhizobium japonicum.	10	252	1134	64 ~ 192	437 ~ 562	0.1111	0.004	83	The Major Facilitator Superfamily (MFS)	252	0.484742	-1.04471
3.A.1	124.5	EUB1_0854	Q09II0	3.A.1.124.5	SboF - Streptococcus salivarius.		240	303	2 ~ 207	4 ~ 213	0.6931	1e-30	320	The ATP-binding Cassette (ABC) Superfamily	226	0.456405	-1.13161
3.B.1	1.2	EUB1_0524	Q57111	3.B.1.1.2	GAMMA-SUBUNIT,METHYLMALONYL-COA DECARBOXYLASE - Veillonella parvula.		156	129	79 ~ 148	61 ~ 124	0.4961	9e-05	94	The Na+-transporting Carboxylic Acid Decarboxylase (NaT-DC) Family	144	0.446728	-1.16253
1.A.26	1.1	EUB1_1578	P27450	1.A.26.1.1	GAP JUNCTION CX32 PROTEIN (CONNEXIN 32) - Arabidopsis thaliana (Mouse-ear cress).		345	419	113 ~ 190	203 ~ 282	0.1909	0.0004	93	The Mg2+ Transporter-E (MgtE) Family	312	0.438687	-1.18874
3.A.3	2.24	EUB1_1089	O66938	3.A.3.2.24	Cation transporting ATPase (E1-E2 family) OS=Aquifex aeolicus GN=ctrA1 PE=3 SV=1	8	259	835	192 ~ 242	562 ~ 609	0.0575	0.005	82	The P-type ATPase (P-ATPase) Superfamily	233	0.436111	-1.19723
2.A.50	2.1	EUB1_1266	P39580	2.A.50.2.1	Protein dltB - Bacillus subtilis.	9	499	395	114 ~ 392	115 ~ 375	0.6608	3e-19	225	The Glycerol Uptake (GUP) Family	436	0.424096	-1.23754
2.A.88	2.1	EUB1_0668	Q2KUS5	2.A.88.2.1	BioY-family membrane protein - Bordetella avium (strain 197N).	4	194	183	79 ~ 159	77 ~ 163	0.4754	0.0002	92	The Vitamin Uptake Transporter (VUT or ECF) Family	145	0.362021	-1.46585
9.B.32	1.3	EUB1_1283	P75905	9.B.32.1.3	HYPOTHETICAL 50.8 KDA PROTEIN IN PHOH-CSGG INTERGENIC REGION - Escherichia coli.	5	338	441	5 ~ 122	77 ~ 186	0.2494	4e-07	118	The DUF3302 or Pfam11742 (YibI) Family	252	0.361648	-1.46734
3.A.15	2.1	EUB1_1299	P24559	3.A.15.2.1	Twitching mobility protein - Pseudomonas aeruginosa.		355	344	3 ~ 343	1 ~ 338	0.9826	7e-77	721	The Outer Membrane Protein Secreting Main Terminal Branch (MTB) Family	263	0.359393	-1.47636
2.A.78	1.1	EUB1_1163	O07923	2.A.78.1.1	Branched-chain amino acid transport protein azlD - Bacillus subtilis.	2	108	110	1 ~ 108	3 ~ 110	0.9818	2e-35	355	The Branched Chain Amino Acid Exporter (LIV-E) Family	79	0.353336	-1.50089
3.D.1	4.2	EUB1_1592	O59656	3.D.1.4.2	EchE protein - Methanosarcina barkeri.		362	358	8 ~ 362	3 ~ 358	0.9944	1e-115	1051	The H+ or Na+-translocating NADH Dehydrogenase (NDH) Family	255	0.341736	-1.54905
3.A.1	121.4	EUB1_0207	Q83XH1	3.A.1.121.4	ABC transporter - Clostridium hathewayi.		641	546	2 ~ 561	1 ~ 546	1	2e-65	624	The ATP-binding Cassette (ABC) Superfamily	448	0.339333	-1.55923
9.B.29	1.1	EUB1_1179	P76264	9.B.29.1.1	HYPOTHETICAL 22.1 KDA PROTEIN IN MANZ-CSPC INTERGENIC REGION - Escherichia coli.	5	192	188	16 ~ 183	16 ~ 182	0.8883	2e-17	204	The small 5 TMS Putative Permease (5PP) Family	134	0.33803	-1.56477
3.A.3	6.1	EUB1_1144	O32219	3.A.3.6.10	Cation-transporting ATPase - Bacillus subtilis.	8	727	702	16 ~ 717	8 ~ 702	0.99	1e-158	1428	The P-type ATPase (P-ATPase) Superfamily	490	0.327281	-1.6114
3.A.18	1.1	EUB1_1635	P38919	3.A.18.1.1	Eukaryotic initiation factor 4A-III - Homo sapiens (Human).		577	411	3 ~ 368	40 ~ 405	0.8905	5e-72	681	The Nuclear mRNA Exporter (mRNA-E) Family	347	0.291951	-1.7762
3.A.17	1.1	EUB1_1426	P08956	3.A.17.1.1	Type I restriction enzyme EcoKI R protein (EC 3.1.21.3) (R.EcoKI) - Escherichia coli.		772	1170	59 ~ 537	297 ~ 843	0.4675	3e-37	382	The Phage T7 Injectisome (T7 Injectisome) Family	452	0.284318	-1.81442
3.A.1	23.2	EUB1_0599	Q97JB8	3.A.1.23.2	Cobalt transport (ATPase component) - Clostridium acetobutylicum.		283	279	7 ~ 258	4 ~ 254	0.8996	5e-52	505	The ATP-binding Cassette (ABC) Superfamily	151	0.258718	-1.95055
3.A.6	3.1	EUB1_1079	O84676	3.A.6.3.1	Yops secretion ATPase - Chlamydia trachomatis.		538	442	260 ~ 518	130 ~ 395	0.6018	4e-16	199	The Type III (Virulence-related) Secretory Pathway (IIISP) Family	286	0.25805	-1.95428
2.A.53	8.1	EUB1_1784	Q8F8H7	2.A.53.8.1	Carbonic anhydrase (EC 4.2.1.1) - Leptospira interrogans.	10	194	750	14 ~ 115	543 ~ 645	0.1373	9e-12	156	The Sulfate Permease (SulP) Family	103	0.25716	-1.95926
2.A.88	4.2	EUB1_0696	A5I0E4	2.A.88.4.2	Probable transport protein OS=Clostridium botulinum (strain Hall / ATCC 3502 / NCTC 13319 / Type A) GN=CBO0951 PE=3 SV=1	5	177	162	12 ~ 171	3 ~ 160	0.9753	5e-29	304	The Vitamin Uptake Transporter (VUT or ECF) Family	90	0.246203	-2.02208
3.A.3	6.17	EUB1_0570	Q8TJZ4	3.A.3.6.17	Cadmium efflux ATPase OS=Methanosarcina acetivorans GN=cadA PE=4 SV=1	6	621	647	12 ~ 618	32 ~ 646	0.9505	1e-101	934	The P-type ATPase (P-ATPase) Superfamily	303	0.236888	-2.07772
3.A.1	117.2	EUB1_1411	O32748	3.A.1.117.2	PLASMID DNA FOR HORA - Lactobacillus brevis.	5	485	583	94 ~ 442	91 ~ 438	0.5969	1e-16	202	The ATP-binding Cassette (ABC) Superfamily	235	0.235173	-2.08821
3.A.1	14.2	EUB1_1660	P23878	3.A.1.14.2	Ferric enterobactin transport ATP-binding protein fepC - Escherichia coli.		258	271	1 ~ 248	5 ~ 256	0.9299	4e-46	453	The ATP-binding Cassette (ABC) Superfamily	115	0.21608	-2.21036
2.a.7	3.8	EUB1_0547	A9CFB8	2.a.7.3.8	Permease OS=Agrobacterium tumefaciens (strain C58 / ATCC 33970) GN=AGR_L_2619 PE=4 SV=1	10	298	297	21 ~ 136	13 ~ 133	0.4074	0.0003	93	The Drug/Metabolite Transporter (DMT) Superfamily	130	0.211551	-2.24093
3.A.1	125.3	EUB1_1246	Q2J9P4	3.A.1.125.3	Putative uncharacterized protein - Frankia sp. (strain CcI3).	9	662	843	521 ~ 661	704 ~ 843	0.1661	0.0002	99	The ATP-binding Cassette (ABC) Superfamily	288	0.21123	-2.24312
3.A.1	14.19	EUB1_1661	Q32AY2	3.A.1.14.19	Putative permease of iron compound ABC transport system OS=Shigella dysenteriae serotype 1 (strain Sd197) GN=shuU PE=4 SV=1	7	357	318	60 ~ 351	24 ~ 315	0.9182	1e-38	391	The ATP-binding Cassette (ABC) Superfamily	142	0.19296	-2.37363
4.C.1	1.6	EUB1_1263	P31552	4.C.1.1.6	PROBABLE CROTONOBETAINE/CARNITINE-COA LIGASE (EC 6.3.2.-) - Escherichia coli.		484	517	130 ~ 481	163 ~ 517	0.6867	4e-09	137	The Fatty Acid Transporter (FAT) Family	190	0.190532	-2.39189
3.D.8	1.1	EUB1_0493	Q59579	3.D.8.1.1	Tungsten-containing formylmethanofuran dehydrogenase II subunit C (EC 1.2.99.5) - Methanobacterium thermoautotrophicum (strain Marburg / DSM 2133).		240	270	1 ~ 150	67 ~ 214	0.5481	3e-13	170	The Na+- or H+-Pumping Formyl Methanofuran Dehydrogenase (FMF-DH) Family	91	0.183774	-2.444
9.B.28	2.1	EUB1_0614	C0C4M2	9.B.28.2.1	Putative uncharacterized protein OS=Clostridium hylemonae DSM 15053 GN=CLOHYLEM_07038 PE=4 SV=1	6	294	283	7 ~ 289	6 ~ 279	0.9682	5e-34	350	The Putative Essential Component of the MusEFGKI ABC Transporter, MusI (MusI) Family	111	0.183084	-2.44943
3.A.1	205.4	EUB1_0906	P43071	3.A.1.205.4	Multidrug resistance protein CDR1 - Candida albicans (Yeast).	12	496	1501	255 ~ 466	169 ~ 396	0.1519	1e-09	142	The ATP-binding Cassette (ABC) Superfamily	177	0.173207	-2.52943
3.A.1	208.4	EUB1_1707	Q09428	3.A.1.208.4	Sulfonylurea receptor 1 - Homo sapiens (Human).	17	831	1581	380 ~ 453	829 ~ 902	0.0468	5e-07	122	The ATP-binding Cassette (ABC) Superfamily	272	0.158956	-2.6533
2.A.7	3.2	EUB1_0695	P31125	2.A.7.3.2	Probable amino-acid metabolite efflux pump OS=Escherichia coli (strain K12) GN=eamA PE=1 SV=2	10	314	299	28 ~ 304	16 ~ 284	0.8997	1e-08	131	The Drug/Metabolite Transporter (DMT) Superfamily	100	0.154457	-2.69473
5.A.4	1.1	EUB1_0058	Q65GF4	5.A.4.1.1	SdhA OS=Bacillus licheniformis (strain DSM 13 / ATCC 14580) GN=sdhA PE=4 SV=1		448	587	1 ~ 424	1 ~ 441	0.7513	7e-42	420	NO FAMILY NAME	135	0.14624	-2.77359
2.A.39	3.5	EUB1_1213	Q9F467	2.A.39.3.5	Permease homolog HyuP - Arthrobacter aurescens.	12	461	478	16 ~ 461	14 ~ 464	0.9435	3e-42	423	The Nucleobase:Cation Symporter-1 (NCS1) Family	136	0.143175	-2.80415
3.A.11	1.1	EUB1_0100	P39695	3.A.11.1.1	COME OPERON PROTEIN 3 - Bacillus subtilis.	10	737	776	25 ~ 735	66 ~ 764	0.9008	8e-49	482	The Bacterial Competence-related DNA Transformation Transporter (DNA-T) Family	216	0.142315	-2.81284
9.A.8	1.5	EUB1_1352	Q7MVL1	9.A.8.1.5	Ferrous iron transport protein B - Porphyromonas gingivalis (Bacteroides gingivalis).	8	463	725	232 ~ 384	41 ~ 196	0.2152	0.0009	91	The Ferrous Iron Uptake (FeoB) Family	135	0.141509	-2.82103
3.A.1	122.2	EUB1_1472	O31712	3.A.1.122.2	Uncharacterized ABC transporter permease yknZ - Bacillus subtilis.	4	412	397	1 ~ 412	1 ~ 397	1	6e-33	343	The ATP-binding Cassette (ABC) Superfamily	116	0.136621	-2.87175
3.A.1	204.5	EUB1_0905	Q9H222	3.A.1.204.5	ATP-binding cassette sub-family G member 5 (Sterolin-1) - Homo sapiens (Human).	6	285	651	2 ~ 197	356 ~ 553	0.3041	0.0005	91	The ATP-binding Cassette (ABC) Superfamily	79	0.134408	-2.89531
2.A.98	1.3	EUB1_0874	P62723	2.A.98.1.3	Hypothetical UPF0324 membrane protein yeiH - Escherichia coli.	8	346	349	5 ~ 334	13 ~ 335	0.9255	6e-27	290	The Putative Sulfate Exporter (PSE) Family	92	0.128983	-2.95474
3.D.1	5.1	EUB1_0778	Q74GA3	3.D.1.5.1	NADH dehydrogenase I, F subunit - Geobacter sulfurreducens.		614	591	35 ~ 128	434 ~ 527	0.1591	1e-14	186	The H+ or Na+-translocating NADH Dehydrogenase (NDH) Family	153	0.120979	-3.04717
3.A.1	122.7	EUB1_1245	A8TDW7	3.A.1.122.7	ABC transporter related - Methanococcus voltae A3.		234	289	4 ~ 232	51 ~ 283	0.8062	1e-50	492	The ATP-binding Cassette (ABC) Superfamily	56	0.115983	-3.10802
2.A.39	3.6	EUB1_1215	D6R8X8	2.A.39.3.6	Hydantoin transport protein OS=Microbacterium liquefaciens PE=1 SV=1	12	460	501	3 ~ 438	8 ~ 447	0.8782	2e-42	424	The Nucleobase:Cation Symporter-1 (NCS1) Family	101	0.10656	-3.23027
3.A.1	130.1	EUB1_1739	Q9X433	3.A.1.130.1	ABC transporter homolog CylB - Streptococcus agalactiae.	6	297	292	4 ~ 246	1 ~ 243	0.8322	2e-19	224	The ATP-binding Cassette (ABC) Superfamily	54	0.0881701	-3.50357
3.A.5	2.2	EUB1_0788	P0A5Y8	3.A.5.2.2	Protein translocase subunit secA 1 OS=Mycobacterium tuberculosis GN=secA1 PE=1 SV=1		779	949	38 ~ 777	33 ~ 834	0.8451	0	1643	The General Secretory Pathway (Sec) Family	140	0.0872724	-3.51833
5.A.3	3.2	EUB1_0495	P18776	5.A.3.3.2	Anaerobic dimethyl sulfoxide reductase chain B (DMSO reductase iron- sulfur subunit) - Escherichia coli.		118	205	28 ~ 114	62 ~ 152	0.4439	3e-13	166	The Prokaryotic Molybdopterin-containing Oxidoreductase (PMO) Family	20	0.0819141	-3.60974
2.A.7	3.4	EUB1_1364	P39649	2.A.7.3.4	Hypothetical 31.3 kDa protein IN PTA 3'region - Bacillus subtilis.	10	301	296	152 ~ 297	145 ~ 288	0.4865	2e-07	121	The Drug/Metabolite Transporter (DMT) Superfamily	33	0.0531673	-4.23332
1.A.11	2.7	EUB1_1025	O28528	1.A.11.2.7	Ammonium transporter (Amt-2) OS=Archaeoglobus fulgidus GN=AF_1746 PE=4 SV=1	11	583	468	10 ~ 431	41 ~ 464	0.906	3e-87	812	The Ammonium Transporter Channel (Amt) Family	55	0.0457989	-4.44854
3.A.1	105.3	EUB1_1740	Q70J75	3.A.1.105.3	ATP-binding protein - Streptomyces griseus subsp. griseus.		304	325	4 ~ 300	1 ~ 314	0.9662	4e-40	402	The ATP-binding Cassette (ABC) Superfamily	28	0.0446674	-4.48463
5.A.3	3.3	EUB1_1116	Q9HR73	5.A.3.3.3	Molybdopterin oxidoreductase - Halobacterium salinarium (Halobacterium halobium).		311	262	57 ~ 109	64 ~ 119	0.2137	6e-06	108	The Prokaryotic Molybdopterin-containing Oxidoreductase (PMO) Family	28	0.0436642	-4.51741
2.A.6	5.4	EUB1_1413	O07800	2.A.6.5.4	Putative membrane protein mmpL8 - Mycobacterium tuberculosis.	12	429	1089	298 ~ 414	259 ~ 373	0.1056	9e-07	117	The Resistance-Nodulation-Cell Division (RND) Superfamily	37	0.0418531	-4.57852
3.A.15	3.1	EUB1_1127	Q9XD71	3.A.15.3.1	LspG - Legionella pneumophila.	1	130	140	13 ~ 74	4 ~ 65	0.4429	1e-06	109	The Outer Membrane Protein Secreting Main Terminal Branch (MTB) Family	8	0.0297566	-5.07065
8.A.5	1.1	EUB1_1731	Q14722	8.A.5.1.1	Voltage-gated potassium channel beta-1 subunit (K+ channel beta-1 subunit) (Kv-beta-1) - Homo sapiens (Human).		279	419	37 ~ 235	131 ~ 386	0.611	2e-06	113	The Voltage-gated K+ Channel β-subunit (Kvβ) Family	15	0.026068	-5.26157
1.A.11	1.4	EUB1_0654	O67997	1.A.11.1.4	AmtB OS=Azospirillum brasilense GN=amtB PE=4 SV=1	11	414	438	1 ~ 407	39 ~ 438	0.9132	3e-73	690	The Ammonium Transporter Channel (Amt) Family	21	0.0246138	-5.34439
3.D.8	1.2	EUB1_1290	Q48942	3.D.8.1.2	MOLYBDENUM-CONTAINING FORMYLMETHANOFURAN DEHYDROGENASE I SUBUNIT A (EC 1.2.99.5) (ALPHA SUBUNIT) - Methanosarcina barkeri.		449	584	34 ~ 96	5 ~ 67	0.1079	1e-05	107	The Na+- or H+-Pumping Formyl Methanofuran Dehydrogenase (FMF-DH) Family	20	0.0216171	-5.53168
3.A.15	1.1	EUB1_1129	P15645	3.A.15.1.1	General secretion pathway protein E (Type II traffic warden ATPase) (Pullulanase secretion protein pulE) - Klebsiella pneumoniae.		385	497	29 ~ 349	114 ~ 437	0.6519	5e-60	575	The Outer Membrane Protein Secreting Main Terminal Branch (MTB) Family	16	0.0201635	-5.63211
3.A.1	11.2	EUB1_0508	P0AFL1	3.A.1.11.2	Putrescine transport system permease protein potI - Escherichia coli.	6	277	281	24 ~ 268	22 ~ 274	0.9004	2e-35	362	The ATP-binding Cassette (ABC) Superfamily	10	0.0175039	-5.83618
2.A.35	2.2	EUB1_0513	Q8EI43	2.A.35.2.2	Hypothetical protein - Shewanella oneidensis.	12	502	526	102 ~ 501	71 ~ 492	0.8023	2e-20	235	The NhaC Na+:H+ Antiporter (NhaC) Family	11	0.0106358	-6.55493
3.A.1	106.8	EUB1_1730	O07549	3.A.1.106.8	Probable multidrug resistance ABC transporter ATP-binding/permease protein yheH OS=Bacillus subtilis GN=yheH PE=1 SV=1	5	553	673	64 ~ 547	152 ~ 639	0.7251	2e-43	434	The ATP-binding Cassette (ABC) Superfamily	12	0.0105339	-6.56881
3.A.1	106.5	EUB1_1729	A7VN01	3.A.1.106.5	Multidrug efflux pump SmdA - Serratia marcescens.	6	112	591	1 ~ 112	472 ~ 585	0.1929	3e-12	156	The ATP-binding Cassette (ABC) Superfamily	2	0.00862764	-6.85682
3.A.1	11.1	EUB1_0509	P0AFK4	3.A.1.11.1	Spermidine/putrescine transport system permease protein potB - Escherichia coli.	6	293	275	26 ~ 284	5 ~ 263	0.9418	1e-51	502	The ATP-binding Cassette (ABC) Superfamily	5	0.00827509	-6.91701
3.D.1	4.3	EUB1_0689	P72318	3.D.1.4.3	CooX - Rhodospirillum rubrum.		525	166	397 ~ 452	40 ~ 95	0.3373	0.002	89	The H+ or Na+-translocating NADH Dehydrogenase (NDH) Family	2	0.00184917	-9.07891
2.A.3	1.6	EUB1_0686	P37460	2.A.3.1.6	Proline-specific permease PROY - Salmonella typhimurium.	12	478	456	6 ~ 408	24 ~ 431	0.8947	5e-07	119	The Amino Acid-Polyamine-Organocation (APC) Family	0	0	#REF!

## Sheet: COR1
Family ID	Protein ID	ORF	Hit	TCID	Hit Description	Hit TMS	Qry. Length	Hit Length	Qry. Region	Hit Region	Percent Aln.	E-value	Score	Family Name	HT-seq Hits	RPKM/MedianRPKM	log2(relRPKM)		Row Labels	Sum of HT-seq Hits		Total Carbohydrate Transporter Hits	265743
2.A.1	6.6	COR1_1214	P76350	2.A.1.6.6	Shikimate transporter - Escherichia coli.	12	319	438	1 ~ 286	118 ~ 407	0.6621	7e-28	297	The Major Facilitator Superfamily (MFS)	0	0	#REF!		1.A.1	1294
9.B.32	1.2	COR1_0967	Q5HKQ0	9.B.32.1.2	9.B.32.1.2 Biofilm PIA synthesis N-acetylglucosaminyltransferase icaA	4	297	412	1 ~ 113	46 ~ 153	0.2621	2e-05	103	The DUF3302 or Pfam11742 (YibI) Family	0	0	#REF!		1.A.11	8
4.A.1	1.3	COR1_1830	P19642	4.A.1.1.3	PTS system, maltose and glucose-specific IIABC component (Maltose and glucose-permease IIABC component) (Phosphotransferase enzyme II, ABC component) (EC 2.7.1.69) - Escherichia coli.	10	524	530	3 ~ 513	2 ~ 519	0.9774	4e-61	586	The PTS Glucose-Glucoside (Glc) Family	85345	193.599	7.59693		1.A.2	11
3.A.1	1.16	COR1_1065	P58300	3.A.1.1.16	Maltotriose-binding protein precursor (Maltodextrin-binding protein) (MMBP) - Pyrococcus furiosus.		446	434	50 ~ 367	62 ~ 358	0.6843	1e-06	116	The ATP-binding Cassette (ABC) Superfamily	31223	83.1955	6.37843		1.A.22	26
8.A.8	1.1	COR1_0077	P0AA04	8.A.8.1.1	Phosphocarrier protein HPr - Escherichia coli.		91	85	1 ~ 86	1 ~ 83	0.9765	2e-11	149	The Phosphotransferase System HPr (HPr) Family	5043	65.4766	6.03291		1.A.23	183
3.A.2	1.1	COR1_1444	P0ABA4	3.A.2.1.1	ATP synthase delta chain - Escherichia coli.		155	177	48 ~ 139	77 ~ 168	0.5198	6e-06	104	The H+- or Na+-translocating F-type, V-type and A-type ATPase (F-ATPase) Superfamily	4205	32.1499	5.00674		1.A.33	905
4.A.2	1.8	COR1_1104	Q1LZ68	4.A.2.1.8	Constitutive fructose permease - Streptococcus mutans UA159.		150	150	4 ~ 136	1 ~ 133	0.8867	6e-27	285	The PTS Fructose-Mannitol (Fru) Family	4006	31.6448	4.9839		1.A.35	286
2.A.7	1.1	COR1_2108	P14319	2.A.7.1.1	Quaternary ammonium compound-resistance protein QACC (Quarternary ammonium determinant C) (Ethidium bromide resistance protein) (Multidrug resistance protein) - Staphylococcus aureus.	4	107	107	1 ~ 80	1 ~ 80	0.7477	1e-18	210	The Drug/Metabolite Transporter (DMT) Superfamily	2489	27.5139	4.78209		1.A.4	2510
3.A.1	2.1	COR1_1064	P02925	3.A.1.2.1	D-ribose-binding periplasmic protein precursor - Escherichia coli.		379	296	77 ~ 358	5 ~ 280	0.9324	3e-08	130	The ATP-binding Cassette (ABC) Superfamily	8654	27.1283	4.76173		1.A.62	50
4.A.6	1.7	COR1_0647	Q5M5W6	4.A.6.1.7	Mannose PTS system component IIAB - Streptococcus thermophilus (strain ATCC BAA-250 / LMG 18311).		328	330	2 ~ 327	3 ~ 329	0.9909	2e-91	846	The PTS Mannose-Fructose-Sorbose (Man) Family	5046	18.2726	4.19161		1.A.8	164
3.A.2	1.2	COR1_1446	P29710	3.A.2.1.2	ATP synthase gamma chain, sodium ion specific (EC 3.6.3.15) - Propionigenium modestum.		304	282	1 ~ 301	1 ~ 282	1	2e-42	422	The H+- or Na+-translocating F-type, V-type and A-type ATPase (F-ATPase) Superfamily	4563	17.8252	4.15585		1.B.12	2646
5.A.1	1.1	COR1_1430	P36655	5.A.1.1.1	THIOL:DISULFIDE INTERCHANGE PROTEIN DSBD PRECURSOR (C-TYPE CYTOCHROME BIOGENESIS PROTEIN CYCZ) (INNER MEMBRANE COPPER TOLERANCE PROTEIN) - Escherichia coli.	8	105	565	6 ~ 104	455 ~ 554	0.177	0.0003	86	The Disulfide Bond Oxidoreductase D (DsbD) Family	1453	16.3658	4.03261		1.B.33	1503
4.A.6	1.6	COR1_0649	Q2QKM2	4.A.6.1.6	EIID - Lactobacillus casei.	2	314	303	13 ~ 301	4 ~ 290	0.9472	1e-111	1014	The PTS Mannose-Fructose-Sorbose (Man) Family	4241	16.0408	4.00367		1.B.9	79
8.A.7	1.1	COR1_1102	P08839	8.A.7.1.1	PHOSPHOENOLPYRUVATE-PROTEIN PHOSPHOTRANSFERASE (EC 2.7.3.9) (PHOSPHOTRANSFERASE SYSTEM, ENZYME I) - Escherichia coli.		567	575	1 ~ 562	1 ~ 565	0.9826	1e-125	1139	The Phosphotransferase System Enzyme I (EI) Family	7607	15.9488	3.99538		1.C.82	1479
3.A.1	5.24	COR1_0615	Q8ZNJ8	3.A.1.5.24	Putative ATPase component of ABC-type transport system - Salmonella typhimurium.		258	529	1 ~ 255	1 ~ 262	0.4953	2e-16	198	The ATP-binding Cassette (ABC) Superfamily	3009	13.8449	3.79128		1.G.3	593
3.A.1	1.28	COR1_1066	Q00750	3.A.1.1.28	Multiple sugar-binding transport system permease protein msmF - Streptococcus mutans.	7	300	290	15 ~ 298	8 ~ 290	0.9759	2e-31	328	The ATP-binding Cassette (ABC) Superfamily	3357	13.2885	3.7321		2.A.1	2595
3.A.9	1.1	COR1_2067	Q02028	3.A.9.1.1	Stromal 70 kDa heat shock-related protein, chloroplast precursor - Pisum sativum (Garden pea).		426	706	3 ~ 425	69 ~ 492	0.6006	1e-153	1378	The Chloroplast Envelope Protein Translocase (CEPT or Tic-Toc) Family	4738	13.2165	3.72426		2.A.15	808
3.A.8	1.1	COR1_1851	P38523	3.A.8.1.1	GrpE protein homolog, mitochondrial precursor - Saccharomyces cerevisiae (Baker's yeast).		243	228	173 ~ 226	172 ~ 225	0.2368	9e-06	105	The Mitochondrial Protein Translocase (MPT) Family	2558	12.4943	3.6432		2.A.16	141
8.A.3	2.1	COR1_1365	P39851	8.A.3.2.1	CAPB protein - Staphylococcus aureus.		320	228	8 ~ 220	16 ~ 227	0.9298	2e-28	302	The Cytoplasmic Membrane-Periplasmic Auxiliary-1 (MPA1) Protein with Cytoplasmic (C) Domain (MPA1-C or MPA1+C) Family	3009	11.168	3.4813		2.A.2	3759
3.A.3	2.26	COR1_0442	A7IUR5	3.A.3.2.26	Putative uncharacterized protein M535L OS=Paramecium bursaria Chlorella virus MT325 GN=M535L PE=4 SV=1	9	282	871	224 ~ 273	605 ~ 654	0.0574	0.0008	89	The P-type ATPase (P-ATPase) Superfamily	2628	11.0652	3.46796		2.A.20	1236
8.A.3	2.3	COR1_1364	Q93E03	8.A.3.2.3	EpsC - Streptococcus thermophilus.	2	219	230	32 ~ 214	42 ~ 226	0.8043	4e-11	151	The Cytoplasmic Membrane-Periplasmic Auxiliary-1 (MPA1) Protein with Cytoplasmic (C) Domain (MPA1-C or MPA1+C) Family	2027	10.9824	3.45712		2.A.21	903
3.A.6	3.1	COR1_0058	O84671	3.A.6.3.1	Adenylate cyclase-like protein - Chlamydia trachomatis.	1	143	829	39 ~ 137	386 ~ 485	0.1206	2e-05	100	The Type III (Virulence-related) Secretory Pathway (IIISP) Family	1242	10.289	3.36303		2.A.23	361
1.B.12	4.1	COR1_1090	Q9F315	1.B.12.4.1	ATP-dependent Clp protease proteolytic subunit 1 OS=Streptomyces coelicolor GN=clpP1 PE=3 SV=1		206	219	26 ~ 196	36 ~ 205	0.7763	9e-49	475	The Autotransporter-1 (AT-1) Family	1716	9.88224	3.30484		2.A.26	68
3.D.1	5.1	COR1_0903	Q74GA3	3.D.1.5.1	NADH dehydrogenase I, F subunit - Geobacter sulfurreducens.		607	591	27 ~ 128	426 ~ 527	0.1726	2e-12	167	The H+ or Na+-translocating NADH Dehydrogenase (NDH) Family	4999	9.79099	3.29145		2.A.28	310
3.A.2	1.3	COR1_1441	P00854	3.A.2.1.3	ATP synthase A chain precursor (EC 3.6.1.34) (Protein 6) - Saccharomyces cerevisiae (Baker's yeast).	6	269	259	88 ~ 264	89 ~ 255	0.6448	6e-11	150	The H+- or Na+-translocating F-type, V-type and A-type ATPase (F-ATPase) Superfamily	2124	9.37424	3.2287		2.A.3	6
3.A.3	25.3	COR1_2216	Q830Z1	3.A.3.25.3	Cadmium-translocating P-type ATPase - Enterococcus faecalis (Streptococcus faecalis).	5	612	601	1 ~ 594	1 ~ 598	0.995	0	1879	The P-type ATPase (P-ATPase) Superfamily	4764	9.25457	3.21017		2.A.33	1403
3.A.1	3.3	COR1_1184	P30860	3.A.1.3.3	Arginine-binding periplasmic protein 2 precursor - Escherichia coli.		281	243	56 ~ 277	22 ~ 241	0.9053	5e-30	315	The ATP-binding Cassette (ABC) Superfamily	1891	7.99033	2.99826		2.A.35	291
1.C.82	1.1	COR1_0225	Q9ZK21	1.C.82.1.1	50S ribosomal protein L1 - Helicobacter pylori J99 (Campylobacter pylori J99).		234	234	18 ~ 224	20 ~ 226	0.8846	3e-51	498	The Pore-forming Amphipathic Helical Peptide HP(2-20) (HP2-20) Family	1479	7.50111	2.9071		2.A.37	551
3.A.1	3.16	COR1_2410	Q0P9X8	3.A.1.3.16	Major cell-binding factor - Campylobacter jejuni.		235	259	88 ~ 231	34 ~ 180	0.5676	4e-18	211	The ATP-binding Cassette (ABC) Superfamily	1413	7.13597	2.83511		2.A.38	1369
2.A.53	9.2	COR1_1586	P0AFR2	2.A.53.9.2	Putative sulfate transporter ychM OS=Escherichia coli (strain K12) GN=ychM PE=1 SV=2	12	326	559	201 ~ 279	88 ~ 171	0.1503	0.006	83	The Sulfate Permease (SulP) Family	1881	6.85319	2.77678		2.A.4	539
9.A.34	2.1	COR1_0212	Q6EE14	9.A.34.2.1	EvpH - Edwardsiella tarda.		862	870	4 ~ 807	11 ~ 849	0.9644	1e-119	1089	The Nuclear Export Complex (NEC) Family	4638	6.39877	2.67779		2.A.40	74
3.A.16	1.2	COR1_0106	P25694	3.A.16.1.2	Cell division control protein 48 - Saccharomyces cerevisiae (Baker's yeast).		633	835	168 ~ 418	475 ~ 727	0.303	3e-54	528	The Endoplasmic Reticular Retrotranslocon (ER-RT) Family	3334	6.26201	2.64662		2.A.44	318
3.A.1	103.1	COR1_0003	Q48475	3.A.1.103.1	O-antigen export system permease protein RFBA - Klebsiella pneumoniae.	6	276	259	33 ~ 272	19 ~ 255	0.9151	2e-13	171	The ATP-binding Cassette (ABC) Superfamily	1455	6.25914	2.64597		2.A.49	893
3.A.1	24.2	COR1_0818	O32167	3.A.1.24.2	MetQ protein - Bacillus subtilis subsp. subtilis str. 168.		278	274	37 ~ 276	31 ~ 271	0.8796	3e-39	395	The ATP-binding Cassette (ABC) Superfamily	1441	6.15443	2.62162		2.A.50	403
2.A.64	2.1	COR1_0482	Q9SJV5	2.A.64.2.1	TATC-like protein - Arabidopsis thaliana (Mouse-ear cress).	6	263	340	7 ~ 228	110 ~ 328	0.6441	2e-23	259	The Twin Arginine Targeting (Tat) Family	1258	5.67851	2.50551		2.A.53	1881
1.A.4	5.6	COR1_0042	Q9HCF6	1.A.4.5.6	Transient receptor potential cation channel subfamily M member 3 OS=Homo sapiens GN=TRPM3 PE=2 SV=4	7	528	1732	83 ~ 186	1222 ~ 1324	0.0595	0.005	85	The Transient Receptor Potential Ca2+ Channel (TRP-CC) Family	2510	5.65068	2.49842		2.A.55	311
9.A.4	2.1	COR1_0895	Q81WE1	9.A.4.2.1	YlmG protein - Bacillus anthracis.	2	86	87	14 ~ 74	15 ~ 72	0.6667	3e-09	129	The YggT or Fanciful K+ Uptake-B (FkuB; YggT) Family	405	5.56175	2.47554		2.A.59	131
3.A.1	132.3	COR1_0309	A0L4L0	3.A.1.132.3	Putative uncharacterized protein - Magnetococcus sp. (strain MC-1).		290	339	62 ~ 261	111 ~ 305	0.5752	7e-32	332	The ATP-binding Cassette (ABC) Superfamily	1342	5.49498	2.45811		2.A.6	1169
3.A.1	3.17	COR1_2174	Q8YSA2	3.A.1.3.17	Glutamine-binding periplasmic protein of glutamine ABC transporter - Anabaena sp. (strain PCC 7120).	3	274	501	55 ~ 273	35 ~ 249	0.4291	4e-30	316	The ATP-binding Cassette (ABC) Superfamily	1248	5.40776	2.43503		2.A.64	1258
3.A.3	2.21	COR1_0387	A9BJX0	3.A.3.2.21	Calcium-translocating P-type ATPase, PMCA-type OS=Petrotoga mobilis (strain DSM 10674 / SJ95) GN=Pmob_0991 PE=3 SV=1	8	892	887	4 ~ 885	3 ~ 883	0.9932	0	1819	The P-type ATPase (P-ATPase) Superfamily	3937	5.2491	2.39207		2.A.66	2123
3.A.1	17.6	COR1_1604	Q9CLH1	3.A.1.17.6	Putative uncharacterized protein OS=Pasteurella multocida GN=PM1263 PE=4 SV=1		350	315	53 ~ 149	27 ~ 122	0.3048	3e-11	155	The ATP-binding Cassette (ABC) Superfamily	1495	5.07406	2.34314		2.A.67	320
9.A.42	1.1	COR1_0492	P63744	9.A.42.1.1	Uncharacterized protein Rv1798/MT1847 - Mycobacterium tuberculosis.		508	610	10 ~ 89	329 ~ 407	0.1295	0.001	90	The Ferrous Iron Transporter (IroT/MavN) Family	2082	4.87143	2.28434		2.A.69	14
9.A.25	1.1	COR1_0634	O69733	9.A.25.1.1	Uncharacterized protein Rv3868/MT3981 OS=Mycobacterium tuberculosis GN=Rv3868 PE=3 SV=1		350	573	42 ~ 132	290 ~ 402	0.1972	8e-06	108	The Por Protein Secretin System (PorSS) Family	1369	4.64641	2.21612		2.A.7	2983
9.B.32	1.1	COR1_0111	Q52257	9.B.32.1.1	PLASMID PWQ799 RNAII AND RNAI GENES; AND RNAI MODULATOR PROTEIN (ROM), MOBILIZATION PROTEIN (MBEA, MBEB, MBEC, MBED), N-ACETYLMANNOSAMINE TRANSFERASE (RFBA), AND UDP-N-ACETYLGLUCOSAMINE 2-EPIMERASE (RFBC) GENES, COMPLETE CDS'S (MBEA, MBEB, MBEC	5	427	459	43 ~ 283	47 ~ 294	0.5403	4e-20	232	The DUF3302 or Pfam11742 (YibI) Family	1613	4.48888	2.16635		2.A.72	870
3.A.3	5.2	COR1_2321	P05425	3.A.3.5.2	PROBABLE COPPER EXPORTING ATPASE B (EC 3.6.3.4) - Enterococcus hirae.	8	665	745	14 ~ 657	102 ~ 744	0.8631	1e-174	1567	The P-type ATPase (P-ATPase) Superfamily	2487	4.4466	2.1527		2.A.78	26
3.A.5	9.1	COR1_1852	Q9UGP8	3.A.5.9.1	Translocation protein SEC63 homolog - Homo sapiens (Human).	3	324	760	6 ~ 66	104 ~ 164	0.0803	1e-09	139	The General Secretory Pathway (Sec) Family	1212	4.44297	2.15153		2.A.86	1056
1.B.33	1.3	COR1_0682	P0A9R7	1.B.33.1.3	Cell division ATP-binding protein ftsE - Escherichia coli.		410	222	180 ~ 406	2 ~ 221	0.991	2e-54	527	The Outer Membrane Protein Insertion Porin (Bam Complex) (OmpIP) Family	1503	4.3559	2.12297		2.A.87	252
2.A.38	4.5	COR1_1354	P73948	2.A.38.4.5	Slr1508 protein OS=Synechocystis sp. (strain PCC 6803) GN=slr1508 PE=4 SV=1		391	389	216 ~ 344	200 ~ 326	0.3265	0.004	85	The K+ Transporter (Trk) Family	1369	4.16002	2.05659		2.A.88	11
4.A.6	1.4	COR1_0988	Q9KIQ4	4.A.6.1.4	AgaV - Escherichia coli.		192	169	27 ~ 191	5 ~ 169	0.9763	2e-48	473	The PTS Mannose-Fructose-Sorbose (Man) Family	672	4.15118	2.05352		2.A.9	456
2.A.2	2.1	COR1_0744	P23936	2.A.2.2.1	LACTOSE PERMEASE (LACTOSE-PROTON SYMPORT) (LACTOSE TRANSPORT PROTEIN) - Streptococcus thermophilus.	12	180	634	39 ~ 172	498 ~ 634	0.2161	6e-23	252	The Glycoside-Pentoside-Hexuronide (GPH)	620	4.08434	2.0301		3.A.1	81402
3.D.8	1.2	COR1_1777	Q48941	3.D.8.1.2	MOLYBDENUM-CONTAINING FORMYLMETHANOFURAN DEHYDROGENASE I SUBUNIT F (EC 1.2.99.5) (POLYFERREDOXIN) - Methanosarcina barkeri.		329	346	169 ~ 226	20 ~ 86	0.1936	0.0006	91	The Na+- or H+-Pumping Formyl Methanofuran Dehydrogenase (FMF-DH) Family	1031	3.72214	1.89613		3.A.11	1664
3.A.1	24.1	COR1_0817	P31547	3.A.1.24.1	D-methionine transport system permease protein MetI - Escherichia coli.	5	223	217	14 ~ 223	8 ~ 217	0.9677	4e-30	315	The ATP-binding Cassette (ABC) Superfamily	697	3.70886	1.89098		3.A.12	957
3.A.1	5.26	COR1_0276	P66966	3.A.1.5.26	Putative peptide transport permease protein Rv1283c/MT1320 OS=Mycobacterium tuberculosis GN=Rv1283c PE=3 SV=1	6	330	325	7 ~ 330	4 ~ 325	0.9908	2e-47	466	The ATP-binding Cassette (ABC) Superfamily	982	3.53451	1.82151		3.A.16	4291
1.A.1	5.6	COR1_0773	O65718	1.A.1.5.6	Cyclic nucleotide-gated ion channel 2 - Arabidopsis thaliana (Mouse-ear cress).	6	246	726	30 ~ 89	526 ~ 585	0.0826	0.0006	90	The Voltage-gated Ion Channel (VIC) Superfamily	729	3.51743	1.81452		3.A.17	819
3.A.3	6.5	COR1_0508	Q8L158	3.A.3.6.5	P type ATPase BXA1 - Oscillatoria brevis.	5	660	660	67 ~ 660	73 ~ 660	0.8909	1e-165	1489	The P-type ATPase (P-ATPase) Superfamily	1948	3.50926	1.81117		3.A.18	399
2.A.33	1.2	COR1_0488	Q56725	2.A.33.1.2	Na+/H+ antiporter - Vibrio parahaemolyticus.	11	486	383	72 ~ 467	31 ~ 376	0.9034	3e-59	570	The NhaA Na+:H+ Antiporter (NhaA) Family	1403	3.43111	1.77868		3.A.2	10892
1.G.3	1.2	COR1_0074	P14340	1.G.3.1.2	Genome polyprotein OS=Dengue virus type 2 (strain Thailand/NGS-C/1944) PE=1 SV=2	16	206	3391	5 ~ 55	1082 ~ 1127	0.0136	0.002	83	The Viral Pore-forming Membrane Fusion Protein-3 (VMFP3) Family	593	3.41502	1.77189		3.A.3	19643
3.A.1	140.1	COR1_0681	P0AC31	3.A.1.140.1	Cell division protein ftsX OS=Escherichia coli O6 GN=ftsX PE=3 SV=1	4	310	352	11 ~ 236	58 ~ 273	0.6136	2e-09	137	The ATP-binding Cassette (ABC) Superfamily	891	3.41344	1.77122		3.A.4	149
9.B.10	1.1	COR1_1677	P94400	9.B.10.1.1	Putative metal chaperone yciC OS=Bacillus subtilis GN=yciC PE=2 SV=1		374	397	3 ~ 369	2 ~ 375	0.9421	1e-85	796	The Putative Tripartite Zn2+Transporter (TZT) Family	1063	3.37673	1.75563		3.A.5	3971
3.A.1	12.8	COR1_2078	Q93A34	3.A.1.12.8	BilEB - Listeria monocytogenes.	6	514	504	11 ~ 514	10 ~ 504	0.9821	1e-68	652	The ATP-binding Cassette (ABC) Superfamily	1445	3.34157	1.74053		3.A.6	1904
3.D.6	1.1	COR1_2079	Q07394	3.D.6.1.1	PUTATIVE IRON-SULFUR PROTEIN - Rhodobacter capsulatus (Rhodopseudomonas capsulata).		202	187	150 ~ 202	106 ~ 160	0.2941	4e-07	116	The Putative Ion (H+ or Na+)-translocating NADH	554	3.25339	1.70194		3.A.7	1618
2.A.2	6.2	COR1_2019	Q9A612	2.A.2.6.2	Transporter, putative OS=Caulobacter crescentus GN=CC_2283 PE=4 SV=1	14	452	541	17 ~ 247	43 ~ 262	0.4067	1e-37	384	The Glycoside-Pentoside-Hexuronide (GPH)	1212	3.18664	1.67204		3.A.8	2558
3.A.5	2.2	COR1_0255	P0A5Z2	3.A.5.2.2	Preprotein translocase subunit secY OS=Mycobacterium tuberculosis GN=secY PE=3 SV=1	10	428	441	1 ~ 428	1 ~ 441	1	1e-101	932	The General Secretory Pathway (Sec) Family	1145	3.17903	1.66859		3.A.9	4738
3.D.1	6.4	COR1_0598	Q6UKY4	3.D.1.6.4	Acyl carrier protein 1 - Chlamydomonas reinhardtii.		79	128	22 ~ 75	67 ~ 121	0.4297	9e-08	116	The H+ or Na+-translocating NADH Dehydrogenase (NDH) Family	208	3.10739	1.6357		3.D.1	6254
2.A.2	5.1	COR1_1956	Q93KC2	2.A.2.5.1	Oligogalacturonide transporter - Erwinia chrysanthemi.	11	517	508	7 ~ 514	2 ~ 499	0.9803	5e-78	732	The Glycoside-Pentoside-Hexuronide (GPH)	1294	2.97504	1.57291		3.D.6	554
1.A.1	4.5	COR1_1804	Q9M8S6	1.A.1.4.5	Potassium channel SKOR (Stelar K(+) outward rectifying channel) - Arabidopsis thaliana (Mouse-ear cress).	6	223	828	1 ~ 106	393 ~ 495	0.1244	3e-06	109	The Voltage-gated Ion Channel (VIC) Superfamily	552	2.93729	1.55448		3.D.8	1117
3.A.5	8.1	COR1_0024	P14906	3.A.5.8.1	Translocation protein (NPL1 protein) - Saccharomyces cerevisiae (Baker's yeast).	3	390	663	6 ~ 77	125 ~ 203	0.1192	1e-08	133	The General Secretory Pathway (Sec) Family	958	2.91855	1.54525		3.D.9	440
2.A.20	1.2	COR1_0787	P43676	2.A.20.1.2	Probable low-affinity inorganic phosphate transporter 2 - Escherichia coli.	10	330	499	17 ~ 210	27 ~ 246	0.4409	2e-25	277	The Inorganic Phosphate Transporter (PiT) Family	798	2.87224	1.52218		4.A.1	86116
2.A.86	1.5	COR1_0644	C9VRY8	2.A.86.1.5	Permease OS=Brucella abortus bv. 9 str. C68 GN=BARG_01524 PE=4 SV=1		448	658	63 ~ 405	78 ~ 414	0.5122	2e-12	165	The Autoinducer-2 Exporter (AI-2E) Family (Formerly the PerM Family, TC #9.B.22)	1056	2.80123	1.48606		4.A.2	4372
4.A.5	1.4	COR1_0899	Q8FCM6	4.A.5.1.4	Putative phosphotransferase system enzyme subunit OS=Escherichia coli O6 GN=c4277 PE=4 SV=1		151	161	16 ~ 137	23 ~ 144	0.7578	6e-19	216	The PTS Galactitol (Gat) Family	336	2.63668	1.39872		4.A.3	533
3.A.1	135.2	COR1_1057	Q9A1K5	3.A.1.135.2	Putative ABC transporter, ATP-binding protein (Multidrug resistance ABC transporter ATP-binding and permease protein) - Streptococcus pyogenes serotype M1.	5	591	568	23 ~ 582	9 ~ 564	0.9789	2e-74	702	The ATP-binding Cassette (ABC) Superfamily	1303	2.62105	1.39015		4.A.5	336
3.A.1	1.26	COR1_1069	P94360	3.A.1.1.26	Probable multiple sugar-binding transport ATP-binding protein msmX - Bacillus subtilis.		399	365	1 ~ 393	1 ~ 360	0.9863	1e-112	1026	The ATP-binding Cassette (ABC) Superfamily	874	2.60269	1.38		4.A.6	10492
9.A.19	1.2	COR1_1307	Q5SMG8	9.A.19.1.2	Mg2+ transporter MgtE - Thermus thermophilus (strain HB8 / ATCC 27634 / DSM 579).	5	607	450	181 ~ 504	22 ~ 351	0.7333	2e-27	297	The Lipid Intermediate Transporter (Arv1) Family	1311	2.56771	1.36048		4.C.1	284
3.A.5	1.1	COR1_0601	P10121	3.A.5.1.1	CELL DIVISION PROTEIN FTSY - Escherichia coli.		305	497	3 ~ 297	192 ~ 492	0.6056	8e-61	581	The General Secretory Pathway (Sec) Family	656	2.55426	1.3529		5.A.1	1453
3.D.9	1.1	COR1_0436	Q9P9F8	3.D.9.1.1	F420H2 dehydrogenase subunit FpoI - Methanosarcina mazei (Methanosarcina frisia).		207	136	157 ~ 204	41 ~ 99	0.4338	6e-05	98	The H+-translocating F420H2Dehydrogenase (F420H2DH) Family	440	2.52171	1.3344		5.A.4	298
9.A.8	1.7	COR1_0183	A9P5Q3	9.A.8.1.7	FeoB OS=Magnetospirillum gryphiswaldense MSR-1 PE=4 SV=1	9	465	704	160 ~ 330	1 ~ 159	0.2259	6e-05	102	The Ferrous Iron Uptake (FeoB) Family	978	2.49961	1.3217		5.B.1	397
4.A.1	2.2	COR1_2276	P08722	4.A.1.2.2	PTS system, beta-glucoside-specific IIABC component (EIIABC-BGL) (Beta-glucoside-permease IIABC component) (Phosphotransferase enzyme II, ABC component) (EC 2.7.1.69) (EII-BGL) - Escherichia coli.	11	75	625	9 ~ 75	4 ~ 70	0.1072	1e-18	210	The PTS Glucose-Glucoside (Glc) Family	149	2.37503	1.24794		8.A.3	5198
9.A.34	1.1	COR1_2238	B2D7K2	9.A.34.1.1	VgrG protein OS=Vibrio cholerae MZO-3 GN=vgrG-3 PE=4 SV=1		314	1017	80 ~ 136	712 ~ 770	0.058	0.001	88	The Nuclear Export Complex (NEC) Family	616	2.32991	1.22027		8.A.5	147
3.D.1	7.1	COR1_1196	Q0P857	3.D.1.7.1	NADH-quinone oxidoreductase subunit I OS=Campylobacter jejuni GN=nuoI PE=3 SV=1		412	213	338 ~ 394	79 ~ 140	0.2911	0.0005	93	The H+ or Na+-translocating NADH Dehydrogenase (NDH) Family	805	2.3217	1.21518		8.A.7	7607
3.A.1	120.6	COR1_0504	P43672	3.A.1.120.6	ABC transporter ATP-binding protein uup OS=Escherichia coli (strain K12) GN=uup PE=1 SV=2		581	635	27 ~ 538	3 ~ 512	0.8031	3e-60	579	The ATP-binding Cassette (ABC) Superfamily	1126	2.30395	1.20411		8.A.8	5043
9.B.74	1.1	COR1_0574	P49022	9.B.74.1.1	Phage infection protein - Lactococcus lactis subsp. lactis (Streptococcus lactis).	6	738	901	437 ~ 717	595 ~ 879	0.3163	4e-37	381	The Phage Infection Protein (PIP) Family	1419	2.28635	1.19305		9.A.19	1311
3.A.1	14.1	COR1_0305	P15031	3.A.1.14.1	Iron(III) dicitrate transport ATP-binding protein fecE - Escherichia coli.		969	255	465 ~ 592	109 ~ 229	0.4745	6e-09	139	The ATP-binding Cassette (ABC) Superfamily	1802	2.21178	1.1452		9.A.25	1369
9.A.40	2.1	COR1_2347	P54428	9.A.40.2.1	HYPOTHETICAL 49.0 KDA PROTEIN IN BLTD-TRKA INTERGENIC REGION - Bacillus subtilis.	3	452	434	17 ~ 423	16 ~ 429	0.9539	1e-38	391	The HlyC/CorC (HCC) Family	830	2.18227	1.12583		9.A.34	5254
3.A.1	1.6	COR1_1009	Q48398	3.A.1.1.6	CymH protein OS=Klebsiella oxytoca GN=cymH PE=4 SV=1		1059	598	29 ~ 585	73 ~ 598	0.8796	3e-47	470	The ATP-binding Cassette (ABC) Superfamily	1918	2.15421	1.10716		9.A.4	405
2.A.9	3.1	COR1_1162	P25714	2.A.9.3.1	60 KDA INNER-MEMBRANE PROTEIN - Escherichia coli.	6	253	548	2 ~ 215	332 ~ 531	0.365	1e-20	235	The Membrane Protein Insertase (YidC/Alb3/Oxa1) Family	456	2.13949	1.09727		9.A.40	830
2.A.6	4.1	COR1_0080	P0AG90	2.A.6.4.1	Protein-export membrane protein secD - Escherichia coli.	5	495	615	106 ~ 446	232 ~ 592	0.587	2e-42	424	The Resistance-Nodulation-Cell Division (RND) Superfamily	881	2.11541	1.08094		9.A.42	2082
3.A.1	7.1	COR1_0843	P0AAH0	3.A.1.7.1	Phosphate import ATP-binding protein pstB - Escherichia coli.		274	257	25 ~ 274	9 ~ 257	0.9689	9e-69	649	The ATP-binding Cassette (ABC) Superfamily	488	2.11457	1.08037		9.A.49	1
3.A.1	6.3	COR1_1603	P0A4W2	3.A.1.6.3	Sulfate/thiosulfate import ATP-binding protein cysA - Mycobacterium tuberculosis.		262	353	36 ~ 211	32 ~ 210	0.5071	4e-33	342	The ATP-binding Cassette (ABC) Superfamily	465	2.10696	1.07516		9.A.8	3737
3.A.1	4.1	COR1_0426	P0AEX7	3.A.1.4.1	High-affinity branched-chain amino acid transport system permease protein livH - Escherichia coli.	8	291	308	1 ~ 291	6 ~ 308	0.9838	4e-53	514	The ATP-binding Cassette (ABC) Superfamily	513	2.09334	1.06581		9.B.10	1063
3.A.1	17.3	COR1_1605	Q57306	3.A.1.17.3	Probable ABC transporter permease protein HI0355 - Haemophilus influenzae.	6	278	245	44 ~ 243	19 ~ 218	0.8163	2e-35	361	The ATP-binding Cassette (ABC) Superfamily	484	2.06714	1.04763		9.B.27	41
2.A.1	40.2	COR1_0053	O34987	2.A.1.40.2	Hypoxanthine/guanine permease (Hypothetical protein) - Bacillus subtilis.	13	437	440	1 ~ 437	1 ~ 439	0.9977	1e-58	564	The Major Facilitator Superfamily (MFS)	737	2.00416	1.003		9.B.28	207
3.A.1	20.1	COR1_1574	O54371	3.A.1.20.1	PUTATIVE PERMEASE SHID - Treponema hyodysenteriae (Serpulina hyodysenteriae).	5	570	277	11 ~ 282	2 ~ 275	0.9892	2e-29	314	The ATP-binding Cassette (ABC) Superfamily	959	2.00007	1.00005		9.B.29	4
3.A.1	121.4	COR1_0147	Q83XH1	3.A.1.121.4	ABC transporter - Clostridium hathewayi.		664	546	2 ~ 524	1 ~ 520	0.9524	4e-73	691	The ATP-binding Cassette (ABC) Superfamily	1082	1.93746	0.954164		9.B.3	431
3.A.1	5.27	COR1_0292	P33950	3.A.1.5.27	Heme-binding protein A OS=Haemophilus influenzae GN=hbpA PE=1 SV=2		539	547	105 ~ 365	98 ~ 382	0.521	5e-20	232	The ATP-binding Cassette (ABC) Superfamily	876	1.93191	0.950029		9.B.30	131
2.A.15	1.1	COR1_2169	P54417	2.A.15.1.1	GLYCINE BETAINE TRANSPORTER OPUD - Bacillus subtilis.	12	499	512	31 ~ 499	27 ~ 493	0.9121	4e-40	405	The Betaine/Carnitine/Choline Transporter (BCCT) Family	808	1.9246	0.944556		9.B.31	349
3.A.1	3.14	COR1_0203	P42200	3.A.1.3.14	Probable amino-acid ABC transporter permease protein yckJ - Bacillus subtilis.	5	212	234	26 ~ 210	49 ~ 231	0.7821	2e-38	387	The ATP-binding Cassette (ABC) Superfamily	338	1.89159	0.919596		9.B.32	2025
9.B.31	1.1	COR1_0137	P60782	9.B.31.1.1	UPF0078 membrane protein ygiH - Escherichia coli.	5	225	205	15 ~ 225	9 ~ 202	0.9463	4e-12	160	The YqiH (YqiH) Family	349	1.84063	0.8802		9.B.33	480
9.A.8	1.5	COR1_0138	Q7MVL1	9.A.8.1.5	Ferrous iron transport protein B - Porphyromonas gingivalis (Bacteroides gingivalis).	8	443	725	181 ~ 371	35 ~ 224	0.2621	4e-07	120	The Ferrous Iron Uptake (FeoB) Family	669	1.79464	0.843697		9.B.45	251
9.A.8	1.2	COR1_0029	O25396	9.A.8.1.2	IRON(II) TRANSPORT PROTEIN (FEOB) - Helicobacter pylori (Campylobacter pylori).	8	332	642	42 ~ 107	6 ~ 70	0.1012	0.0004	93	The Ferrous Iron Uptake (FeoB) Family	501	1.79241	0.8419		9.B.55	236
3.A.1	12.3	COR1_2077	Q45460	3.A.1.12.3	Choline transport ATP-binding protein opuBA - Bacillus subtilis.		272	381	10 ~ 244	6 ~ 240	0.6168	5e-66	626	The ATP-binding Cassette (ABC) Superfamily	402	1.7547	0.811224		9.B.59	181
3.A.16	1.1	COR1_1566	P55072	3.A.16.1.1	Transitional endoplasmic reticulum ATPase (TER ATPase) (15S Mg(2+)- ATPase p97 subunit) (Valosin-containing protein) (VCP) - Homo sapiens (Human).		654	806	171 ~ 413	190 ~ 430	0.299	8e-48	473	The Endoplasmic Reticular Retrotranslocon (ER-RT) Family	957	1.7398	0.798925		9.B.74	1419
9.A.8	1.6	COR1_0738	Q7MV19	9.A.8.1.6	Ferrous iron transport protein B - Porphyromonas gingivalis (Bacteroides gingivalis).	8	807	844	13 ~ 804	3 ~ 843	0.9964	1e-126	1149	The Ferrous Iron Uptake (FeoB) Family	1173	1.72852	0.789538		9.B.75	7
2.A.1	1.26	COR1_2319	O34718	2.A.1.1.26	METABOLITE TRANSPORT PROTEIN - Bacillus subtilis.	12	464	473	2 ~ 440	19 ~ 456	0.926	1e-127	1155	The Major Facilitator Superfamily (MFS)	669	1.71354	0.776977		9.B.78	323
2.A.49	6.1	COR1_0055	P74477	2.A.49.6.1	Chloride channel protein - Synechocystis sp. (strain PCC 6803).	11	541	899	88 ~ 426	95 ~ 433	0.3771	2e-25	279	The Chloride Carrier/Channel (ClC) Family	744	1.63474	0.709064		Grand Total	328409
1.A.33	1.3	COR1_0191	P08107	1.A.33.1.3	Heat shock 70 kDa protein 1 (HSP70.1) (HSP70-1/HSP70-2) - Homo sapiens (Human).		347	641	15 ~ 273	7 ~ 324	0.4961	9e-07	116	The Cation Channel-forming Heat Shock Protein-70 (Hsp70) Family	473	1.61922	0.695302
3.A.3	4.1	COR1_0358	P36640	3.A.3.4.1	MG(2+) TRANSPORT ATPASE, P-TYPE 1 (EC 3.6.3.2) - Salmonella typhimurium.	10	909	902	9 ~ 906	26 ~ 900	0.9701	0	1807	The P-type ATPase (P-ATPase) Superfamily	1208	1.5805	0.660377
3.A.1	5.18	COR1_2358	O51308	3.A.1.5.18	Oligopeptide ABC transporter, periplasmic oligopeptide-binding protein - Borrelia burgdorferi (Lyme disease spirochete).		535	541	49 ~ 519	32 ~ 512	0.8891	1e-37	384	The ATP-binding Cassette (ABC) Superfamily	710	1.57751	0.65765
3.A.1	135.1	COR1_2307	Q9CIP6	3.A.1.135.1	ABC transporter ATP binding and permease protein - Lactococcus lactis (subsp. lactis) (Streptococcus lactis).	5	576	573	47 ~ 572	50 ~ 573	0.9145	6e-75	706	The ATP-binding Cassette (ABC) Superfamily	752	1.55204	0.634162
2.A.87	2.2	COR1_1650	D3EWM9	2.A.87.2.2	Substrate-specific component RibU of riboflavin ECF transporter OS=Staphylococcus aureus (strain 04-02981) GN=ribU PE=3 SV=1		193	181	20 ~ 189	3 ~ 178	0.9724	2e-05	101	The Prokaryotic Riboflavin Transporter (P-RFT) Family	252	1.54865	0.631015
3.A.3	5.15	COR1_2220	Q3MNJ6	3.A.3.5.15	Cation-transporting ATPase - Enterococcus faecium (Streptococcus faecium).	8	863	811	6 ~ 757	65 ~ 803	0.9112	1e-179	1608	The P-type ATPase (P-ATPase) Superfamily	1092	1.50482	0.589593
2.A.44	3.1	COR1_2271	P0AC26	2.A.44.3.1	Probable nitrite transporter - Escherichia coli.	6	253	268	21 ~ 247	21 ~ 246	0.8433	4e-38	385	NO FAMILY NAME	318	1.49201	0.57726
2.A.20	2.6	COR1_1283	Q5BL44	2.A.20.2.6	Sodium-dependent phosphate transporter 1 OS=Xenopus tropicalis GN=slc20a1 PE=2 SV=1	10	349	685	177 ~ 345	509 ~ 678	0.2482	4e-13	170	The Inorganic Phosphate Transporter (PiT) Family	438	1.49083	0.576117
2.A.66	1.1	COR1_1620	Q9JV27	2.A.66.1.10	Probable multidrug resistance protein norM (Na(+)/drug antiporter) (Multidrug-efflux transporter) - Neisseria meningitidis (serogroup A).	12	476	459	259 ~ 420	246 ~ 409	0.3573	2e-10	148	The Multidrug/Oligosaccharidyl-lipid/Polysaccharide (MOP) Flippase Superfamily	590	1.47315	0.558901
3.A.11	3.1	COR1_0582	Q9ZKE4	3.A.11.3.1	Primosomal protein N' OS=Helicobacter pylori J99 GN=priA PE=3 SV=1		777	619	253 ~ 777	129 ~ 619	0.7932	2e-74	704	The Bacterial Competence-related DNA Transformation Transporter (DNA-T) Family	956	1.4631	0.549025
2.A.66	4.1	COR1_0303	P37169	2.A.66.4.1	Virulence factor mviN - Salmonella typhimurium.	13	547	524	26 ~ 391	18 ~ 379	0.6908	4e-12	164	The Multidrug/Oligosaccharidyl-lipid/Polysaccharide (MOP) Flippase Superfamily	667	1.4495	0.535555
3.A.3	5.24	COR1_1135	Q97VH4	3.A.3.5.24	Cation transporting ATPase (PacS) OS=Sulfolobus solfataricus GN=pacS PE=4 SV=1	6	124	755	49 ~ 124	17 ~ 86	0.0927	8e-07	110	The P-type ATPase (P-ATPase) Superfamily	148	1.41293	0.498688
9.B.33	1.1	COR1_1891	Q81JL2	9.B.33.1.1	Sensor protein lytS OS=Bacillus anthracis GN=lytS PE=3 SV=1	6	404	589	19 ~ 393	210 ~ 571	0.6146	2e-60	578	The Sensor Histidine Kinase (SHK) Family	480	1.41173	0.497467
9.B.32	1.3	COR1_1795	P75905	9.B.32.1.3	HYPOTHETICAL 50.8 KDA PROTEIN IN PHOH-CSGG INTERGENIC REGION - Escherichia coli.	5	349	441	6 ~ 208	75 ~ 277	0.4603	9e-09	133	The DUF3302 or Pfam11742 (YibI) Family	412	1.40233	0.487831
2.A.72	1.1	COR1_0749	P63183	2.A.72.1.1	Low affinity potassium transport system protein kup - Escherichia coli.	12	748	622	28 ~ 462	14 ~ 441	0.6881	6e-67	638	The K+ Uptake Permease (KUP) Family	870	1.38306	0.467859
9.A.8	1.3	COR1_0653	P73182	9.A.8.1.3	Ferrous iron transport protein B homolog - Synechocystis sp. (strain PCC 6803).	8	358	614	5 ~ 92	21 ~ 93	0.1189	0.0002	96	The Ferrous Iron Uptake (FeoB) Family	416	1.38042	0.465107
4.A.3	2.6	COR1_1119	Q9KSH4	4.A.3.2.6	PTS system, cellobiose-specific IIC component OS=Vibrio cholerae GN=VC_1282 PE=4 SV=1	10	435	446	8 ~ 426	14 ~ 428	0.9305	5e-73	688	The PTS Lactose-N,N'-Diacetylchitobiose-β-glucoside (Lac) Family	498	1.36045	0.444088
3.A.7	7.1	COR1_0481	Q07711	3.A.7.7.1	DNA topoisomerase I (EC 5.99.1.2) (Omega-protein) (Relaxing enzyme) (Untwisting enzyme) (Swivelase) - Staphylococcus aureus.		861	700	145 ~ 676	101 ~ 646	0.78	4e-34	356	The Type IV (Conjugal DNA-Protein Transfer or VirB) Secretory Pathway (IVSP) Family	982	1.35638	0.43976
3.A.1	5.1	COR1_1142	P06202	3.A.1.5.1	Periplasmic oligopeptide-binding protein precursor - Salmonella typhimurium.		546	543	103 ~ 518	99 ~ 521	0.779	1e-34	359	The ATP-binding Cassette (ABC) Superfamily	621	1.352	0.435099
3.A.7	11.1	COR1_1158	Q5EP68	3.A.7.11.1	ParA - Neisseria gonorrhoeae.		266	295	17 ~ 253	6 ~ 254	0.8441	3e-13	170	The Type IV (Conjugal DNA-Protein Transfer or VirB) Secretory Pathway (IVSP) Family	302	1.34787	0.430678
3.A.12	1.1	COR1_0034	P21458	3.A.12.1.1	Stage III sporulation protein E - Bacillus subtilis.	4	863	787	393 ~ 852	332 ~ 785	0.5769	1e-119	1091	The Septal DNA Translocator (S-DNA-T) Family	957	1.31879	0.399211
2.A.4	3.3	COR1_1551	O35149	2.A.4.3.3	Zinc transporter 4 - Mus musculus (Mouse).	6	377	430	40 ~ 159	135 ~ 264	0.3023	3e-07	120	The Cation Diffusion Facilitator (CDF) Family	393	1.23849	0.308583
3.A.1	122.7	COR1_1269	A8TDW7	3.A.1.122.7	ABC transporter related - Methanococcus voltae A3.		233	289	2 ~ 231	50 ~ 283	0.8097	9e-56	536	The ATP-binding Cassette (ABC) Superfamily	243	1.23771	0.307671
3.A.1	121.2	COR1_1297	O54396	3.A.1.121.2	PRISTINAMYCIN RESISTANCE PROTEIN VGAB - Staphylococcus aureus.		489	552	18 ~ 478	27 ~ 475	0.8134	1e-35	366	The ATP-binding Cassette (ABC) Superfamily	507	1.2323	0.301353
3.A.7	13.1	COR1_0171	Q7CM88	3.A.7.13.1	Signal peptidase I - Bacillus anthracis str. A2012.		191	183	23 ~ 176	12 ~ 178	0.9126	5e-15	184	The Type IV (Conjugal DNA-Protein Transfer or VirB) Secretory Pathway (IVSP) Family	198	1.2295	0.298068
2.A.50	2.1	COR1_0556	P39580	2.A.50.2.1	Protein dltB - Bacillus subtilis.	9	391	395	28 ~ 383	28 ~ 389	0.9165	9e-56	539	The Glycerol Uptake (GUP) Family	403	1.22461	0.29232
2.A.1	24.1	COR1_0523	P25568	2.A.1.24.1	Hypothetical 58.8 kDa protein in GLK1-SRO9 intergenic region - Saccharomyces cerevisiae (Baker's yeast).	10	408	528	129 ~ 376	201 ~ 480	0.5303	1e-07	124	The Major Facilitator Superfamily (MFS)	411	1.19696	0.259381
4.A.6	1.5	COR1_1734	P42911	4.A.6.1.5	PTS system, N-acetylgalactosamine-specific IID component (EIID-AGA) (N-acetylgalactosamine-permease IID component) (Phosphotransferase enzyme II, D component) - Escherichia coli.	6	286	263	18 ~ 261	2 ~ 239	0.9049	2e-37	379	The PTS Mannose-Fructose-Sorbose (Man) Family	280	1.16249	0.217219
3.A.1	5.11	COR1_1143	P75798	3.A.1.5.11	Inner membrane ABC transporter permease protein yliC - Escherichia coli.	6	311	306	1 ~ 304	1 ~ 304	0.9935	2e-61	586	The ATP-binding Cassette (ABC) Superfamily	304	1.16089	0.215234
3.A.6	1.1	COR1_0095	P40290	3.A.6.1.1	PROBABLE ATP SYNTHASE YSCN (EC 3.6.1.34) (YOPS SECRETION ATPASE) - Yersinia enterocolitica.		680	439	406 ~ 644	147 ~ 387	0.549	1e-14	186	The Type III (Virulence-related) Secretory Pathway (IIISP) Family	662	1.15753	0.21105
5.B.1	4.3	COR1_1712	Q6EMC0	5.B.1.4.3	Ferric-chelate reductase - Solanum lycopersicum (Tomato) (Lycopersicon esculentum).	9	423	719	187 ~ 333	315 ~ 460	0.2031	6e-10	144	The Phagocyte (gp91phox) NADPH Oxidase Family	397	1.11526	0.157376
1.A.35	3.1	COR1_0335	Q58439	1.A.35.3.1	PUTATIVE MAGNESIUM AND COBALT TRANSPORT PROTEIN CORA - Methanococcus jannaschii.	2	314	317	22 ~ 314	29 ~ 317	0.9117	3e-22	249	The CorA Metal Ion Transporter (MIT) Family	286	1.08174	0.113358
3.A.3	23.2	COR1_0196	Q835V4	3.A.3.23.2	Cation-transporting ATPase, E1-E2 family - Enterococcus faecalis (Streptococcus faecalis).	9	729	806	2 ~ 642	98 ~ 741	0.799	1e-112	1025	The P-type ATPase (P-ATPase) Superfamily	655	1.06838	0.0954241
2.A.1	42.2	COR1_0791	Q89SS6	2.A.1.42.2	2-acylglycerophosphoethanolamine acyltransferase (EC 6.2.1.20) - Bradyrhizobium japonicum.	10	434	1134	115 ~ 240	815 ~ 936	0.1076	0.008	83	The Major Facilitator Superfamily (MFS)	389	1.06513	0.0910275
1.A.33	1.2	COR1_1463	P0A6Y8	1.A.33.1.2	Chaperone protein dnaK - Escherichia coli.		486	638	8 ~ 349	6 ~ 371	0.5737	7e-19	222	The Cation Channel-forming Heat Shock Protein-70 (Hsp70) Family	432	1.05648	0.0792641
3.A.1	3.9	COR1_2223	P48243	3.A.1.3.9	Glutamate transport ATP-binding protein gluA - Corynebacterium glutamicum (Brevibacterium flavum).		251	242	10 ~ 251	1 ~ 242	1	8e-98	900	The ATP-binding Cassette (ABC) Superfamily	216	1.0215	0.0306839
3.A.1	5.2	COR1_1146	P42065	3.A.1.5.20	Oligopeptide transport ATP-binding protein appF - Bacillus subtilis.		355	329	5 ~ 329	3 ~ 329	0.9939	1e-104	956	The ATP-binding Cassette (ABC) Superfamily	301	1.00724	0.0104045
4.A.1	2.9	COR1_0501	P05306	4.A.1.2.9	PTS system, sucrose-specific IIBC component (EIIBC-Scr) (Sucrose- permease IIBC component) (Phosphotransferase enzyme II, BC component) (EC 2.7.1.69) (EII-Scr) - Bacillus subtilis.	10	472	461	3 ~ 471	1 ~ 458	0.9935	4e-82	767	The PTS Glucose-Glucoside (Glc) Family	400	1.0072	0.0103436
2.A.7	2.1	COR1_1207	P29939	2.A.7.2.1	Hypothetical 15.0 kDa protein IN COBO 3'region (ORF6) - Pseudomonas denitrificans.	5	288	141	149 ~ 286	3 ~ 140	0.9787	2e-12	163	The Drug/Metabolite Transporter (DMT) Superfamily	244	1.00601	0.00864338
2.A.2	4.3	COR1_0463	O80605	2.A.2.4.3	Sucrose transport protein SUC3 - Arabidopsis thaliana (Mouse-ear cress).	12	443	594	45 ~ 111	89 ~ 155	0.1128	2e-06	114	The Glycoside-Pentoside-Hexuronide (GPH)	368	0.987188	-0.0186036
2.A.21	9.1	COR1_1820	Q9HV74	2.A.21.9.1	Probable two-component sensor (CbrA) - Pseudomonas aeruginosa.	12	894	983	661 ~ 886	750 ~ 974	0.2289	2e-10	152	The Solute:Sodium Symporter (SSS) Family	735	0.977766	-0.0324393
1.B.12	5.1	COR1_1391	P09489	1.B.12.5.1	EXTRACELLULAR SERINE PROTEASE PRECURSOR (EC 3.4.21.-) - Serratia marcescens.		1142	1045	264 ~ 585	68 ~ 397	0.3158	2e-11	161	The Autotransporter-1 (AT-1) Family	930	0.968662	-0.0459352
3.A.17	1.1	COR1_1858	P08956	3.A.17.1.1	Type I restriction enzyme EcoKI R protein (EC 3.1.21.3) (R.EcoKI) - Escherichia coli.		1011	1170	103 ~ 679	273 ~ 847	0.4915	7e-09	139	The Phage T7 Injectisome (T7 Injectisome) Family	819	0.963508	-0.0536319
2.A.23	1.4	COR1_0979	P54596	2.A.23.1.4	Hypothetical symporter yhcL - Bacillus subtilis.	10	455	463	56 ~ 438	65 ~ 452	0.838	2e-26	288	The Dicarboxylate/Amino Acid:Cation (Na+ or H+) Symporter (DAACS) Family	361	0.942907	-0.0848132
2.A.49	5.1	COR1_1930	P37019	2.A.49.5.1	Voltage-gated ClC-type chloride channel eriC - Escherichia coli.	10	188	473	81 ~ 156	99 ~ 174	0.1607	3e-08	125	The Chloride Carrier/Channel (ClC) Family	149	0.939939	-0.0893605
2.A.37	2.1	COR1_1931	P26235	2.A.37.2.1	NA(+)/H(+) ANTIPORTER - Enterococcus hirae.	12	384	383	1 ~ 358	1 ~ 356	0.9295	3e-82	767	The Monovalent Cation:Proton Antiporter-2 (CPA2) Family	301	0.931302	-0.102679
3.A.3	9.2	COR1_0995	P22189	3.A.3.9.2	CALCIUM-TRANSPORTING ATPASE 3 (EC 3.6.3.8) - Schizosaccharomyces pombe (Fission yeast).	9	313	1037	223 ~ 312	661 ~ 756	0.0926	3e-05	102	The P-type ATPase (P-ATPase) Superfamily	237	0.899267	-0.153178
2.A.28	2.1	COR1_1554	Q3EA49	2.A.28.2.1	Putative uncharacterized protein At4g12030.2 OS=Arabidopsis thaliana GN=At4g12030 PE=4 SV=1		412	407	62 ~ 283	67 ~ 294	0.5602	8e-06	108	The Bile Acid:Na+ Symporter (BASS) Family	310	0.894069	-0.161542
3.A.1	33.1	COR1_1302	Q8R9L8	3.A.1.33.1	Putative ABC transporter ATP-binding protein TTE1589 OS=Thermoanaerobacter tengcongensis GN=TTE1589 PE=3 SV=1		599	569	12 ~ 574	8 ~ 556	0.9649	6e-87	810	The ATP-binding Cassette (ABC) Superfamily	435	0.863352	-0.211979
9.B.78	1.1	COR1_0945	Q38442	9.B.78.1.1	Minor head structural component GP7 - Bacteriophage SPP1.		447	308	27 ~ 149	151 ~ 275	0.4058	2e-11	156	The Minor Capsid Protein, gp7 of Bacillus subtilis Phage SPP1 (gp7) Family	323	0.85873	-0.219724
3.A.3	7.1	COR1_1823	P03959	3.A.3.7.1	Potassium-transporting ATPase A chain (EC 3.6.3.12) (Potassium- translocating ATPase A chain) (ATP phosphohydrolase [potassium- transporting] A chain) (Potassium binding and translocating subunit A) - Escherichia coli.	10	590	557	10 ~ 589	12 ~ 557	0.9803	7e-99	913	The P-type ATPase (P-ATPase) Superfamily	416	0.838223	-0.254594
3.A.1	210.9	COR1_1904	Q1LRE9	3.A.1.210.9	ABC transporter-related protein OS=Ralstonia metallidurans (strain CH34 / ATCC 43123 / DSM 2839) GN=Rmet_0391 PE=3 SV=1	6	602	630	10 ~ 594	28 ~ 605	0.9175	1e-69	660	The ATP-binding Cassette (ABC) Superfamily	419	0.827457	-0.273243
1.A.8	2.1	COR1_1827	P18156	1.A.8.2.1	GLYCEROL UPTAKE FACILITATOR PROTEIN - Bacillus subtilis.	6	241	274	8 ~ 233	7 ~ 229	0.8139	3e-22	248	The Major Intrinsic Protein (MIP) Family	164	0.807673	-0.308156
3.A.18	1.1	COR1_0992	P38919	3.A.18.1.1	Eukaryotic initiation factor 4A-III - Homo sapiens (Human).		589	411	16 ~ 386	36 ~ 404	0.8978	2e-68	650	The Nuclear mRNA Exporter (mRNA-E) Family	399	0.805332	-0.312344
2.A.55	3.1	COR1_1306	P0A769	2.A.55.3.1	Manganese transport protein mntH - Escherichia coli.	11	460	412	62 ~ 459	19 ~ 411	0.9539	7e-14	179	The Metal Ion (Mn2+-iron) Transporter (Nramp) Family	311	0.803493	-0.315642
1.A.23	5.1	COR1_0450	P71915	1.A.23.5.1	PROBABLE CONSERVED TRANSMEMBRANE PROTEIN - Mycobacterium tuberculosis.	5	273	481	53 ~ 210	112 ~ 263	0.316	3e-13	171	The Small Conductance Mechanosensitive Ion Channel (MscS) Family	183	0.795862	-0.329409
3.A.1	1.14	COR1_1592	Q97UF2	3.A.1.1.14	Arabinose ABC transporter, ATP-binding protein - Sulfolobus solfataricus.		465	371	272 ~ 451	2 ~ 205	0.5499	3e-13	173	The ATP-binding Cassette (ABC) Superfamily	309	0.789754	-0.340524
3.A.1	3.1	COR1_0204	P37774	3.A.1.3.10	Hypothetical amino-acid ABC transporter ATP-binding protein yecC - Escherichia coli.		254	250	7 ~ 250	3 ~ 245	0.972	2e-58	559	The ATP-binding Cassette (ABC) Superfamily	167	0.780464	-0.357595
9.B.28	2.1	COR1_0266	C0C4M2	9.B.28.2.1	Putative uncharacterized protein OS=Clostridium hylemonae DSM 15053 GN=CLOHYLEM_07038 PE=4 SV=1	6	315	283	6 ~ 295	6 ~ 264	0.9152	2e-27	294	The Putative Essential Component of the MusEFGKI ABC Transporter, MusI (MusI) Family	207	0.780459	-0.357604
2.A.35	1.2	COR1_1227	P54571	2.A.35.1.2	HYPOTHETICAL NA+/H+ ANTIPORTER IN ANSB-SPOIIM INTERGENIC REGION - Bacillus subtilis.	12	461	468	5 ~ 457	14 ~ 467	0.9701	1e-25	280	The NhaC Na+:H+ Antiporter (NhaC) Family	291	0.750193	-0.414666
8.A.3	3.3	COR1_2090	Q45409	8.A.3.3.3	Putative tyrosine-protein kinase epsB - Ralstonia solanacearum (Pseudomonas solanacearum).	2	266	750	31 ~ 181	572 ~ 706	0.18	0.002	86	The Cytoplasmic Membrane-Periplasmic Auxiliary-1 (MPA1) Protein with Cytoplasmic (C) Domain (MPA1-C or MPA1+C) Family	162	0.723028	-0.467877
3.A.11	1.2	COR1_1010	Q8CWM9	3.A.11.1.2	Involved in transformation; required for DNA uptake but not for binding; Related to ATP-dependent RNA/DNA helicases - Streptococcus pneumoniae (strain ATCC BAA-255 / R6).		1152	432	841 ~ 918	321 ~ 397	0.1782	4e-05	107	The Bacterial Competence-related DNA Transformation Transporter (DNA-T) Family	700	0.722775	-0.468382
3.A.1	3.2	COR1_1187	P0AEQ3	3.A.1.3.2	Glutamine-binding periplasmic protein - Escherichia coli.		281	248	56 ~ 279	26 ~ 245	0.8871	1e-25	277	The ATP-binding Cassette (ABC) Superfamily	168	0.709876	-0.494361
9.B.30	1.1	COR1_1323	P54176	9.B.30.1.1	HEMOLYSIN III (HLY-III) - Bacillus cereus.	7	221	219	19 ~ 221	14 ~ 215	0.9224	1e-35	362	The Xanthan Gum Polysaccharide Biosynthesis/Export, GumE (GumE) Family	131	0.703363	-0.507658
3.A.1	121.3	COR1_0131	P39115	3.A.1.121.3	Nucleotide binding protein expZ - Bacillus subtilis.		606	547	4 ~ 493	4 ~ 494	0.8976	6e-61	586	The ATP-binding Cassette (ABC) Superfamily	351	0.688598	-0.538266
2.A.67	4.3	COR1_0920	Q9A523	2.A.67.4.3	Oligopeptide transporter, OPT family OS=Caulobacter crescentus GN=CC_2646 PE=4 SV=1	16	566	666	11 ~ 138	10 ~ 136	0.1907	6e-11	154	The Oligopeptide Transporter (OPT) Family	320	0.672096	-0.573262
9.B.55	1.1	COR1_1309	Q03YV5	9.B.55.1.1	H+/gluconate symporter related permease OS=Leuconostoc mesenteroides subsp. mesenteroides (strain ATCC 8293 / NCDO 523) GN=LEUM_0501 PE=4 SV=1	11	424	425	16 ~ 413	16 ~ 413	0.9365	6e-14	179	The 4 TMS DUF307/YccF (DUF307) Family	236	0.661413	-0.596377
2.A.37	4.1	COR1_1258	P40309	2.A.37.4.1	HYPOTHETICAL 97.1 KDA PROTEIN IN BCK1-TOK1 INTERGENIC REGION - Saccharomyces cerevisiae (Baker's yeast).	13	465	873	31 ~ 290	50 ~ 333	0.3253	4e-05	103	The Monovalent Cation:Proton Antiporter-2 (CPA2) Family	250	0.63896	-0.646203
3.A.1	3.21	COR1_0658	Q9A1H1	3.A.1.3.21	Amino acid transport ATP-binding protein OS=Streptococcus pyogenes serotype M1 GN=M5005_Spy0235 PE=4 SV=1		250	246	6 ~ 248	2 ~ 245	0.9919	9e-75	701	The ATP-binding Cassette (ABC) Superfamily	132	0.626738	-0.674065
2.A.66	2.6	COR1_1361	O32273	2.A.66.2.6	TUAB protein - Bacillus subtilis.	11	475	483	17 ~ 388	11 ~ 390	0.7867	1e-26	288	The Multidrug/Oligosaccharidyl-lipid/Polysaccharide (MOP) Flippase Superfamily	250	0.625527	-0.676856
4.C.1	1.6	COR1_0555	P31552	4.C.1.1.6	PROBABLE CROTONOBETAINE/CARNITINE-COA LIGASE (EC 6.3.2.-) - Escherichia coli.		540	517	168 ~ 537	170 ~ 516	0.6712	5e-16	198	The Fatty Acid Transporter (FAT) Family	284	0.625169	-0.677682
3.A.1	3.15	COR1_1186	P54537	3.A.1.3.15	Probable amino-acid ABC transporter ATP-binding protein yqiZ - Bacillus subtilis.		285	240	44 ~ 284	1 ~ 239	0.9958	4e-63	601	The ATP-binding Cassette (ABC) Superfamily	149	0.620777	-0.687854
4.A.2	1.4	COR1_1340	P71012	4.A.2.1.4	Phosphotransferase system (PTS) fructose-specific enzyme IIABC component (Fructose PTS IIABC) - Bacillus subtilis.	9	654	635	1 ~ 653	1 ~ 635	1	1e-140	1271	The PTS Fructose-Mannitol (Fru) Family	339	0.616294	-0.698308
4.A.1	2.6	COR1_1436	Q9KJ80	4.A.1.2.6	Beta-glucoside-specific EII permease - Streptococcus mutans.	9	296	644	7 ~ 289	4 ~ 282	0.4332	9e-58	555	The PTS Glucose-Glucoside (Glc) Family	151	0.605783	-0.723128
4.A.6	1.9	COR1_1139	Q97N93	4.A.6.1.9	PTS system, IIC component OS=Streptococcus pneumoniae GN=SP_2162 PE=4 SV=1	4	255	257	1 ~ 253	1 ~ 254	0.9883	8e-20	227	The PTS Mannose-Fructose-Sorbose (Man) Family	125	0.581895	-0.781169
9.B.3	1.3	COR1_0887	P07373	9.B.3.1.3	STAGE V SPORULATION PROTEIN E - Bacillus subtilis.	10	515	366	68 ~ 396	40 ~ 364	0.888	3e-36	372	The Cysteine Protease Binding Protein-8 (CPBP8) Family	250	0.577005	-0.793344
3.A.3	2.24	COR1_0414	O66938	3.A.3.2.24	Cation transporting ATPase (E1-E2 family) OS=Aquifex aeolicus GN=ctrA1 PE=3 SV=1	8	262	835	191 ~ 246	558 ~ 610	0.0635	7e-07	115	The P-type ATPase (P-ATPase) Superfamily	123	0.557325	-0.843408
2.A.66	1.14	COR1_1527	Q96FL8	2.A.66.1.14	Multidrug and toxin extrusion protein 1 OS=Homo sapiens GN=SLC47A1 PE=1 SV=1	13	367	570	158 ~ 363	260 ~ 464	0.3596	0.0009	90	The Multidrug/Oligosaccharidyl-lipid/Polysaccharide (MOP) Flippase Superfamily	169	0.547068	-0.870208
8.A.5	1.3	COR1_1471	P63144	8.A.5.1.3	Voltage-gated potassium channel subunit beta-1 - Rattus norvegicus (Rat).		321	401	1 ~ 299	71 ~ 370	0.7481	1e-17	209	The Voltage-gated K+ Channel β-subunit (Kvβ) Family	147	0.543901	-0.878584
3.A.1	110.9	COR1_1315	Q9RHT2	3.A.1.110.9	ABC PROTEIN - Pseudomonas fluorescens.	4	50	580	2 ~ 49	327 ~ 375	0.0845	3e-05	95	The ATP-binding Cassette (ABC) Superfamily	23	0.540274	-0.888236
9.B.3	1.2	COR1_0187	P0ABG7	9.B.3.1.2	Rod shape-determining protein rodA - Escherichia coli.	9	410	370	125 ~ 406	93 ~ 363	0.7324	1e-37	383	The Cysteine Protease Binding Protein-8 (CPBP8) Family	181	0.524563	-0.930811
3.D.1	2.1	COR1_2345	P29921	3.D.1.2.1	NADH-ubiquinone oxidoreductase chain 9 (EC 1.6.5.3) (NADH dehydrogenase 1, chain 9) (NDH-1, chain 9) - Paracoccus denitrificans.		290	163	145 ~ 188	62 ~ 115	0.3313	9e-06	106	The H+ or Na+-translocating NADH Dehydrogenase (NDH) Family	128	0.524111	-0.932055
3.A.1	23.1	COR1_1232	Q79CJ1	3.A.1.23.1	Nickel permease - Streptococcus salivarius.	8	337	325	1 ~ 331	1 ~ 325	1	9e-60	573	The ATP-binding Cassette (ABC) Superfamily	148	0.521654	-0.938836
4.A.6	1.1	COR1_1140	P69805	4.A.6.1.1	Mannose permease IID component - Escherichia coli.	1	294	286	10 ~ 289	3 ~ 284	0.986	1e-38	390	The PTS Mannose-Fructose-Sorbose (Man) Family	128	0.516997	-0.951773
3.A.1	122.8	COR1_1268	Q73MJ3	3.A.1.122.8	Permease domain protein - Treponema denticola.	3	1206	373	17 ~ 191	9 ~ 175	0.4477	0.004	90	The ATP-binding Cassette (ABC) Superfamily	516	0.508945	-0.974417
2.A.66	1.13	COR1_1052	Q2G140	2.A.66.1.13	Multidrug export protein mepA - Staphylococcus aureus (strain NCTC 8325).	12	479	451	24 ~ 436	3 ~ 415	0.9157	7e-28	299	The Multidrug/Oligosaccharidyl-lipid/Polysaccharide (MOP) Flippase Superfamily	205	0.508655	-0.975242
9.B.45	1.3	COR1_1813	A0ZK04	9.B.45.1.3	Serine/Threonine protein kinase OS=Nodularia spumigena CCY9414 GN=N9414_10892 PE=4 SV=1	4	591	492	3 ~ 304	5 ~ 305	0.6118	3e-18	217	The Fungal Mating-type Pheromone Receptor (MAT-PR) Family	251	0.5049	-0.98593
3.D.1	4.2	COR1_1070	O59657	3.D.1.4.2	EchF protein - Methanosarcina barkeri.		272	122	220 ~ 272	34 ~ 88	0.4508	0.0006	90	The H+ or Na+-translocating NADH Dehydrogenase (NDH) Family	113	0.493236	-1.01965
2.A.1	21.4	COR1_2244	O32859	2.A.1.21.4	TAP PROTEIN - Mycobacterium fortuitum.	9	442	409	144 ~ 403	105 ~ 367	0.643	8e-07	118	The Major Facilitator Superfamily (MFS)	182	0.489332	-1.03112
3.A.1	106.2	COR1_0718	Q2G2M9	3.A.1.106.2	Putative multidrug export ATP-binding/permease protein SAOUHSC_02003 - Staphylococcus aureus (strain NCTC 8325).	6	590	578	13 ~ 584	1 ~ 576	0.9965	2e-93	865	The ATP-binding Cassette (ABC) Superfamily	241	0.485605	-1.04214
5.A.4	1.1	COR1_0525	Q65GF4	5.A.4.1.1	SdhA OS=Bacillus licheniformis (strain DSM 13 / ATCC 14580) GN=sdhA PE=4 SV=1		742	587	19 ~ 394	3 ~ 396	0.6712	3e-31	330	NO FAMILY NAME	298	0.477563	-1.06624
3.A.1	30.1	COR1_1649	O34362	3.A.1.30.1	Putative HMP/thiamine import ATP-binding protein ykoD OS=Bacillus subtilis GN=ykoD PE=1 SV=1		593	547	25 ~ 569	25 ~ 546	0.9543	9e-66	627	The ATP-binding Cassette (ABC) Superfamily	238	0.477137	-1.06752
2.A.2	3.3	COR1_1772	P96792	2.A.2.3.3	PUTATIVE XYLOSE-PROTON SYMPORTER (XYLOSE TRANSPORTER) - Lactobacillus pentosus.	11	460	479	63 ~ 187	67 ~ 187	0.2526	4e-06	112	The Glycoside-Pentoside-Hexuronide (GPH)	175	0.452127	-1.1452
1.A.22	1.1	COR1_1276	P0A742	1.A.22.1.1	Large-conductance mechanosensitive channel - Escherichia coli.	2	70	136	3 ~ 52	2 ~ 51	0.3676	2e-11	148	The Large Conductance Mechanosensitive Ion Channel (MscL) Family	26	0.444178	-1.17079
2.A.4	7.1	COR1_1508	P69380	2.A.4.7.1	Ferrous-iron efflux pump fieF - Escherichia coli.	6	392	300	39 ~ 303	22 ~ 286	0.8833	1e-27	296	The Cation Diffusion Facilitator (CDF) Family	146	0.442525	-1.17617
2.A.59	1.2	COR1_1335	P45946	2.A.59.1.2	Hypothetical protein yqcL - Bacillus subtilis.	10	353	346	6 ~ 343	2 ~ 339	0.9769	8e-85	789	The Arsenical Resistance-3 (ACR3) Family	131	0.440845	-1.18166
3.A.1	5.25	COR1_0290	Q9CIK9	3.A.1.5.25	Oligopeptide ABC trasporter ATP binding protein OS=Lactococcus lactis subsp. lactis GN=optD PE=4 SV=1		683	349	349 ~ 631	4 ~ 294	0.8338	5e-66	630	The ATP-binding Cassette (ABC) Superfamily	249	0.433475	-1.20598
3.A.1	34.1	COR1_1531	Q99ZY4	3.A.1.34.1	ABC transporter permease protein OS=Streptococcus pyogenes serotype M1 GN=M5005_Spy0745 PE=4 SV=1	8	305	289	8 ~ 292	5 ~ 280	0.955	2e-40	405	The ATP-binding Cassette (ABC) Superfamily	110	0.428305	-1.22329
2.A.21	9.2	COR1_0839	Q93N33	2.A.21.9.2	Proline sensor PrlS - Aeromonas hydrophila.	12	472	1156	215 ~ 461	765 ~ 1010	0.2128	6e-12	162	The Solute:Sodium Symporter (SSS) Family	168	0.423022	-1.2412
3.A.7	1.1	COR1_2092	Q44360	3.A.7.1.1	Conjugal transfer protein traG - Agrobacterium tumefaciens.	6	333	640	153 ~ 234	296 ~ 375	0.125	0.004	84	The Type IV (Conjugal DNA-Protein Transfer or VirB) Secretory Pathway (IVSP) Family	112	0.399497	-1.32374
4.A.3	2.1	COR1_1116	P69791	4.A.3.2.1	N,N'-diacetylchitobiose-specific phosphotransferase enzyme IIA component - Escherichia coli.		105	116	6 ~ 102	18 ~ 114	0.8362	1e-19	219	The PTS Lactose-N,N'-Diacetylchitobiose-β-glucoside (Lac) Family	35	0.39422	-1.34293
1.B.9	2.1	COR1_1828	O65943	1.B.9.2.1	XYLN OUTER MEMBRANE PROTEIN (FRAGMENT) - Pseudomonas putida.		240	465	13 ~ 112	336 ~ 431	0.2065	0.0006	90	The FadL Outer Membrane Protein (FadL) Family	79	0.390679	-1.35595
3.A.1	124.1	COR1_0200	Q48597	3.A.1.124.1	NisF - Lactococcus lactis.		170	225	68 ~ 167	124 ~ 212	0.3956	8e-11	147	The ATP-binding Cassette (ABC) Superfamily	56	0.390524	-1.35652
2.a.7	3.9	COR1_0439	A2P528	2.a.7.3.9	Putative uncharacterized protein OS=Vibrio cholerae 1587 GN=A55_A0083 PE=4 SV=1		320	297	96 ~ 276	79 ~ 262	0.6195	0.0002	96	The Drug/Metabolite Transporter (DMT) Superfamily	103	0.382289	-1.38726
3.A.1	26.7	COR1_1648	Q839D3	3.A.1.26.7	Cobalt transport family protein OS=Enterococcus faecalis GN=EF_0239 PE=4 SV=1	2	266	265	1 ~ 246	1 ~ 246	0.9283	2e-34	354	The ATP-binding Cassette (ABC) Superfamily	82	0.365977	-1.45017
9.B.59	1.3	COR1_1017	Q5JIF7	9.B.59.1.3	Carbon starvation protein A OS=Pyrococcus kodakaraensis GN=TK0991 PE=4 SV=1	11	617	579	1 ~ 526	1 ~ 532	0.9188	8e-66	628	NO FAMILY NAME	181	0.348765	-1.51967
2.A.6	2.28	COR1_1601	A4KT88	2.A.6.2.28	Diaminopimelate decarboxylase - Francisella tularensis subsp. holarctica 257.		851	417	427 ~ 823	15 ~ 415	0.9616	7e-13	172	The Resistance-Nodulation-Cell Division (RND) Superfamily	247	0.345172	-1.53461
2.A.66	2.1	COR1_0950	O26447	2.A.66.2.10	O-ANTIGEN TRANSPORTER - Methanothermobacter thermautotrophicus.	11	489	420	27 ~ 336	31 ~ 341	0.7405	9e-19	221	The Multidrug/Oligosaccharidyl-lipid/Polysaccharide (MOP) Flippase Superfamily	137	0.332988	-1.58646
2.A.16	2.2	COR1_0742	Q5EAK4	2.A.16.2.2	ATP-dependent DNA helicase tlh1 - Schizosaccharomyces pombe (Fission yeast).		511	2100	7 ~ 412	1360 ~ 1763	0.1924	6e-20	231	The Telurite-resistance/Dicarboxylate Transporter (TDT) Family	141	0.327975	-1.60834
2.a.7	3.11	COR1_2086	A4FP84	2.a.7.3.11	Putative uncharacterized protein OS=Saccharopolyspora erythraea (strain NRRL 23338) GN=SACE_6693 PE=4 SV=1	9	313	323	10 ~ 63	4 ~ 55	0.161	0.007	82	The Drug/Metabolite Transporter (DMT) Superfamily	83	0.314933	-1.66688
4.A.2	1.3	COR1_1213	P54745	4.A.2.1.3	HRSA protein (EC 2.7.1.69) - Escherichia coli.	9	103	658	1 ~ 98	68 ~ 170	0.1565	1e-07	116	The PTS Fructose-Mannitol (Fru) Family	27	0.30998	-1.68975
3.A.4	1.1	COR1_1334	P08690	3.A.4.1.1	ARSENICAL PUMP-DRIVING ATPASE (EC 3.6.3.16) (ARSENITE-TRANSLOCATING ATPASE) (ARSENICAL RESISTANCE ATPASE) - Escherichia coli.		572	583	16 ~ 571	10 ~ 573	0.9674	1e-120	1099	The Arsenite-Antimonite (ArsAB) Efflux Family	149	0.309666	-1.69122
2.A.66	2.5	COR1_1794	P39855	2.A.66.2.5	CAPSULAR POLYSACCHARIDE BIOSYNTHESIS PROTEIN CAPF - Staphylococcus aureus.	12	412	396	109 ~ 321	82 ~ 309	0.5758	9e-07	117	The Multidrug/Oligosaccharidyl-lipid/Polysaccharide (MOP) Flippase Superfamily	105	0.30283	-1.72342
2.A.1	7.6	COR1_1242	Q07W00	2.A.1.7.6	Major facilitator superfamily MFS_1 - Shewanella frigidimarina (strain NCIMB 400).	11	391	406	8 ~ 274	19 ~ 285	0.6576	0.0001	99	The Major Facilitator Superfamily (MFS)	87	0.26437	-1.91937
3.A.1	14.15	COR1_2095	Q99YA2	3.A.1.14.15	Putative ABC transporter - Streptococcus pyogenes serotype M1.		335	294	89 ~ 314	54 ~ 268	0.7313	0.002	88	The ATP-binding Cassette (ABC) Superfamily	69	0.244652	-2.03119
1.A.62	2.1	COR1_0730	A0M015	1.A.62.2.1	Membrane protein, UPF0126 OS=Gramella forsetii (strain KT0803) GN=GFO_0986 PE=4 SV=1	7	244	215	23 ~ 222	12 ~ 210	0.9256	2e-14	181	The Homotrimeric Cation Channel (TRIC) Family	50	0.243223	-2.03965
3.A.1	131.1	COR1_1686	P42332	3.A.1.131.1	Bacitracin transport ATP-binding protein bcrA - Bacillus licheniformis.		88	306	28 ~ 73	16 ~ 61	0.1503	4e-07	111	The ATP-binding Cassette (ABC) Superfamily	18	0.241613	-2.04923
2.A.7	3.2	COR1_1842	P31125	2.A.7.3.2	Probable amino-acid metabolite efflux pump OS=Escherichia coli (strain K12) GN=eamA PE=1 SV=2	10	331	299	35 ~ 296	16 ~ 265	0.8361	0.0002	95	The Drug/Metabolite Transporter (DMT) Superfamily	64	0.229661	-2.12242
2.A.40	1.1	COR1_1541	P0AGM7	2.A.40.1.1	Uracil permease - Escherichia coli.	12	404	429	6 ~ 404	3 ~ 396	0.9184	2e-89	830	The Nucleobase/Ascorbate Transporter (NAT) or Nucleobase	74	0.218181	-2.1964
3.A.1	2.11	COR1_2415	Q92WK4	3.A.1.2.11	Probable ABC transporter sugar-binding protein - Rhizobium meliloti (Sinorhizobium meliloti).		230	313	54 ~ 160	125 ~ 235	0.3546	7e-05	97	The ATP-binding Cassette (ABC) Superfamily	42	0.216707	-2.20618
2.A.1	46.4	COR1_1873	B8GFY3	2.A.1.46.4	Major facilitator superfamily MFS_1 OS=Methanosphaerula palustris (strain ATCC BAA-1556 / DSM 19958 / E1-9c) GN=Mpal_2757 PE=4 SV=1	11	400	409	1 ~ 273	1 ~ 289	0.7066	0.0001	98	The Major Facilitator Superfamily (MFS)	70	0.207933	-2.26581
3.A.1	106.5	COR1_1291	A7VN01	3.A.1.106.5	Multidrug efflux pump SmdA - Serratia marcescens.	6	562	591	10 ~ 558	5 ~ 572	0.9611	1e-30	324	The ATP-binding Cassette (ABC) Superfamily	96	0.203062	-2.30001
2.A.26	1.1	COR1_1211	P19072	2.A.26.1.1	BRANCHED CHAIN AMINO ACID TRANSPORT SYSTEM II CARRIER PROTEIN (LIV-II) - Pseudomonas aeruginosa.	12	444	437	10 ~ 368	3 ~ 358	0.8146	3e-45	449	The Branched Chain Amino Acid:Cation Symporter (LIVCS) Family	68	0.182005	-2.45795
3.A.1	26.2	COR1_1303	A2SPE8	3.A.1.26.2	ABC transporter related - Methanocorpusculum labreanum (strain ATCC 43576 / DSM 4855 / Z).	4	183	647	26 ~ 183	8 ~ 171	0.2535	0.003	82	The ATP-binding Cassette (ABC) Superfamily	28	0.181441	-2.46242
3.A.1	14.17	COR1_2094	A8GDS7	3.A.1.14.17	Transport system permease protein - Serratia proteamaculans (strain 568).	7	341	334	60 ~ 336	50 ~ 329	0.8383	2e-31	328	The ATP-binding Cassette (ABC) Superfamily	52	0.181138	-2.46484
3.A.1	204.4	COR1_1491	Q9C8K2	3.A.1.204.4	ATP-dependent transmembrane transporter, putative; 39775-42780 (ATP- dependent transmembrane transporter, putative) (At1g51500/F5D21_6) (At1g51560) (ABC transporter CER5) - Arabidopsis thaliana (Mouse-ear cress).	7	347	687	28 ~ 64	41 ~ 76	0.0524	0.01	81	The ATP-binding Cassette (ABC) Superfamily	49	0.167742	-2.57568
3.A.1	17.4	COR1_0396	Q2BM68	3.A.1.17.4	ABC taurine transporter, periplasmic ligand binding protein OS=Neptuniibacter caesariensis GN=MED92_13206 PE=4 SV=1		384	335	111 ~ 237	53 ~ 182	0.3881	1e-12	166	The ATP-binding Cassette (ABC) Superfamily	54	0.167077	-2.58141
9.B.27	2.3	COR1_1703	P0ABP6	9.B.27.2.3	Protein dedA OS=Escherichia coli (strain K12) GN=dedA PE=1 SV=1	5	216	219	19 ~ 208	22 ~ 210	0.863	1e-45	448	The DedA or YdjX-Z (DedA) Family	30	0.164793	-2.60128
2.A.2	3.5	COR1_2020	P75683	2.A.2.3.5	Hypothetical symporter yagG - Escherichia coli.	10	373	460	196 ~ 353	305 ~ 452	0.3217	3e-05	103	The Glycoside-Pentoside-Hexuronide (GPH)	49	0.15607	-2.67973
1.A.2	2.2	COR1_2390	A8F6Z5	1.A.2.2.2	ABC transporter related - Thermotoga lettingae (strain ATCC BAA-301 / DSM 14385 / TMO).		91	252	40 ~ 88	154 ~ 203	0.1984	0.0005	85	The Inward Rectifier K+ Channel (IRK-C) Family	11	0.14282	-2.80773
2.A.78	1.3	COR1_1615	P76630	2.A.78.1.3	Inner membrane protein ygaZ - Escherichia coli.	6	235	245	9 ~ 132	12 ~ 137	0.5143	0.0006	89	The Branched Chain Amino Acid Exporter (LIV-E) Family	26	0.131306	-2.929
3.A.1	106.8	COR1_1290	O07549	3.A.1.106.8	Probable multidrug resistance ABC transporter ATP-binding/permease protein yheH OS=Bacillus subtilis GN=yheH PE=1 SV=1	5	554	673	94 ~ 551	180 ~ 639	0.6835	2e-44	443	The ATP-binding Cassette (ABC) Superfamily	59	0.126599	-2.98167
3.A.1	14.7	COR1_2093	Q9X665	3.A.1.14.7	FhuA (FhuC) (Ferrichrome transport ATP-binding protein) - Staphylococcus aureus		263	265	8 ~ 245	7 ~ 242	0.8906	4e-46	454	The ATP-binding Cassette (ABC) Superfamily	27	0.121876	-3.03652
3.A.1	32.1	COR1_0765	Q9KXJ5	3.A.1.32.1	Putative integral membrane protein OS=Streptomyces coelicolor GN=SCO2325 PE=4 SV=1	5	227	283	85 ~ 192	106 ~ 222	0.4134	9e-05	97	The ATP-binding Cassette (ABC) Superfamily	23	0.120237	-3.05605
3.A.1	210.2	COR1_1130	Q02592	3.A.1.210.2	Heavy metal tolerance protein precursor - Schizosaccharomyces pombe (Fission yeast).	9	99	830	1 ~ 99	729 ~ 828	0.1205	4e-26	275	The ATP-binding Cassette (ABC) Superfamily	10	0.119415	-3.06594
4.A.1	2.11	COR1_1626	P40739	4.A.1.2.11	PTS system, beta-glucoside-specific IIBCA component (EIIBCA-Bgl) (Beta-glucoside-permease IIBCA component) (Phosphotransferase enzyme II, BCA component) (EC 2.7.1.69) (EII-Bgl) - Bacillus subtilis.	10	473	609	7 ~ 430	3 ~ 417	0.6814	3e-60	579	The PTS Glucose-Glucoside (Glc) Family	46	0.115583	-3.113
3.A.1	124.5	COR1_1687	Q09II0	3.A.1.124.5	SboF - Streptococcus salivarius.		156	303	19 ~ 107	158 ~ 243	0.2838	1e-06	110	The ATP-binding Cassette (ABC) Superfamily	15	0.113952	-3.1335
1.A.1	17.2	COR1_1251	Q8Y5K1	1.A.1.17.2	Lmo2059 protein OS=Listeria monocytogenes GN=lmo2059 PE=4 SV=1	6	141	247	12 ~ 95	108 ~ 191	0.3401	1e-08	127	The Voltage-gated Ion Channel (VIC) Superfamily	13	0.109216	-3.19475
3.A.1	134.3	COR1_1544	O34697	3.A.1.134.3	Transporter - Bacillus subtilis.		270	253	20 ~ 266	3 ~ 249	0.9763	3e-70	663	The ATP-binding Cassette (ABC) Superfamily	24	0.105532	-3.24424
2.A.6	2.4	COR1_1149	Q67GM1	2.A.6.2.4	AdeD OS=Acinetobacter sp. 4365 GN=adeD PE=4 SV=1		474	374	360 ~ 447	275 ~ 358	0.2246	0.0003	95	The Resistance-Nodulation-Cell Division (RND) Superfamily	41	0.102803	-3.28205
3.A.1	17.1	COR1_0398	Q47539	3.A.1.17.1	Taurine transport system permease protein tauC - Escherichia coli.	7	259	275	37 ~ 258	49 ~ 275	0.8255	1e-33	346	The ATP-binding Cassette (ABC) Superfamily	22	0.100836	-3.30992
3.A.1	16.3	COR1_0397	Q55108	3.A.1.16.3	CYTOPLASMIC MEMBRANE PROTEIN D (CMPD PROTEIN) - Synechococcus sp. (strain PCC 7942) (Anacystis nidulans R2).		279	278	28 ~ 274	23 ~ 273	0.9029	8e-57	546	The ATP-binding Cassette (ABC) Superfamily	23	0.0978804	-3.35284
3.A.1	122.1	COR1_1147	P75831	3.A.1.122.1	Macrolide-specific ABC-type efflux carrier - Escherichia coli.	4	407	648	115 ~ 404	371 ~ 645	0.4244	7e-31	325	The ATP-binding Cassette (ABC) Superfamily	31	0.0905035	-3.46588
2.A.2	1.1	COR1_1673	A7ZUZ0	2.A.2.1.1	Melibiose carrier protein OS=Escherichia coli O139:H28 (strain E24377A / ETEC) GN=melB PE=4 SV=1	12	550	473	65 ~ 531	28 ~ 465	0.926	1e-14	186	The Glycoside-Pentoside-Hexuronide (GPH)	41	0.0886143	-3.49632
3.A.1	134.2	COR1_1543	Q8VUH1	3.A.1.134.2	Mutans bacitracin-resistance related protein B - Streptococcus mutans.	10	691	667	4 ~ 646	5 ~ 628	0.9355	5e-29	311	The ATP-binding Cassette (ABC) Superfamily	47	0.0808742	-3.62818
2.A.1	2.15	COR1_1920	P31122	2.A.1.2.15	Hypothetical 42.5 kDa protein IN UXAB-MARR intergenic region - Escherichia coli.	12	405	396	8 ~ 349	3 ~ 343	0.8611	2e-52	510	The Major Facilitator Superfamily (MFS)	27	0.0792142	-3.6581
3.A.1	106.3	COR1_2069	Q8G7R7	3.A.1.106.3	Probable permease protein of ABC transporter system OS=Bifidobacterium longum GN=BL0180 PE=3 SV=1	5	602	602	13 ~ 594	18 ~ 585	0.9435	1e-102	943	The ATP-binding Cassette (ABC) Superfamily	35	0.0691193	-3.85477
2.A.1	2.25	COR1_1415	Q797E3	2.A.1.2.25	2.A.1.2.25 Purine efflux pump pbuE	12	399	388	29 ~ 365	16 ~ 348	0.8582	8e-27	289	The Major Facilitator Superfamily (MFS)	23	0.0684918	-3.86792
3.A.1	105.1	COR1_1253	P32010	3.A.1.105.1	Daunorubicin resistance ATP-binding protein drrA - Streptomyces peucetius.		209	330	6 ~ 202	116 ~ 312	0.597	3e-27	289	The ATP-binding Cassette (ABC) Superfamily	12	0.0681178	-3.87582
3.D.8	1.1	COR1_1691	Q59579	3.D.8.1.1	Tungsten-containing formylmethanofuran dehydrogenase II subunit C (EC 1.2.99.5) - Methanobacterium thermoautotrophicum (strain Marburg / DSM 2133).		1547	270	1305 ~ 1445	54 ~ 189	0.5037	0.0001	104	The Na+- or H+-Pumping Formyl Methanofuran Dehydrogenase (FMF-DH) Family	86	0.0661348	-3.91845
2.A.88	2.1	COR1_0337	Q2KUS5	2.A.88.2.1	BioY-family membrane protein - Bordetella avium (strain 197N).	4	205	183	49 ~ 186	26 ~ 164	0.7596	2e-06	111	The Vitamin Uptake Transporter (VUT or ECF) Family	11	0.0636557	-3.97357
9.B.27	2.5	COR1_2043	D6GX19	9.B.27.2.5	SNARE associated protein OS=Candidatus Parvarchaeum acidophilus ARMAN-5 GN=BJBARM5_1043 PE=4 SV=1	5	218	206	3 ~ 161	6 ~ 159	0.7476	1e-16	199	The DedA or YdjX-Z (DedA) Family	11	0.0598713	-4.06199
4.A.1	2.3	COR1_0334	P24241	4.A.1.2.3	PTS SYSTEM, ARBUTIN-, CELLOBIOSE-, AND SALICIN-SPECIFIC IIABC COMPONENT (EIIABC-ASC) (ARBUTIN-, CELLOBIOSE-, AND SALICIN-PERMEASE IIABC COMPONENT) (PHOSPHOTRANSFERASE ENZYME II, ABC COMPONENT) (EC 2.7.1.69) (EII-ASC) - Escherichia co	10	398	485	22 ~ 397	96 ~ 469	0.7711	1e-33	348	The PTS Glucose-Glucoside (Glc) Family	18	0.0537367	-4.21795
3.A.1	122.2	COR1_1148	O31711	3.A.1.122.2	YknY protein - Bacillus subtilis.		243	230	4 ~ 223	1 ~ 219	0.9522	2e-63	603	The ATP-binding Cassette (ABC) Superfamily	11	0.0537286	-4.21817
2.A.69	3.1	COR1_0795	Q48797	2.A.69.3.1	MALATE PERMEASE - Oenococcus oeni (Leuconostoc oenos).	10	310	314	16 ~ 223	16 ~ 232	0.6911	2e-10	148	The Auxin Efflux Carrier (AEC) Family	14	0.0536342	-4.2207
4.A.1	2.5	COR1_2377	Q8GGK3	4.A.1.2.5	PTS enzyme II BCA protein - Corynebacterium glutamicum (Brevibacterium flavum).	10	190	618	1 ~ 166	432 ~ 598	0.2702	4e-30	314	The PTS Glucose-Glucoside (Glc) Family	7	0.043695	-4.51639
3.A.1	129.1	COR1_1001	P29018	3.A.1.129.1	Transport ATP-binding protein cydD - Escherichia coli.	6	576	588	65 ~ 565	74 ~ 586	0.8724	2e-46	460	The ATP-binding Cassette (ABC) Superfamily	20	0.0412775	-4.5985
3.A.11	1.1	COR1_0016	P39694	3.A.11.1.1	COME OPERON PROTEIN 1 - Bacillus subtilis.	1	254	205	92 ~ 254	62 ~ 204	0.6976	3e-26	283	The Bacterial Competence-related DNA Transformation Transporter (DNA-T) Family	8	0.0373875	-4.7413
3.A.1	9.2	COR1_1273	A0QQ68	3.A.1.9.2	Putative transporter - Mycobacterium smegmatis (strain ATCC 700084 / mc(2)155).	12	292	532	67 ~ 291	47 ~ 271	0.4229	7e-10	142	The ATP-binding Cassette (ABC) Superfamily	8	0.0325331	-4.94195
3.A.7	15.1	COR1_0383	Q9XC06	3.A.7.15.1	TadA - Actinobacillus actinomycetemcomitans (Haemophilus actinomycetemcomitans).		440	426	22 ~ 401	2 ~ 378	0.885	1e-73	694	The Type IV (Conjugal DNA-Protein Transfer or VirB) Secretory Pathway (IVSP) Family	12	0.0324101	-4.94741
9.B.29	1.1	COR1_1695	P76264	9.B.29.1.1	HYPOTHETICAL 22.1 KDA PROTEIN IN MANZ-CSPC INTERGENIC REGION - Escherichia coli.	5	153	188	5 ~ 149	43 ~ 180	0.734	2e-15	187	The small 5 TMS Putative Permease (5PP) Family	4	0.0309805	-5.01249
3.A.1	105.3	COR1_1252	Q70J75	3.A.1.105.3	ATP-binding protein - Streptomyces griseus subsp. griseus.		78	325	9 ~ 52	1 ~ 44	0.1354	2e-08	123	The ATP-binding Cassette (ABC) Superfamily	2	0.0302585	-5.04651
3.A.7	14.1	COR1_1374	Q8L1D0	3.A.7.14.1	Putative uncharacterized protein - Enterococcus faecalis (Streptococcus faecalis).		604	551	142 ~ 576	32 ~ 437	0.7368	1e-35	368	The Type IV (Conjugal DNA-Protein Transfer or VirB) Secretory Pathway (IVSP) Family	12	0.0236197	-5.40387
1.A.11	1.4	COR1_1654	O67997	1.A.11.1.4	AmtB OS=Azospirillum brasilense GN=amtB PE=4 SV=1	11	415	438	1 ~ 404	39 ~ 435	0.9064	1e-68	651	The Ammonium Transporter Channel (Amt) Family	8	0.0229062	-5.44812
9.B.75	4.1	COR1_2161	P23157	9.B.75.4.1	16.7 kDa protein in whiE locus - Streptomyces coelicolor.		372	157	112 ~ 170	53 ~ 112	0.3822	0.006	83	The Ethanol Utilization/Transport (Eut) Protein Family	7	0.0223556	-5.48322
3.A.1	9.1	COR1_1274	P16677	3.A.1.9.1	Phosphonates transport ATP-binding protein phnC - Escherichia coli.		266	262	13 ~ 242	15 ~ 249	0.8969	3e-51	498	The ATP-binding Cassette (ABC) Superfamily	5	0.0223157	-5.4858
2.A.3	8.5	COR1_2130	Q9WTR6	2.A.3.8.5	Cystine/glutamate transporter (Amino acid transport system xc-) (xCT) - Mus musculus (Mouse).	12	425	502	6 ~ 339	88 ~ 423	0.6693	2e-12	166	The Amino Acid-Polyamine-Organocation (APC) Family	6	0.0167761	-5.89745
3.D.1	6.2	COR1_1841	P24918	3.D.1.6.2	NADH-ubiquinone oxidoreductase 78 kDa subunit, mitochondrial - Neurospora crassa.		116	744	20 ~ 101	36 ~ 113	0.1048	0.0005	85	The H+ or Na+-translocating NADH Dehydrogenase (NDH) Family	1	0.0102015	-6.61508
9.A.49	1.1	COR1_1378	Q15HU6	9.A.49.1.1	TcpG - Clostridium perfringens.		491	334	213 ~ 468	51 ~ 304	0.7605	3e-21	242	The Prenylated Rab Acceptor Protein 1 (PRA1) Family	1	0.00242068	-8.69037

## Sheet: COR2
Family ID	Protein ID	ORF	Hit	TCID	Hit Description	Hit TMS	Qry. Length	Hit Length	Qry. Region	Hit Region	Percent Aln.	E-value	Score	Family Name	HT-seq Hits	RPKM/MedianRPKM	log2(relRPKM)		Row Labels	Sum of HT-seq Hits		Total Carbohydrate Transporter Hits	20267
4.A.2	1.1	COR2_1841	P69811	4.A.2.1.1	Multiphosphoryl transfer protein - Escherichia coli.		65	376	1 ~ 64	285 ~ 348	0.1702	4e-08	120	The PTS Fructose-Mannitol (Fru) Family	534	311.385	8.28256		1.A.11	1
3.A.1	1.16	COR2_2086	P58300	3.A.1.1.16	Maltotriose-binding protein precursor (Maltodextrin-binding protein) (MMBP) - Pyrococcus furiosus.		441	434	233 ~ 362	240 ~ 358	0.2742	0.004	85	The ATP-binding Cassette (ABC) Superfamily	1959	167.254	7.3859		1.A.22	40
4.A.6	1.6	COR2_0097	Q2QKM3	4.A.6.1.6	EIIC - Lactobacillus casei.		272	271	1 ~ 271	3 ~ 271	0.9926	7e-56	538	The PTS Mannose-Fructose-Sorbose (Man) Family	1021	141.199	7.14158		1.A.23	2
4.A.6	1.7	COR2_0098	Q5M5W6	4.A.6.1.7	Mannose PTS system component IIAB - Streptococcus thermophilus (strain ATCC BAA-250 / LMG 18311).		327	330	2 ~ 326	3 ~ 329	0.9909	8e-83	771	The PTS Mannose-Fructose-Sorbose (Man) Family	1112	127.97	6.99967		1.A.26	0
3.A.2	1.1	COR2_1122	P0ABA0	3.A.2.1.1	ATP synthase B chain - Escherichia coli.	1	202	156	52 ~ 196	12 ~ 156	0.9295	9e-11	148	The H+- or Na+-translocating F-type, V-type and A-type ATPase (F-ATPase) Superfamily	664	123.544	6.94889		1.A.33	116
3.A.2	1.2	COR2_1125	P29710	3.A.2.1.2	ATP synthase gamma chain, sodium ion specific (EC 3.6.3.15) - Propionigenium modestum.		304	282	1 ~ 301	1 ~ 282	1	2e-44	440	The H+- or Na+-translocating F-type, V-type and A-type ATPase (F-ATPase) Superfamily	872	107.927	6.75391		1.A.35	1
3.A.9	1.1	COR2_2103	Q02028	3.A.9.1.1	Stromal 70 kDa heat shock-related protein, chloroplast precursor - Pisum sativum (Garden pea).		638	706	3 ~ 598	69 ~ 665	0.8456	0	1794	The Chloroplast Envelope Protein Translocase (CEPT or Tic-Toc) Family	1445	85.3161	6.41475		1.A.4	336
3.A.1	6.5	COR2_1022	Q8U4K3	3.A.1.6.5	Membrane protein - Pyrococcus furiosus.		256	344	4 ~ 228	1 ~ 213	0.6192	3e-13	170	The ATP-binding Cassette (ABC) Superfamily	454	66.6997	6.05961		1.A.62	8
2.A.72	1.1	COR2_2062	P63183	2.A.72.1.1	Low affinity potassium transport system protein kup - Escherichia coli.	12	681	622	11 ~ 493	11 ~ 482	0.7588	9e-60	576	The K+ Uptake Permease (KUP) Family	1183	65.441	6.03212		1.A.8	3
1.B.12	4.1	COR2_0486	Q9F315	1.B.12.4.1	ATP-dependent Clp protease proteolytic subunit 1 OS=Streptomyces coelicolor GN=clpP1 PE=3 SV=1		203	219	26 ~ 196	36 ~ 205	0.7763	6e-45	442	The Autotransporter-1 (AT-1) Family	338	62.5798	5.96762		1.B.12	338
3.A.1	5.22	COR2_1186	Q5V9S2	3.A.1.5.22	Oligopeptide permease A - Vibrio fluvialis.		540	543	51 ~ 533	52 ~ 530	0.8821	4e-44	440	The ATP-binding Cassette (ABC) Superfamily	807	56.2835	5.81464		1.B.33	79
4.A.2	1.11	COR2_1330	P77439	4.A.2.1.11	Multiphosphoryl transfer protein 1 OS=Escherichia coli (strain K12) GN=fryA PE=1 SV=1		646	831	516 ~ 641	700 ~ 827	0.154	1e-05	110	The PTS Fructose-Mannitol (Fru) Family	949	55.338	5.7902		1.C.82	77
2.A.6	5.1	COR2_0198	Q53902	2.A.6.5.1	Putative membrane protein ACTII-3 - Streptomyces coelicolor.	12	716	711	160 ~ 325	163 ~ 330	0.2363	2e-07	124	The Resistance-Nodulation-Cell Division (RND) Superfamily	1031	54.2474	5.76148		1.C.97	21
2.A.1	40.2	COR2_0810	O34987	2.A.1.40.2	Hypoxanthine/guanine permease (Hypothetical protein) - Bacillus subtilis.	13	429	440	3 ~ 427	16 ~ 437	0.9591	2e-67	639	The Major Facilitator Superfamily (MFS)	592	51.955	5.69919		2.A.1	668
4.A.5	1.3	COR2_1597	P58035	4.A.5.1.3	Putative phosphotransferase enzyme IIB component sgcB OS=Escherichia coli (strain K12) GN=sgcB PE=3 SV=1		94	92	1 ~ 94	1 ~ 92	1	4e-09	128	The PTS Galactitol (Gat) Family	115	45.8077	5.51752		2.A.16	1
4.A.5	1.4	COR2_1596	Q8FCM4	4.A.5.1.4	PTS system, galactitol-specific IIC component OS=Escherichia coli O6 GN=c4279 PE=4 SV=1	10	481	462	9 ~ 438	23 ~ 433	0.8896	9e-61	583	The PTS Galactitol (Gat) Family	585	45.798	5.51721		2.A.2	110
3.A.5	9.1	COR2_2105	Q9UGP8	3.A.5.9.1	Translocation protein SEC63 homolog - Homo sapiens (Human).	3	111	760	6 ~ 66	104 ~ 164	0.0803	3e-10	139	The General Secretory Pathway (Sec) Family	117	39.5093	5.30412		2.A.20	17
3.A.6	3.1	COR2_2012	O84671	3.A.6.3.1	Adenylate cyclase-like protein - Chlamydia trachomatis.	1	142	829	33 ~ 124	381 ~ 473	0.1122	2e-06	107	The Type III (Virulence-related) Secretory Pathway (IIISP) Family	134	35.4176	5.1464		2.A.21	26
3.A.5	2.2	COR2_1357	P0A5Z2	3.A.5.2.2	Preprotein translocase subunit secY OS=Mycobacterium tuberculosis GN=secY PE=3 SV=1	10	426	441	1 ~ 426	1 ~ 441	1	1e-109	997	The General Secretory Pathway (Sec) Family	400	35.3516	5.1437		2.A.26	0
3.A.2	1.3	COR2_1120	P00854	3.A.2.1.3	ATP synthase A chain precursor (EC 3.6.1.34) (Protein 6) - Saccharomyces cerevisiae (Baker's yeast).	6	255	259	77 ~ 250	89 ~ 253	0.6371	7e-11	150	The H+- or Na+-translocating F-type, V-type and A-type ATPase (F-ATPase) Superfamily	220	32.4478	5.02005		2.A.28	1
5.A.1	1.1	COR2_0265	P36655	5.A.1.1.1	THIOL:DISULFIDE INTERCHANGE PROTEIN DSBD PRECURSOR (C-TYPE CYTOCHROME BIOGENESIS PROTEIN CYCZ) (INNER MEMBRANE COPPER TOLERANCE PROTEIN) - Escherichia coli.	8	105	565	14 ~ 103	464 ~ 562	0.1752	3e-05	95	The Disulfide Bond Oxidoreductase D (DsbD) Family	83	29.6195	4.88847		2.A.29	2
3.A.1	135.1	COR2_0415	Q9CIP6	3.A.1.135.1	ABC transporter ATP binding and permease protein - Lactococcus lactis (subsp. lactis) (Streptococcus lactis).	5	601	573	50 ~ 593	22 ~ 569	0.9564	3e-76	717	The ATP-binding Cassette (ABC) Superfamily	438	27.4508	4.77878		2.A.3	151
1.A.4	5.6	COR2_0799	Q9HCF6	1.A.4.5.6	Transient receptor potential cation channel subfamily M member 3 OS=Homo sapiens GN=TRPM3 PE=2 SV=4	7	516	1732	96 ~ 174	1248 ~ 1324	0.0445	0.006	85	The Transient Receptor Potential Ca2+ Channel (TRP-CC) Family	336	24.5226	4.61604		2.A.33	9
3.A.7	14.1	COR2_2215	Q52001	3.A.7.14.1	ORF1 - Plasmid pIP501.		280	654	6 ~ 241	1 ~ 236	0.3609	2e-47	465	The Type IV (Conjugal DNA-Protein Transfer or VirB) Secretory Pathway (IVSP) Family	178	24.0003	4.58498		2.A.35	28
3.A.1	2.11	COR2_0588	Q92WK2	3.A.1.2.11	Probable sugar ABC transporter ATP-binding protein - Rhizobium meliloti (Sinorhizobium meliloti).		519	516	8 ~ 511	9 ~ 511	0.9748	1e-132	1196	The ATP-binding Cassette (ABC) Superfamily	308	22.3493	4.48216		2.A.38	11
2.A.49	6.1	COR2_0013	P74477	2.A.49.6.1	Chloride channel protein - Synechocystis sp. (strain PCC 6803).	11	504	899	109 ~ 214	465 ~ 565	0.1123	0.0004	94	The Chloride Carrier/Channel (ClC) Family	291	21.7433	4.4425		2.A.4	43
5.A.3	3.1	COR2_1264	P0AAJ1	5.A.3.3.1	Probable anaerobic dimethyl sulfoxide reductase chain ynfG - Escherichia coli.		314	205	54 ~ 113	55 ~ 119	0.3171	2e-05	105	The Prokaryotic Molybdopterin-containing Oxidoreductase (PMO) Family	180	21.5704	4.43098		2.A.40	15
9.A.4	2.1	COR2_0068	Q81WE1	9.A.4.2.1	YlmG protein - Bacillus anthracis.	2	82	87	11 ~ 70	12 ~ 68	0.6552	4e-05	93	The YggT or Fanciful K+ Uptake-B (FkuB; YggT) Family	47	21.439	4.42217		2.A.49	304
3.A.7	11.1	COR2_0845	Q5EP68	3.A.7.11.1	ParA - Neisseria gonorrhoeae.		266	295	17 ~ 265	6 ~ 263	0.8746	2e-13	172	The Type IV (Conjugal DNA-Protein Transfer or VirB) Secretory Pathway (IVSP) Family	145	20.5039	4.35783		2.A.55	13
3.A.1	1.28	COR2_1289	Q00751	3.A.1.1.28	Multiple sugar-binding transport system permease protein msmG - Streptococcus mutans.	6	287	277	10 ~ 286	4 ~ 277	0.9892	1e-28	303	The ATP-binding Cassette (ABC) Superfamily	145	19.0071	4.24847		2.A.6	1101
8.A.7	1.1	COR2_0494	P08839	8.A.7.1.1	PHOSPHOENOLPYRUVATE-PROTEIN PHOSPHOTRANSFERASE (EC 2.7.3.9) (PHOSPHOTRANSFERASE SYSTEM, ENZYME I) - Escherichia coli.		567	575	1 ~ 562	1 ~ 565	0.9826	1e-114	1045	The Phosphotransferase System Enzyme I (EI) Family	281	18.666	4.22234		2.A.64	59
3.A.1	5.27	COR2_1185	P45096	3.A.1.5.27	Dipeptide transport system permease protein dppB OS=Haemophilus influenzae GN=dppB PE=3 SV=1	6	345	333	1 ~ 339	1 ~ 333	1	2e-46	457	The ATP-binding Cassette (ABC) Superfamily	165	17.9996	4.1699		2.A.66	32
3.A.1	4.6	COR2_0515	Q8YVY4	3.A.1.4.6	Alr1834 protein - Anabaena sp. (strain PCC 7120)		399	441	44 ~ 327	56 ~ 349	0.6667	3e-11	156	The ATP-binding Cassette (ABC) Superfamily	188	17.7377	4.14875		2.A.67	3
4.A.3	2.2	COR2_0668	P46318	4.A.3.2.2	PTS SYSTEM, CELLOBIOSE-SPECIFIC IIB COMPONENT (EIIB-CEL) (CELLOBIOSE- PERMEASE IIB COMPONENT) (PHOSPHOTRANSFERASE ENZYME II, B COMPONENT) (EC 2.7.1.69) - Bacillus subtilis.		101	102	1 ~ 96	1 ~ 97	0.951	2e-17	199	The PTS Lactose-N,N'-Diacetylchitobiose-β-glucoside (Lac) Family	45	16.6906	4.06096		2.A.69	7
9.A.41	1.1	COR2_1266	P44669	9.A.41.1.1	Chaperone protein hscA homolog - Haemophilus influenzae.		282	619	74 ~ 180	130 ~ 246	0.189	4e-06	109	The Capsular Polysaccharide Exporter (CPS-E) Family	124	16.5419	4.04805		2.A.7	164
3.A.16	1.2	COR2_0019	P25694	3.A.16.1.2	Cell division control protein 48 - Saccharomyces cerevisiae (Baker's yeast).		633	835	162 ~ 398	472 ~ 710	0.2862	1e-53	523	The Endoplasmic Reticular Retrotranslocon (ER-RT) Family	266	15.8292	3.98451		2.A.72	1183
3.A.1	132.3	COR2_1999	A0L4L0	3.A.1.132.3	Putative uncharacterized protein - Magnetococcus sp. (strain MC-1).		280	339	61 ~ 260	111 ~ 305	0.5752	4e-37	377	The ATP-binding Cassette (ABC) Superfamily	111	14.9132	3.89851		2.A.78	10
3.A.3	2.21	COR2_1049	A9BJX0	3.A.3.2.21	Calcium-translocating P-type ATPase, PMCA-type OS=Petrotoga mobilis (strain DSM 10674 / SJ95) GN=Pmob_0991 PE=3 SV=1	8	892	887	4 ~ 885	3 ~ 883	0.9932	0	1755	The P-type ATPase (P-ATPase) Superfamily	346	14.6159	3.86946		2.A.86	45
3.A.8	1.1	COR2_2104	P38523	3.A.8.1.1	GrpE protein homolog, mitochondrial precursor - Saccharomyces cerevisiae (Baker's yeast).		260	228	55 ~ 228	48 ~ 225	0.7807	4e-14	178	The Mitochondrial Protein Translocase (MPT) Family	101	14.6108	3.86896		2.A.87	35
9.B.10	1.1	COR2_0212	P94400	9.B.10.1.1	Putative metal chaperone yciC OS=Bacillus subtilis GN=yciC PE=2 SV=1		384	397	7 ~ 381	4 ~ 392	0.9798	3e-82	767	The Putative Tripartite Zn2+Transporter (TZT) Family	146	14.3122	3.83917		2.A.88	0
3.A.1	103.1	COR2_0760	Q48475	3.A.1.103.1	O-antigen export system permease protein RFBA - Klebsiella pneumoniae.	6	273	259	26 ~ 269	15 ~ 255	0.9305	5e-16	195	The ATP-binding Cassette (ABC) Superfamily	103	14.1923	3.82704		2.A.9	89
9.A.34	2.1	COR2_1277	Q6EE14	9.A.34.2.1	EvpH - Edwardsiella tarda.		871	870	2 ~ 803	5 ~ 832	0.9517	1e-126	1153	The Nuclear Export Complex (NEC) Family	327	14.146	3.82233		3.A.1	6301
3.A.1	1.11	COR2_1290	Q93KC0	3.A.1.1.11	Inner membrane protein - Erwinia chrysanthemi.	7	304	296	20 ~ 300	5 ~ 282	0.9392	4e-29	308	The ATP-binding Cassette (ABC) Superfamily	109	13.4908	3.75391		3.A.11	9
2.A.9	3.1	COR2_1583	P25714	2.A.9.3.1	60 KDA INNER-MEMBRANE PROTEIN - Escherichia coli.	6	253	548	2 ~ 202	332 ~ 520	0.3449	1e-21	242	The Membrane Protein Insertase (YidC/Alb3/Oxa1) Family	89	13.2301	3.72575		3.A.12	22
4.C.3	1.2	COR2_0268	Q8WYK0	4.C.3.1.2	Acyl-coenzyme A thioesterase 12 - Homo sapiens (Human).		177	555	38 ~ 174	19 ~ 152	0.2414	1e-13	171	The Acyl-CoA Thioesterase (AcoT) Family	62	13.159	3.71798		3.A.16	321
3.A.1	3.12	COR2_0459	P73544	3.A.1.3.12	GLUTAMINE-BINDING PERIPLASMIC PROTEIN - Synechocystis sp. (strain PCC 6803).	4	735	530	52 ~ 279	39 ~ 266	0.4302	8e-20	232	The ATP-binding Cassette (ABC) Superfamily	256	13.1219	3.7139		3.A.17	43
1.A.33	1.3	COR2_0338	P08107	1.A.33.1.3	Heat shock 70 kDa protein 1 (HSP70.1) (HSP70-1/HSP70-2) - Homo sapiens (Human).		347	641	15 ~ 274	7 ~ 324	0.4961	3e-10	146	The Cation Channel-forming Heat Shock Protein-70 (Hsp70) Family	116	12.5815	3.65323		3.A.18	0
1.C.82	1.1	COR2_1618	Q9ZK21	1.C.82.1.1	50S ribosomal protein L1 - Helicobacter pylori J99 (Campylobacter pylori J99).		235	234	13 ~ 232	14 ~ 233	0.9402	2e-51	499	The Pore-forming Amphipathic Helical Peptide HP(2-20) (HP2-20) Family	77	12.3205	3.62299		3.A.2	1756
3.A.1	5.19	COR2_1183	Q2FZR5	3.A.1.5.19	Putative uncharacterized protein - Staphylococcus aureus (strain NCTC 8325).		369	360	23 ~ 353	4 ~ 341	0.9389	1e-90	839	The ATP-binding Cassette (ABC) Superfamily	118	12.0367	3.58937		3.A.3	586
3.A.1	204.4	COR2_0803	Q9C8K2	3.A.1.204.4	ATP-dependent transmembrane transporter, putative; 39775-42780 (ATP- dependent transmembrane transporter, putative) (At1g51500/F5D21_6) (At1g51560) (ABC transporter CER5) - Arabidopsis thaliana (Mouse-ear cress).	7	312	687	5 ~ 34	55 ~ 84	0.0437	0.002	87	The ATP-binding Cassette (ABC) Superfamily	99	11.9396	3.57769		3.A.4	2
2.A.7	18.3	COR2_1258	Q8TS76	2.A.7.18.3	Transmembrane protein MttP OS=Methanosarcina acetivorans GN=MA_0929 PE=4 SV=1	9	360	281	95 ~ 318	23 ~ 246	0.7972	0.0001	98	The Drug/Metabolite Transporter (DMT) Superfamily	113	11.8143	3.56247		3.A.5	545
1.A.22	1.4	COR2_1765	Q2KCQ1	1.A.22.1.4	Large-conductance mechanosensitive channel OS=Rhizobium etli (strain CFN 42 / ATCC 51251) GN=mscL PE=3 SV=1	3	146	145	5 ~ 93	2 ~ 105	0.7172	6e-18	207	The Large Conductance Mechanosensitive Ion Channel (MscL) Family	40	10.2841	3.36234		3.A.6	159
3.D.1	6.1	COR2_0026	P52505	3.D.1.6.1	Acyl carrier protein, mitochondrial - Bos taurus (Bovine).		84	156	10 ~ 59	79 ~ 132	0.3462	2e-05	96	The H+ or Na+-translocating NADH Dehydrogenase (NDH) Family	21	9.35285	3.22541		3.A.7	400
2.A.2	3.3	COR2_1609	P96792	2.A.2.3.3	PUTATIVE XYLOSE-PROTON SYMPORTER (XYLOSE TRANSPORTER) - Lactobacillus pentosus.	11	442	479	11 ~ 435	29 ~ 457	0.8956	2e-80	753	The Glycoside-Pentoside-Hexuronide (GPH)	109	9.28511	3.21492		3.A.8	101
3.A.1	3.9	COR2_0656	P48243	3.A.1.3.9	Glutamate transport ATP-binding protein gluA - Corynebacterium glutamicum (Brevibacterium flavum).		252	242	11 ~ 252	1 ~ 242	1	4e-93	859	The ATP-binding Cassette (ABC) Superfamily	55	8.20828	3.03708		3.A.9	1445
1.B.33	1.3	COR2_1007	P0A9R7	1.B.33.1.3	Cell division ATP-binding protein ftsE - Escherichia coli.		368	222	153 ~ 353	15 ~ 215	0.9054	2e-55	537	The Outer Membrane Protein Insertion Porin (Bam Complex) (OmpIP) Family	79	8.08036	3.01442		3.B.1	17
3.A.1	3.14	COR2_0458	P39456	3.A.1.3.14	Probable amino-acid ABC transporter ATP-binding protein yckI - Bacillus subtilis.		287	247	46 ~ 286	1 ~ 243	0.9838	3e-67	637	The ATP-binding Cassette (ABC) Superfamily	59	7.73392	2.9512		3.D.1	128
3.A.1	106.3	COR2_0747	Q8G7R7	3.A.1.106.3	Probable permease protein of ABC transporter system OS=Bifidobacterium longum GN=BL0180 PE=3 SV=1	5	658	602	39 ~ 657	19 ~ 592	0.9535	8e-87	809	The ATP-binding Cassette (ABC) Superfamily	130	7.44243	2.89577		3.D.5	1
3.A.1	7.2	COR2_0597	P0C560	3.A.1.7.2	Phosphate import ATP-binding protein pstB - Mycobacterium smegmatis.		268	258	16 ~ 268	5 ~ 258	0.9845	4e-83	773	The ATP-binding Cassette (ABC) Superfamily	51	7.15803	2.83956		3.D.6	1
2.A.87	2.2	COR2_0411	D3EWM9	2.A.87.2.2	Substrate-specific component RibU of riboflavin ECF transporter OS=Staphylococcus aureus (strain 04-02981) GN=ribU PE=3 SV=1		194	181	23 ~ 192	3 ~ 178	0.9724	4e-13	167	The Prokaryotic Riboflavin Transporter (P-RFT) Family	35	6.77975	2.76123		3.D.8	132
3.A.1	5.2	COR2_1182	P42065	3.A.1.5.20	Oligopeptide transport ATP-binding protein appF - Bacillus subtilis.		346	329	6 ~ 330	5 ~ 327	0.9818	1e-106	972	The ATP-binding Cassette (ABC) Superfamily	59	6.41767	2.68205		3.D.9	0
2.A.3	6.1	COR2_1900	O28661	2.A.3.6.1	CATIONIC AMINO ACID TRANSPORTER (CAT-1) - Archaeoglobus fulgidus.	12	478	736	52 ~ 348	59 ~ 361	0.4117	1e-11	159	The Amino Acid-Polyamine-Organocation (APC) Family	81	6.38101	2.67378		4.A.1	28
9.B.59	1.3	COR2_0360	Q5JIF7	9.B.59.1.3	Carbon starvation protein A OS=Pyrococcus kodakaraensis GN=TK0991 PE=4 SV=1	11	634	579	32 ~ 536	33 ~ 533	0.8653	3e-55	537	NO FAMILY NAME	107	6.35734	2.66842		4.A.2	1508
3.A.1	12.8	COR2_1391	Q93A34	3.A.1.12.8	BilEB - Listeria monocytogenes.	6	514	504	3 ~ 514	2 ~ 503	0.996	3e-76	717	The ATP-binding Cassette (ABC) Superfamily	85	6.22774	2.63871		4.A.3	45
2.A.64	1.1	COR2_0171	P69423	2.A.64.1.1	Sec-independent protein translocase protein tatC - Escherichia coli.	6	267	258	9 ~ 239	8 ~ 237	0.8915	6e-24	263	The Twin Arginine Targeting (Tat) Family	43	6.05775	2.59878		4.A.5	724
9.B.75	4.1	COR2_0372	P23157	9.B.75.4.1	16.7 kDa protein in whiE locus - Streptomyces coelicolor.		183	157	114 ~ 177	47 ~ 109	0.4013	0.0002	92	The Ethanol Utilization/Transport (Eut) Protein Family	29	5.95395	2.57385		4.A.6	2142
4.A.5	1.2	COR2_1594	Q71WA4	4.A.5.1.2	PTS system, IIA component OS=Listeria monocytogenes serotype 4b (strain F2365) GN=LMOf2365_2647 PE=4 SV=1		156	154	4 ~ 136	2 ~ 134	0.8636	2e-17	203	The PTS Galactitol (Gat) Family	24	5.7766	2.53022		4.A.7	3
9.B.32	1.3	COR2_1818	P75905	9.B.32.1.3	HYPOTHETICAL 50.8 KDA PROTEIN IN PHOH-CSGG INTERGENIC REGION - Escherichia coli.	5	379	441	56 ~ 182	65 ~ 178	0.2585	6e-05	100	The DUF3302 or Pfam11742 (YibI) Family	56	5.5619	2.47558		4.C.1	21
2.A.7	2.1	COR2_0417	P29939	2.A.7.2.1	Hypothetical 15.0 kDa protein IN COBO 3'region (ORF6) - Pseudomonas denitrificans.	5	294	141	18 ~ 136	21 ~ 138	0.8369	2e-20	233	The Drug/Metabolite Transporter (DMT) Superfamily	43	5.50269	2.46014		4.C.3	65
3.A.1	4.1	COR2_0512	P0A9S7	3.A.1.4.1	High-affinity branched-chain amino acid transport ATP-binding protein livG - Escherichia coli.		285	255	31 ~ 281	4 ~ 254	0.9843	2e-62	595	The ATP-binding Cassette (ABC) Superfamily	41	5.41205	2.43617		5.A.1	84
3.A.1	1.22	COR2_1287	Q9X103	3.A.1.1.22	Sugar ABC transporter, ATP-binding protein - Thermotoga maritima.		399	369	38 ~ 397	13 ~ 368	0.9648	1e-109	1001	The ATP-binding Cassette (ABC) Superfamily	57	5.37792	2.42705		5.A.3	197
2.A.3	2.3	COR2_0949	P18275	2.A.3.2.3	Arginine/ornithine antiporter - Pseudomonas aeruginosa.	13	493	482	25 ~ 476	21 ~ 466	0.9253	7e-52	506	The Amino Acid-Polyamine-Organocation (APC) Family	68	5.19413	2.37688		5.A.4	4
3.D.8	1.2	COR2_1853	Q48941	3.D.8.1.2	MOLYBDENUM-CONTAINING FORMYLMETHANOFURAN DEHYDROGENASE I SUBUNIT F (EC 1.2.99.5) (POLYFERREDOXIN) - Methanosarcina barkeri.		424	346	301 ~ 378	42 ~ 133	0.2659	0.002	88	The Na+- or H+-Pumping Formyl Methanofuran Dehydrogenase (FMF-DH) Family	58	5.15012	2.36461		8.A.21	5
9.B.32	1.1	COR2_0014	Q52257	9.B.32.1.1	PLASMID PWQ799 RNAII AND RNAI GENES; AND RNAI MODULATOR PROTEIN (ROM), MOBILIZATION PROTEIN (MBEA, MBEB, MBEC, MBED), N-ACETYLMANNOSAMINE TRANSFERASE (RFBA), AND UDP-N-ACETYLGLUCOSAMINE 2-EPIMERASE (RFBC) GENES, COMPLETE CDS'S (MBEA, MBEB, MBEC	5	433	459	30 ~ 357	30 ~ 364	0.7298	3e-24	268	The DUF3302 or Pfam11742 (YibI) Family	55	4.78238	2.25773		8.A.3	8
3.A.1	3.15	COR2_0236	P54536	3.A.1.3.15	Probable amino-acid ABC transporter permease protein yqiY - Bacillus subtilis.	5	222	219	1 ~ 216	1 ~ 216	0.9863	1e-44	441	The ATP-binding Cassette (ABC) Superfamily	26	4.40307	2.13851		8.A.5	12
9.A.8	1.6	COR2_1727	Q7MV19	9.A.8.1.6	Ferrous iron transport protein B - Porphyromonas gingivalis (Bacteroides gingivalis).	8	795	844	32 ~ 792	23 ~ 843	0.9727	1e-128	1171	The Ferrous Iron Uptake (FeoB) Family	91	4.31268	2.10859		8.A.7	281
8.A.9	1.1	COR2_1547	Q05839	8.A.9.1.1	AMINO ACID TRANSPORT RELATED PROTEIN (RBAT) - Oryctolagus cuniculus (Rabbit).	1	578	677	5 ~ 507	108 ~ 577	0.6942	2e-57	554	The rBAT Transport Accessory Protein (rBAT) Family	66	4.30084	2.10462		8.A.9	66
3.A.3	5.15	COR2_0700	Q3MNJ6	3.A.3.5.15	Cation-transporting ATPase - Enterococcus faecium (Streptococcus faecium).	8	871	811	8 ~ 769	63 ~ 809	0.9211	1e-176	1579	The P-type ATPase (P-ATPase) Superfamily	99	4.28274	2.09854		9.A.19	4
2.A.4	7.1	COR2_1085	P69380	2.A.4.7.1	Ferrous-iron efflux pump fieF - Escherichia coli.	6	392	300	40 ~ 303	23 ~ 286	0.88	5e-23	257	The Cation Diffusion Facilitator (CDF) Family	43	4.12935	2.04591		9.A.34	327
3.A.1	140.1	COR2_1006	P0AC31	3.A.1.140.1	Cell division protein ftsX OS=Escherichia coli O6 GN=ftsX PE=3 SV=1	4	308	352	59 ~ 245	113 ~ 284	0.4886	1e-07	122	The ATP-binding Cassette (ABC) Superfamily	32	3.90929	1.96691		9.A.4	47
3.D.1	6.3	COR2_1390	Q9FX83	3.D.1.6.3	Putative NADH-ubiquinone oxidoreductase - Arabidopsis thaliana (Mouse-ear cress).		202	222	110 ~ 200	85 ~ 178	0.4234	2e-06	110	The H+ or Na+-translocating NADH Dehydrogenase (NDH) Family	21	3.90728	1.96616		9.A.40	20
9.A.8	1.2	COR2_0283	O25396	9.A.8.1.2	IRON(II) TRANSPORT PROTEIN (FEOB) - Helicobacter pylori (Campylobacter pylori).	8	441	642	181 ~ 302	4 ~ 119	0.1807	2e-07	123	The Ferrous Iron Uptake (FeoB) Family	44	3.7566	1.90943		9.A.41	124
2.A.86	1.5	COR2_0106	C9VRY8	2.A.86.1.5	Permease OS=Brucella abortus bv. 9 str. C68 GN=BARG_01524 PE=4 SV=1		461	658	30 ~ 327	49 ~ 342	0.4468	9e-09	134	The Autoinducer-2 Exporter (AI-2E) Family (Formerly the PerM Family, TC #9.B.22)	45	3.67554	1.87796		9.A.49	1
2.A.6	4.1	COR2_0535	P0AG90	2.A.6.4.1	Protein-export membrane protein secD - Escherichia coli.	5	497	615	85 ~ 448	210 ~ 592	0.6228	8e-42	420	The Resistance-Nodulation-Cell Division (RND) Superfamily	47	3.5612	1.83236		9.A.8	192
9.A.8	1.7	COR2_0328	A9P5Q3	9.A.8.1.7	FeoB OS=Magnetospirillum gryphiswaldense MSR-1 PE=4 SV=1	9	477	704	164 ~ 332	1 ~ 157	0.223	0.0004	94	The Ferrous Iron Uptake (FeoB) Family	44	3.47348	1.79638		9.B.10	146
3.A.1	2.1	COR2_0401	P02925	3.A.1.2.1	D-ribose-binding periplasmic protein precursor - Escherichia coli.		327	296	58 ~ 268	27 ~ 238	0.7162	8e-06	107	The ATP-binding Cassette (ABC) Superfamily	30	3.45244	1.78762		9.B.27	18
3.A.7	7.1	COR2_0170	Q07711	3.A.7.7.1	DNA topoisomerase I (EC 5.99.1.2) (Omega-protein) (Relaxing enzyme) (Untwisting enzyme) (Swivelase) - Staphylococcus aureus.		858	700	122 ~ 658	101 ~ 646	0.78	4e-31	330	The Type IV (Conjugal DNA-Protein Transfer or VirB) Secretory Pathway (IVSP) Family	76	3.33754	1.73878		9.B.28	2
3.A.1	121.4	COR2_0292	Q83XH1	3.A.1.121.4	ABC transporter - Clostridium hathewayi.		664	546	5 ~ 515	4 ~ 507	0.9231	7e-71	671	The ATP-binding Cassette (ABC) Superfamily	57	3.23376	1.69321		9.B.29	0
9.B.97	3.1	COR2_1148	Q643C2	9.B.97.3.1	Isovaleryltransferase MppN OS=Streptomyces hygroscopicus GN=mppN PE=4 SV=1	10	353	456	6 ~ 162	68 ~ 231	0.3596	0.0001	98	The Acyltransferase-3/Putative Acetyl-CoA Transporter (ATAT) Family	30	3.19863	1.67746		9.B.3	14
3.A.16	1.1	COR2_1526	P55072	3.A.16.1.1	Transitional endoplasmic reticulum ATPase (TER ATPase) (15S Mg(2+)- ATPase p97 subunit) (Valosin-containing protein) (VCP) - Homo sapiens (Human).		670	806	172 ~ 420	186 ~ 432	0.3065	2e-52	513	The Endoplasmic Reticular Retrotranslocon (ER-RT) Family	55	3.09238	1.62872		9.B.30	12
9.B.27	2.3	COR2_1159	P0ABP6	9.B.27.2.3	Protein dedA OS=Escherichia coli (strain K12) GN=dedA PE=1 SV=1	5	219	219	1 ~ 207	1 ~ 209	0.9543	2e-37	379	The DedA or YdjX-Z (DedA) Family	18	3.08991	1.62756		9.B.31	17
9.B.32	1.2	COR2_2172	Q5HKQ0	9.B.32.1.2	9.B.32.1.2 Biofilm PIA synthesis N-acetylglucosaminyltransferase icaA	4	226	412	6 ~ 108	52 ~ 159	0.2621	3e-07	118	The DUF3302 or Pfam11742 (YibI) Family	18	2.99449	1.58231		9.B.32	131
3.A.1	7.1	COR2_0598	P0AGH8	3.A.1.7.1	Phosphate transport system permease protein pstC - Escherichia coli.	6	664	319	382 ~ 664	3 ~ 319	0.9937	4e-11	156	The ATP-binding Cassette (ABC) Superfamily	50	2.83663	1.50418		9.B.33	9
9.B.31	1.1	COR2_0282	P60782	9.B.31.1.1	UPF0078 membrane protein ygiH - Escherichia coli.	5	226	205	1 ~ 222	1 ~ 201	0.9805	1e-10	147	The YqiH (YqiH) Family	17	2.82812	1.49985		9.B.42	3
3.A.1	3.7	COR2_0713	Q52666	3.A.1.3.7	Glutamate/glutamine/aspartate/asparagine transport ATP-binding protein bztD - Rhodobacter capsulatus (Rhodopseudomonas capsulata).		107	263	1 ~ 107	155 ~ 261	0.4068	1e-38	384	The ATP-binding Cassette (ABC) Superfamily	8	2.80186	1.48638		9.B.45	6
3.A.1	121.3	COR2_0275	P39115	3.A.1.121.3	Nucleotide binding protein expZ - Bacillus subtilis.		605	547	4 ~ 493	4 ~ 494	0.8976	4e-56	544	The ATP-binding Cassette (ABC) Superfamily	45	2.80166	1.48628		9.B.50	42
3.A.3	5.19	COR2_2152	Q7A3E6	3.A.3.5.19	Copper-transporting ATPase copA - Staphylococcus aureus (strain N315).	8	545	802	6 ~ 545	160 ~ 712	0.6895	1e-137	1245	The P-type ATPase (P-ATPase) Superfamily	39	2.6951	1.43034		9.B.59	107
4.A.1	2.9	COR2_0351	P05306	4.A.1.2.9	PTS system, sucrose-specific IIBC component (EIIBC-Scr) (Sucrose- permease IIBC component) (Phosphotransferase enzyme II, BC component) (EC 2.7.1.69) (EII-Scr) - Bacillus subtilis.	10	322	461	1 ~ 89	1 ~ 84	0.1822	2e-08	131	The PTS Glucose-Glucoside (Glc) Family	23	2.68789	1.42647		9.B.74	7
3.A.3	6.5	COR2_0188	Q8L158	3.A.3.6.5	P type ATPase BXA1 - Oscillatoria brevis.	5	680	660	84 ~ 674	75 ~ 659	0.8864	1e-163	1465	The P-type ATPase (P-ATPase) Superfamily	47	2.60376	1.3806		9.B.75	29
9.B.50	1.1	COR2_0134	Q93K64	9.B.50.1.1	Putative membrane arginine transporter - Enterococcus faecalis (Streptococcus faecalis).	11	552	483	35 ~ 533	12 ~ 463	0.9358	2e-96	891	The Outer Membrane Beta-barrel Endoprotease, Omptin (Omptin) Family	38	2.59273	1.37447		9.B.97	31
9.A.8	1.8	COR2_0696	O29993	9.A.8.1.8	Iron (II) transporter (FeoB-1) OS=Archaeoglobus fulgidus GN=AF_0246 PE=4 SV=1	8	195	639	28 ~ 80	16 ~ 66	0.0798	0.0007	88	The Ferrous Iron Uptake (FeoB) Family	13	2.50532	1.325		Grand Total	23600
3.A.1	17.6	COR2_1040	Q9CLG9	3.A.1.17.6	Putative uncharacterized protein OS=Pasteurella multocida GN=PM1265 PE=3 SV=1	4	302	254	68 ~ 293	24 ~ 249	0.8898	2e-38	388	The ATP-binding Cassette (ABC) Superfamily	19	2.36715	1.24315
3.A.3	5.23	COR2_2072	Q72N56	3.A.3.5.23	Heavy-metal transporting p-type ATPase OS=Leptospira interrogans serogroup Icterohaemorrhagiae serovar copenhageni GN=LIC_12982 PE=3 SV=1	7	272	739	123 ~ 254	525 ~ 667	0.1935	0.0002	94	The P-type ATPase (P-ATPase) Superfamily	17	2.35101	1.23328
2.A.64	2.1	COR2_0172	Q9LKU2	2.A.64.2.1	Putative uncharacterized protein T32B20.e - Arabidopsis thaliana (Mouse-ear cress).	1	257	147	1 ~ 53	63 ~ 115	0.3605	0.002	86	The Twin Arginine Targeting (Tat) Family	16	2.34153	1.22745
2.A.35	1.2	COR2_1449	P54571	2.A.35.1.2	HYPOTHETICAL NA+/H+ ANTIPORTER IN ANSB-SPOIIM INTERGENIC REGION - Bacillus subtilis.	12	466	468	39 ~ 410	49 ~ 431	0.8184	1e-20	237	The NhaC Na+:H+ Antiporter (NhaC) Family	28	2.2625	1.17792
3.D.1	1.1	COR2_0428	P0AFD6	3.D.1.1.1	NADH-quinone oxidoreductase subunit I - Escherichia coli.		1021	180	380 ~ 484	25 ~ 115	0.5056	0.006	88	The H+ or Na+-translocating NADH Dehydrogenase (NDH) Family	61	2.25143	1.17084
2.A.1	35.1	COR2_1791	P52067	2.A.1.35.1	Fosmidomycin resistance protein - Escherichia coli.	11	307	406	26 ~ 306	32 ~ 317	0.7044	7e-19	220	The Major Facilitator Superfamily (MFS)	18	2.20612	1.14151
3.A.1	3.16	COR2_0714	Q0P9X8	3.A.1.3.16	Major cell-binding factor - Campylobacter jejuni.		312	259	70 ~ 311	32 ~ 259	0.8803	3e-45	447	The ATP-binding Cassette (ABC) Superfamily	17	2.05024	1.03579
9.B.30	1.1	COR2_0132	P54176	9.B.30.1.1	HEMOLYSIN III (HLY-III) - Bacillus cereus.	7	222	219	20 ~ 222	14 ~ 215	0.9224	1e-27	293	The Xanthan Gum Polysaccharide Biosynthesis/Export, GumE (GumE) Family	12	2.03219	1.02303
2.A.6	2.28	COR2_0569	A4KT88	2.A.6.2.28	Diaminopimelate decarboxylase - Francisella tularensis subsp. holarctica 257.		434	417	8 ~ 404	14 ~ 415	0.964	3e-07	121	The Resistance-Nodulation-Cell Division (RND) Superfamily	23	1.9953	0.996608
2.A.20	1.2	COR2_1721	P43676	2.A.20.1.2	Probable low-affinity inorganic phosphate transporter 2 - Escherichia coli.	10	331	499	16 ~ 203	26 ~ 242	0.4349	1e-23	261	The Inorganic Phosphate Transporter (PiT) Family	17	1.93279	0.950684
3.A.1	120.6	COR2_1406	P43672	3.A.1.120.6	ABC transporter ATP-binding protein uup OS=Escherichia coli (strain K12) GN=uup PE=1 SV=2		559	635	20 ~ 534	18 ~ 533	0.8126	1e-56	548	The ATP-binding Cassette (ABC) Superfamily	28	1.88654	0.915742
3.A.5	8.1	COR2_0781	P14906	3.A.5.8.1	Translocation protein (NPL1 protein) - Saccharomyces cerevisiae (Baker's yeast).	3	416	663	18 ~ 90	120 ~ 201	0.1237	2e-07	122	The General Secretory Pathway (Sec) Family	20	1.81	0.85599
3.D.8	1.1	COR2_0970	Q59579	3.D.8.1.1	Tungsten-containing formylmethanofuran dehydrogenase II subunit C (EC 1.2.99.5) - Methanobacterium thermoautotrophicum (strain Marburg / DSM 2133).		1553	270	1334 ~ 1451	77 ~ 189	0.4185	0.002	94	The Na+- or H+-Pumping Formyl Methanofuran Dehydrogenase (FMF-DH) Family	74	1.79602	0.844804
3.A.1	5.11	COR2_0646	P75799	3.A.1.5.11	Hypothetical ABC transporter permease protein yliD - Escherichia coli.	6	299	303	9 ~ 297	18 ~ 302	0.9406	2e-50	492	The ATP-binding Cassette (ABC) Superfamily	14	1.76168	0.816952
2.A.21	9.1	COR2_0704	Q9HV74	2.A.21.9.1	Probable two-component sensor (CbrA) - Pseudomonas aeruginosa.	12	436	983	223 ~ 410	797 ~ 981	0.1882	3e-07	121	The Solute:Sodium Symporter (SSS) Family	19	1.64074	0.71435
2.A.1	7.6	COR2_0267	Q07W00	2.A.1.7.6	Major facilitator superfamily MFS_1 - Shewanella frigidimarina (strain NCIMB 400).	11	402	406	7 ~ 278	18 ~ 285	0.6601	6e-06	110	The Major Facilitator Superfamily (MFS)	17	1.59199	0.670832
3.A.1	3.17	COR2_1293	Q8YSA2	3.A.1.3.17	Glutamine-binding periplasmic protein of glutamine ABC transporter - Anabaena sp. (strain PCC 7120).	3	285	501	67 ~ 262	278 ~ 475	0.3952	2e-26	284	The ATP-binding Cassette (ABC) Superfamily	12	1.58401	0.663585
3.A.1	26.2	COR2_1993	A2SPE8	3.A.1.26.2	ABC transporter related - Methanocorpusculum labreanum (strain ATCC 43576 / DSM 4855 / Z).	4	190	647	43 ~ 181	18 ~ 164	0.2272	8e-05	96	The ATP-binding Cassette (ABC) Superfamily	8	1.58217	0.661903
3.D.1	6.2	COR2_0937	P24918	3.D.1.6.2	NADH-ubiquinone oxidoreductase 78 kDa subunit, mitochondrial - Neurospora crassa.		607	744	18 ~ 227	36 ~ 245	0.2823	2e-26	289	The H+ or Na+-translocating NADH Dehydrogenase (NDH) Family	25	1.55136	0.633531
9.A.40	2.1	COR2_1627	P54428	9.A.40.2.1	HYPOTHETICAL 49.0 KDA PROTEIN IN BLTD-TRKA INTERGENIC REGION - Bacillus subtilis.	3	486	434	17 ~ 422	16 ~ 429	0.9539	2e-33	347	The HlyC/CorC (HCC) Family	20	1.54966	0.631949
3.A.1	15.8	COR2_1050	P96117	3.A.1.15.8	Zinc transport system ATP-binding protein troB - Treponema pallidum.		394	266	217 ~ 303	4 ~ 82	0.297	2e-05	104	The ATP-binding Cassette (ABC) Superfamily	16	1.52872	0.612321
2.A.40	1.1	COR2_0811	P0AGM7	2.A.40.1.1	Uracil permease - Escherichia coli.	12	372	429	6 ~ 372	3 ~ 371	0.8601	3e-70	663	The Nucleobase/Ascorbate Transporter (NAT) or Nucleobase	15	1.51778	0.60196
3.A.1	3.6	COR2_0505	P35116	3.A.1.3.6	Nopaline permease ATP-binding protein P - Agrobacterium tumefaciens.		274	257	23 ~ 271	6 ~ 255	0.9728	4e-66	626	The ATP-binding Cassette (ABC) Superfamily	11	1.51016	0.594705
4.C.1	1.4	COR2_1417	P69451	4.C.1.1.4	Long-chain-fatty-acid--CoA ligase - Escherichia coli.		546	561	14 ~ 531	9 ~ 550	0.9661	1e-47	470	The Fatty Acid Transporter (FAT) Family	21	1.44855	0.534611
3.A.17	1.1	COR2_1879	P08956	3.A.17.1.1	Type I restriction enzyme EcoKI R protein (EC 3.1.21.3) (R.EcoKI) - Escherichia coli.		1123	1170	2 ~ 740	6 ~ 843	0.7162	4e-40	409	The Phage T7 Injectisome (T7 Injectisome) Family	43	1.44301	0.529078
2.A.66	4.1	COR2_1195	P37169	2.A.66.4.1	Virulence factor mviN - Salmonella typhimurium.	13	608	524	85 ~ 426	18 ~ 357	0.6489	2e-11	158	The Multidrug/Oligosaccharidyl-lipid/Polysaccharide (MOP) Flippase Superfamily	23	1.4249	0.510865
2.A.1	46.4	COR2_1378	B8GFY3	2.A.1.46.4	Major facilitator superfamily MFS_1 OS=Methanosphaerula palustris (strain ATCC BAA-1556 / DSM 19958 / E1-9c) GN=Mpal_2757 PE=4 SV=1	11	401	409	12 ~ 278	4 ~ 291	0.7042	0.0002	96	The Major Facilitator Superfamily (MFS)	15	1.4082	0.493847
3.A.1	3.3	COR2_0549	P30859	3.A.1.3.3	Arginine-binding periplasmic protein 1 precursor - Escherichia coli.		298	243	78 ~ 294	27 ~ 241	0.8848	6e-23	255	The ATP-binding Cassette (ABC) Superfamily	11	1.38881	0.473851
2.A.78	1.1	COR2_0374	O07923	2.A.78.1.1	Branched-chain amino acid transport protein azlD - Bacillus subtilis.	2	109	110	1 ~ 108	3 ~ 110	0.9818	8e-27	281	The Branched Chain Amino Acid Exporter (LIV-E) Family	4	1.37538	0.45983
2.A.1	24.1	COR2_0117	P25568	2.A.1.24.1	Hypothetical 58.8 kDa protein in GLK1-SRO9 intergenic region - Saccharomyces cerevisiae (Baker's yeast).	10	411	528	130 ~ 374	201 ~ 477	0.5246	4e-09	137	The Major Facilitator Superfamily (MFS)	15	1.37399	0.458369
3.A.6	1.1	COR2_0519	P40290	3.A.6.1.1	PROBABLE ATP SYNTHASE YSCN (EC 3.6.1.34) (YOPS SECRETION ATPASE) - Yersinia enterocolitica.		693	439	392 ~ 663	121 ~ 391	0.6173	4e-15	191	The Type III (Virulence-related) Secretory Pathway (IIISP) Family	25	1.35902	0.442569
4.A.6	1.5	COR2_1731	P42909	4.A.6.1.5	PTS system, N-acetylgalactosamine-specific IIB component 1 (EIIB-AGA) (N-acetylgalactosamine-permease IIB component 1) (Phosphotransferase enzyme II, B component 1) (EC 2.7.1.69) - Escherichia coli.		173	158	13 ~ 167	1 ~ 153	0.9684	1e-39	395	The PTS Mannose-Fructose-Sorbose (Man) Family	6	1.30278	0.381597
3.A.1	122.1	COR2_0577	P75831	3.A.1.122.1	Macrolide-specific ABC-type efflux carrier - Escherichia coli.	4	406	648	11 ~ 403	262 ~ 645	0.5926	2e-46	458	The ATP-binding Cassette (ABC) Superfamily	14	1.29816	0.376463
9.B.3	1.3	COR2_0334	P07373	9.B.3.1.3	STAGE V SPORULATION PROTEIN E - Bacillus subtilis.	10	416	366	69 ~ 412	26 ~ 364	0.9262	1e-34	357	The Cysteine Protease Binding Protein-8 (CPBP8) Family	14	1.267	0.341417
2.A.55	3.1	COR2_0465	P0A769	2.A.55.3.1	Manganese transport protein mntH - Escherichia coli.	11	420	412	29 ~ 299	22 ~ 291	0.6553	1e-26	288	The Metal Ion (Mn2+-iron) Transporter (Nramp) Family	13	1.16531	0.220718
2.A.38	4.5	COR2_1150	P73948	2.A.38.4.5	Slr1508 protein OS=Synechocystis sp. (strain PCC 6803) GN=slr1508 PE=4 SV=1		385	389	215 ~ 372	199 ~ 357	0.4087	0.002	88	The K+ Transporter (Trk) Family	11	1.07552	0.105032
5.A.3	11.1	COR2_1420	Q5P036	5.A.3.11.1	Molybdenum enzyme, medium subunit,related to phenylacetyl-CoA: acceptor oxidoreductase - Azoarcus sp. (strain EbN1).		601	200	558 ~ 601	65 ~ 109	0.225	0.0008	93	The Prokaryotic Molybdopterin-containing Oxidoreductase (PMO) Family	17	1.06544	0.0914537
1.C.97	5.1	COR2_1157	B3EDT0	1.C.97.5.1	Putative uncharacterized protein OS=Chlorobium limicola (strain DSM 245 / NBRC 103803) GN=Clim_0052 PE=4 SV=1		760	892	378 ~ 491	543 ~ 643	0.1132	0.006	86	The Pleurotolysin Pore-forming (Pleurotolysin) Family	21	1.04103	0.0580083
3.A.5	1.1	COR2_0023	P10121	3.A.5.1.1	CELL DIVISION PROTEIN FTSY - Escherichia coli.		301	497	2 ~ 294	194 ~ 492	0.6016	3e-59	568	The General Secretory Pathway (Sec) Family	8	1	0
8.A.3	2.2	COR2_1808	Q93NW3	8.A.3.2.2	CpsD - Streptococcus pneumoniae.		198	229	4 ~ 91	124 ~ 211	0.3843	2e-15	188	The Cytoplasmic Membrane-Periplasmic Auxiliary-1 (MPA1) Protein with Cytoplasmic (C) Domain (MPA1-C or MPA1+C) Family	5	0.949035	-0.0754664
4.A.2	1.6	COR2_1959	O31645	4.A.2.1.6	Phosphotransferase system (PTS) mannose-specific enzyme IIBCA component - Bacillus subtilis.	10	361	650	28 ~ 327	129 ~ 429	0.4631	2e-51	500	The PTS Fructose-Mannitol (Fru) Family	9	0.938364	-0.0917803
3.A.1	3.1	COR2_0548	P0AEM9	3.A.1.3.10	Cystine-binding periplasmic protein - Escherichia coli.		283	266	53 ~ 283	39 ~ 264	0.8496	6e-26	280	The ATP-binding Cassette (ABC) Superfamily	7	0.930523	-0.103886
4.A.2	1.7	COR2_1208	Q1LZ59	4.A.2.1.7	Inducible fructose permease - Streptococcus mutans UA159.	9	653	655	1 ~ 648	1 ~ 653	0.9969	1e-141	1276	The PTS Fructose-Mannitol (Fru) Family	16	0.922998	-0.1156
3.A.12	1.1	COR2_0792	P21458	3.A.12.1.1	Stage III sporulation protein E - Bacillus subtilis.	4	900	787	412 ~ 892	311 ~ 787	0.6061	1e-123	1126	The Septal DNA Translocator (S-DNA-T) Family	22	0.921077	-0.118606
3.B.1	1.5	COR2_1088	Q9V0A4	3.B.1.1.5	Methylmalonyl-CoA decarboxylase, subunit A LPHA (MMDA) - Pyrococcus abyssi.		578	522	59 ~ 502	34 ~ 451	0.8008	2e-15	194	The Na+-transporting Carboxylic Acid Decarboxylase (NaT-DC) Family	14	0.912298	-0.132422
1.A.62	2.1	COR2_0835	A0M015	1.A.62.2.1	Membrane protein, UPF0126 OS=Gramella forsetii (strain KT0803) GN=GFO_0986 PE=4 SV=1	7	335	215	44 ~ 247	12 ~ 213	0.9395	3e-11	154	The Homotrimeric Cation Channel (TRIC) Family	8	0.898709	-0.154074
3.A.3	23.2	COR2_0343	Q835V4	3.A.3.23.2	Cation-transporting ATPase, E1-E2 family - Enterococcus faecalis (Streptococcus faecalis).	9	804	806	16 ~ 724	27 ~ 745	0.8921	1e-143	1296	The P-type ATPase (P-ATPase) Superfamily	19	0.890379	-0.167508
8.A.5	1.2	COR2_0626	Q24052	8.A.5.1.2	HK PROTEIN - Drosophila melanogaster (Fruit fly).		299	546	10 ~ 201	210 ~ 406	0.3608	9e-08	124	The Voltage-gated K+ Channel β-subunit (Kvβ) Family	7	0.88084	-0.183048
3.A.1	124.2	COR2_1891	Q45404	3.A.1.124.2	SpaF - Bacillus subtilis.		526	247	314 ~ 504	35 ~ 216	0.7368	2e-19	228	The ATP-binding Cassette (ABC) Superfamily	12	0.859177	-0.218972
3.A.1	125.2	COR2_0123	O53899	3.A.1.125.2	Uncharacterized ABC transporter ATP-binding protein Rv0986/MT1014 - Mycobacterium tuberculosis.		233	248	3 ~ 215	6 ~ 223	0.879	1e-50	492	The ATP-binding Cassette (ABC) Superfamily	5	0.806883	-0.309569
3.A.1	210.9	COR2_0357	Q1LRE9	3.A.1.210.9	ABC transporter-related protein OS=Ralstonia metallidurans (strain CH34 / ATCC 43123 / DSM 2839) GN=Rmet_0391 PE=3 SV=1	6	588	630	40 ~ 587	67 ~ 612	0.8667	2e-70	667	The ATP-binding Cassette (ABC) Superfamily	12	0.768686	-0.379533
2.A.78	1.3	COR2_0956	P76630	2.A.78.1.3	Inner membrane protein ygaZ - Escherichia coli.	6	296	245	36 ~ 147	17 ~ 128	0.4571	5e-10	143	The Branched Chain Amino Acid Exporter (LIV-E) Family	6	0.76264	-0.390925
9.B.33	1.1	COR2_1926	Q81JL2	9.B.33.1.1	Sensor protein lytS OS=Bacillus anthracis GN=lytS PE=3 SV=1	6	450	589	61 ~ 444	210 ~ 580	0.6299	3e-52	509	The Sensor Histidine Kinase (SHK) Family	9	0.753051	-0.40918
2.A.49	5.1	COR2_2009	P37019	2.A.49.5.1	Voltage-gated ClC-type chloride channel eriC - Escherichia coli.	10	554	473	86 ~ 452	102 ~ 473	0.7865	6e-26	283	The Chloride Carrier/Channel (ClC) Family	11	0.747822	-0.419234
3.A.1	8.1	COR2_1866	P37329	3.A.1.8.1	Molybdate-binding periplasmic protein precursor - Escherichia coli.		304	257	88 ~ 299	54 ~ 255	0.786	2e-15	191	The ATP-binding Cassette (ABC) Superfamily	6	0.742615	-0.429314
3.A.1	3.21	COR2_0987	Q9A1H1	3.A.1.3.21	Amino acid transport ATP-binding protein OS=Streptococcus pyogenes serotype M1 GN=M5005_Spy0235 PE=4 SV=1		261	246	12 ~ 252	5 ~ 246	0.9837	1e-65	621	The ATP-binding Cassette (ABC) Superfamily	5	0.720541	-0.472847
3.A.1	34.1	COR2_2038	Q99ZY3	3.A.1.34.1	Putative ABC transporter (ATP-binding protein) OS=Streptococcus pyogenes serotype M1 GN=SPy_1019 PE=4 SV=1		264	252	1 ~ 249	4 ~ 252	0.9881	7e-58	555	The ATP-binding Cassette (ABC) Superfamily	5	0.712374	-0.489293
2.a.7	3.11	COR2_1950	A4FP84	2.a.7.3.11	Putative uncharacterized protein OS=Saccharopolyspora erythraea (strain NRRL 23338) GN=SACE_6693 PE=4 SV=1	9	327	323	33 ~ 293	12 ~ 269	0.7988	0.008	81	The Drug/Metabolite Transporter (DMT) Superfamily	6	0.690488	-0.534311
2.A.33	1.1	COR2_0178	P13738	2.A.33.1.1	NA(+)/H(+) ANTIPORTER 1 (SODIUM/PROTON ANTIPORTER 1) - Escherichia coli.	12	503	388	83 ~ 472	36 ~ 383	0.8969	4e-60	578	The NhaA Na+:H+ Antiporter (NhaA) Family	9	0.673809	-0.569589
3.B.1	1.3	COR2_1091	Q9ZAA7	3.B.1.1.3	GLUTACONYL-COA DECARBOXYLASE GAMMA SUBUNIT (EC 4.1.1.70) - Acidaminococcus fermentans.		169	145	103 ~ 168	78 ~ 145	0.469	1e-06	110	The Na+-transporting Carboxylic Acid Decarboxylase (NaT-DC) Family	3	0.666749	-0.584785
8.A.5	1.3	COR2_1674	P63144	8.A.5.1.3	Voltage-gated potassium channel subunit beta-1 - Rattus norvegicus (Rat).		309	401	1 ~ 283	71 ~ 366	0.7382	6e-16	194	The Voltage-gated K+ Channel β-subunit (Kvβ) Family	5	0.608854	-0.715833
2.A.1	7.3	COR2_1500	O07563	2.A.1.7.3	Hypothetical protein yhji - Bacillus subtilis.	12	383	401	10 ~ 309	10 ~ 316	0.7656	2e-08	131	The Major Facilitator Superfamily (MFS)	6	0.589705	-0.761936
8.A.21	2.1	COR2_1846	O59180	8.A.21.2.1	Hypothetical protein PH1511 - Pyrococcus horikoshii.	1	326	266	21 ~ 179	27 ~ 176	0.5639	2e-07	120	The Stomatin/Podocin/Band 7/Nephrosis.2/SPFH (Stomatin) Family	5	0.577168	-0.792936
3.A.3	5.2	COR2_0380	Q8ZRG7	3.A.3.5.20	Putative cation transport ATPase - Salmonella typhimurium.	8	265	762	112 ~ 256	540 ~ 682	0.1877	0.006	82	The P-type ATPase (P-ATPase) Superfamily	4	0.567754	-0.816662
3.A.1	135.2	COR2_1599	Q9A1K4	3.A.1.135.2	Putative ABC transporter - Streptococcus pyogenes serotype M1.	5	613	594	22 ~ 609	3 ~ 591	0.9916	1e-100	924	The ATP-binding Cassette (ABC) Superfamily	9	0.553028	-0.854575
2.A.21	9.2	COR2_0757	Q93N33	2.A.21.9.2	Proline sensor PrlS - Aeromonas hydrophila.	12	481	1156	231 ~ 476	758 ~ 1010	0.2189	1e-10	150	The Solute:Sodium Symporter (SSS) Family	7	0.54801	-0.867725
1.A.8	2.1	COR2_0539	P18156	1.A.8.2.1	GLYCEROL UPTAKE FACILITATOR PROTEIN - Bacillus subtilis.	6	243	274	12 ~ 235	11 ~ 229	0.7993	6e-30	314	The Major Intrinsic Protein (MIP) Family	3	0.464261	-1.10699
3.A.3	24.2	COR2_1384	B9L3W5	3.A.3.24.2	Cation-transporting P-tyep ATPase OS=Thermomicrobium roseum (strain ATCC 27502 / DSM 5159 / P-2) GN=trd_A0479 PE=3 SV=1	6	250	1607	174 ~ 244	728 ~ 798	0.0442	0.009	80	The P-type ATPase (P-ATPase) Superfamily	3	0.451297	-1.14785
2.A.69	2.1	COR2_1786	O32715	2.A.69.2.1	MDCF - Klebsiella pneumoniae.	10	343	319	30 ~ 333	6 ~ 313	0.9655	2e-10	147	The Auxin Efflux Carrier (AEC) Family	4	0.438894	-1.18805
3.A.1	26.7	COR2_0413	Q839D3	3.A.1.26.7	Cobalt transport family protein OS=Enterococcus faecalis GN=EF_0239 PE=4 SV=1	2	266	265	1 ~ 246	1 ~ 246	0.9283	9e-40	399	The ATP-binding Cassette (ABC) Superfamily	3	0.424219	-1.23712
3.A.11	1.2	COR2_0033	Q8CWM9	3.A.11.1.2	Involved in transformation; required for DNA uptake but not for binding; Related to ATP-dependent RNA/DNA helicases - Streptococcus pneumoniae (strain ATCC BAA-255 / R6).		721	432	529 ~ 608	319 ~ 397	0.1829	1e-05	109	The Bacterial Competence-related DNA Transformation Transporter (DNA-T) Family	8	0.418014	-1.25838
3.A.1	204.5	COR2_0708	Q9H222	3.A.1.204.5	ATP-binding cassette sub-family G member 5 (Sterolin-1) - Homo sapiens (Human).	6	727	651	537 ~ 690	125 ~ 285	0.2473	1e-18	221	The ATP-binding Cassette (ABC) Superfamily	8	0.414567	-1.27032
3.A.3	4.1	COR2_0625	P36640	3.A.3.4.1	MG(2+) TRANSPORT ATPASE, P-TYPE 1 (EC 3.6.3.2) - Salmonella typhimurium.	10	910	902	27 ~ 907	48 ~ 900	0.9457	0	1822	The P-type ATPase (P-ATPase) Superfamily	10	0.414074	-1.27204
2.A.66	1.13	COR2_1530	Q2G140	2.A.66.1.13	Multidrug export protein mepA - Staphylococcus aureus (strain NCTC 8325).	12	554	451	109 ~ 545	11 ~ 447	0.969	5e-32	336	The Multidrug/Oligosaccharidyl-lipid/Polysaccharide (MOP) Flippase Superfamily	6	0.407903	-1.2937
2.A.1	3.3	COR2_0399	O35018	2.A.1.3.30	Lincomycin resistance protein lmrB - Bacillus subtilis.	14	470	479	17 ~ 427	18 ~ 427	0.8559	1e-57	555	The Major Facilitator Superfamily (MFS)	5	0.400584	-1.31982
4.C.3	1.1	COR2_1794	Q6Q2Z6	4.C.3.1.1	Acyl-coenzyme A thioesterase 5 - Mus musculus (Mouse).		288	421	17 ~ 250	146 ~ 364	0.5202	2e-08	130	The Acyl-CoA Thioesterase (AcoT) Family	3	0.391888	-1.35149
2.A.69	3.1	COR2_1323	Q48797	2.A.69.3.1	MALATE PERMEASE - Oenococcus oeni (Leuconostoc oenos).	10	310	314	10 ~ 221	10 ~ 230	0.7038	2e-08	130	The Auxin Efflux Carrier (AEC) Family	3	0.364136	-1.45745
5.A.4	1.1	COR2_1456	Q65GF4	5.A.4.1.1	SdhA OS=Bacillus licheniformis (strain DSM 13 / ATCC 14580) GN=sdhA PE=4 SV=1		422	587	31 ~ 422	3 ~ 417	0.707	8e-38	384	NO FAMILY NAME	4	0.356861	-1.48657
9.B.45	1.3	COR2_1774	A0ZK04	9.B.45.1.3	Serine/Threonine protein kinase OS=Nodularia spumigena CCY9414 GN=N9414_10892 PE=4 SV=1	4	637	492	65 ~ 272	29 ~ 240	0.4309	2e-12	167	The Fungal Mating-type Pheromone Receptor (MAT-PR) Family	6	0.354809	-1.49488
8.A.3	2.3	COR2_1839	Q93E03	8.A.3.2.3	EpsC - Streptococcus thermophilus.	2	220	230	22 ~ 214	28 ~ 225	0.8609	4e-13	168	The Cytoplasmic Membrane-Periplasmic Auxiliary-1 (MPA1) Protein with Cytoplasmic (C) Domain (MPA1-C or MPA1+C) Family	2	0.341767	-1.54891
9.B.50	1.2	COR2_0437	Q11G42	9.B.50.1.2	C4-dicarboxylate anaerobic carrier - Mesorhizobium sp. BNC1.	11	486	478	1 ~ 481	3 ~ 474	0.9874	6e-80	748	The Outer Membrane Beta-barrel Endoprotease, Omptin (Omptin) Family	4	0.309932	-1.68998
3.A.3	5.24	COR2_0447	Q97VH4	3.A.3.5.24	Cation transporting ATPase (PacS) OS=Sulfolobus solfataricus GN=pacS PE=4 SV=1	6	123	755	59 ~ 121	22 ~ 85	0.0848	1e-06	109	The P-type ATPase (P-ATPase) Superfamily	1	0.304919	-1.7135
5.A.1	6.1	COR2_2150	A3DGJ1	5.A.1.6.1	Heavy metal transport/detoxification protein OS=Clostridium thermocellum (strain ATCC 27405 / DSM 1237) GN=Cthe_1849 PE=4 SV=1	7	123	499	31 ~ 122	372 ~ 467	0.1924	4e-08	121	The Disulfide Bond Oxidoreductase D (DsbD) Family	1	0.304919	-1.7135
4.A.1	2.12	COR2_0383	Q8NMD6	4.A.1.2.12	Phosphotransferase system IIC components, glucose/maltose/N- acetylglucosamine-specific - Corynebacterium glutamicum (Brevibacterium flavum).	10	650	661	3 ~ 649	1 ~ 651	0.9849	7e-88	818	The PTS Glucose-Glucoside (Glc) Family	5	0.289767	-1.78704
1.A.23	5.1	COR2_0185	P71915	1.A.23.5.1	PROBABLE CONSERVED TRANSMEMBRANE PROTEIN - Mycobacterium tuberculosis.	5	262	481	44 ~ 166	112 ~ 234	0.2557	3e-15	187	The Small Conductance Mechanosensitive Ion Channel (MscS) Family	2	0.287119	-1.80028
3.A.1	134.2	COR2_0610	Q8VUH1	3.A.1.134.2	Mutans bacitracin-resistance related protein B - Streptococcus mutans.	10	690	667	4 ~ 680	5 ~ 666	0.9925	3e-20	236	The ATP-binding Cassette (ABC) Superfamily	5	0.272985	-1.87311
3.A.1	1.6	COR2_1178	Q48398	3.A.1.1.6	CymH protein OS=Klebsiella oxytoca GN=cymH PE=4 SV=1		1110	598	138 ~ 549	152 ~ 516	0.6104	6e-40	407	The ATP-binding Cassette (ABC) Superfamily	8	0.271609	-1.8804
2.A.29	23.3	COR2_0284	Q9M024	2.A.29.23.3	Thylakoid ADP,ATP carrier protein, chloroplast - Arabidopsis thaliana (Mouse-ear cress).	6	288	415	74 ~ 175	141 ~ 262	0.294	0.003	84	The Mitochondrial Carrier (MC) Family	2	0.261259	-1.93645
9.B.74	1.1	COR2_0046	P49022	9.B.74.1.1	Phage infection protein - Lactococcus lactis subsp. lactis (Streptococcus lactis).	6	1012	901	1 ~ 381	4 ~ 369	0.4062	4e-41	417	The Phage Infection Protein (PIP) Family	7	0.260657	-1.93978
4.A.6	1.1	COR2_1220	P69805	4.A.6.1.1	Mannose permease IID component - Escherichia coli.	1	290	286	14 ~ 275	8 ~ 270	0.9196	2e-35	362	The PTS Mannose-Fructose-Sorbose (Man) Family	2	0.259461	-1.94641
2.A.7	5.4	COR2_0469	P40420	2.A.7.5.4	Glucose uptake protein glcU OS=Bacillus subtilis GN=glcU PE=2 SV=2	8	300	287	64 ~ 277	63 ~ 262	0.6969	6e-29	306	The Drug/Metabolite Transporter (DMT) Superfamily	2	0.250831	-1.99521
2.A.66	1.12	COR2_1383	Q9I3Y3	2.A.66.1.12	Probable multidrug resistance protein norM 1 (Na(+)/drug antiporter) (Multidrug-efflux transporter) - Pseudomonas aeruginosa.	12	457	477	17 ~ 356	19 ~ 361	0.7191	7e-13	170	The Multidrug/Oligosaccharidyl-lipid/Polysaccharide (MOP) Flippase Superfamily	3	0.247178	-2.01638
9.A.19	1.2	COR2_1943	Q5SMG8	9.A.19.1.2	Mg2+ transporter MgtE - Thermus thermophilus (strain HB8 / ATCC 27634 / DSM 579).	5	613	450	249 ~ 462	92 ~ 304	0.4733	2e-22	254	The Lipid Intermediate Transporter (Arv1) Family	4	0.24579	-2.0245
3.A.1	1.17	COR2_0976	Q9R9Q4	3.A.1.1.17	ThuK (Probable trehalosemaltose transporter ATP-binding protein) - Rhizobium meliloti (Sinorhizobium meliloti).		467	342	286 ~ 450	18 ~ 198	0.5292	1e-14	185	The ATP-binding Cassette (ABC) Superfamily	3	0.241892	-2.04756
3.A.1	105.1	COR2_1703	P32010	3.A.1.105.1	Daunorubicin resistance ATP-binding protein drrA - Streptomyces peucetius.		321	330	6 ~ 314	9 ~ 312	0.9212	1e-56	545	The ATP-binding Cassette (ABC) Superfamily	2	0.234456	-2.09261
9.B.28	2.1	COR2_1346	C0C4M2	9.B.28.2.1	Putative uncharacterized protein OS=Clostridium hylemonae DSM 15053 GN=CLOHYLEM_07038 PE=4 SV=1	6	326	283	5 ~ 324	3 ~ 282	0.9894	3e-38	387	The Putative Essential Component of the MusEFGKI ABC Transporter, MusI (MusI) Family	2	0.230867	-2.11486
9.B.32	1.4	COR2_2076	P0C0H0	9.B.32.1.4	Hyaluronan synthase - Streptococcus pyogenes.	5	330	419	16 ~ 69	65 ~ 120	0.1337	0.002	88	The DUF3302 or Pfam11742 (YibI) Family	2	0.228075	-2.13242
4.A.7	1.1	COR2_0255	P39301	4.A.7.1.1	PUTATIVE TRANSPORT PROTEIN SGAT - Escherichia coli.	10	538	465	1 ~ 507	1 ~ 457	0.9828	5e-67	638	The PTS L-Ascorbate (L-Asc) Family	3	0.210009	-2.25148
3.A.1	23.1	COR2_0190	Q79CJ1	3.A.1.23.1	Nickel permease - Streptococcus salivarius.	8	364	325	1 ~ 355	1 ~ 325	1	8e-64	608	The ATP-binding Cassette (ABC) Superfamily	2	0.20681	-2.27362
3.A.7	13.1	COR2_2089	Q7CM88	3.A.7.13.1	Signal peptidase I - Bacillus anthracis str. A2012.		182	183	35 ~ 175	12 ~ 182	0.9344	3e-09	134	The Type IV (Conjugal DNA-Protein Transfer or VirB) Secretory Pathway (IVSP) Family	1	0.206432	-2.27626
2.A.67	4.3	COR2_0382	Q9A523	2.A.67.4.3	Oligopeptide transporter, OPT family OS=Caulobacter crescentus GN=CC_2646 PE=4 SV=1	16	565	666	11 ~ 138	10 ~ 136	0.1907	2e-10	151	The Oligopeptide Transporter (OPT) Family	3	0.199985	-2.32203
3.A.1	33.1	COR2_1992	Q8R9L8	3.A.1.33.1	Putative ABC transporter ATP-binding protein TTE1589 OS=Thermoanaerobacter tengcongensis GN=TTE1589 PE=3 SV=1		601	569	1 ~ 575	3 ~ 555	0.9719	2e-76	720	The ATP-binding Cassette (ABC) Superfamily	3	0.188019	-2.41105
2.A.49	4.1	COR2_0883	Q57753	2.A.49.4.1	Hypothetical protein MJ0305 - Methanococcus jannaschii.	10	409	395	29 ~ 379	28 ~ 369	0.8658	1e-05	108	The Chloride Carrier/Channel (ClC) Family	2	0.184093	-2.4415
3.a.3	1.8	COR2_1473	Q2FLJ6	3.a.3.1.8	TrkA-N OS=Methanospirillum hungatei (strain JF-1 / DSM 864) GN=Mhun_0638 PE=4 SV=1		219	225	1 ~ 218	3 ~ 220	0.9689	3e-42	419	The P-type ATPase (P-ATPase) Superfamily	1	0.171662	-2.54236
9.A.49	1.1	COR2_0580	Q15HU4	9.A.49.1.1	TcpI - Clostridium perfringens.	2	225	164	98 ~ 190	45 ~ 142	0.5976	0.0001	96	The Prenylated Rab Acceptor Protein 1 (PRA1) Family	1	0.167097	-2.58124
2.A.2	2.1	COR2_0693	P23936	2.A.2.2.1	LACTOSE PERMEASE (LACTOSE-PROTON SYMPORT) (LACTOSE TRANSPORT PROTEIN) - Streptococcus thermophilus.	12	228	634	73 ~ 199	484 ~ 610	0.2003	1e-16	200	The Glycoside-Pentoside-Hexuronide (GPH)	1	0.164905	-2.60029
2.A.3	2.6	COR2_0896	O32204	2.A.3.2.6	YvsH protein - Bacillus subtilis.	12	470	469	200 ~ 364	228 ~ 393	0.3539	1e-07	125	The Amino Acid-Polyamine-Organocation (APC) Family	2	0.160234	-2.64175
3.A.1	122.2	COR2_0576	O31711	3.A.1.122.2	YknY protein - Bacillus subtilis.		243	230	4 ~ 223	1 ~ 219	0.9522	4e-62	591	The ATP-binding Cassette (ABC) Superfamily	1	0.154754	-2.69195
3.A.1	14.1	COR2_1905	P15031	3.A.1.14.1	Iron(III) dicitrate transport ATP-binding protein fecE - Escherichia coli.		253	255	2 ~ 235	3 ~ 237	0.9216	1e-37	381	The ATP-binding Cassette (ABC) Superfamily	1	0.148653	-2.74998
4.A.6	1.9	COR2_1219	Q97N93	4.A.6.1.9	PTS system, IIC component OS=Streptococcus pneumoniae GN=SP_2162 PE=4 SV=1	4	259	257	1 ~ 215	2 ~ 216	0.8366	5e-25	272	The PTS Mannose-Fructose-Sorbose (Man) Family	1	0.145218	-2.78371
3.D.5	1.1	COR2_1907	Q56584	3.D.5.1.1	Na(+)-translocating NADH-quinone reductase subunit F (EC 1.6.5.-) (Na(+)-translocating NADH-quinone reductase subunit beta) (Na(+)- translocating NQR subunit F) (Na(+)-NQR subunit F) (NQR complex subunit F) (NQR-1 subunit F) - Vibrio	1	269	407	76 ~ 227	242 ~ 400	0.3907	1e-06	113	The Na+-translocating NADH:Quinone Dehydrogenase (Na-NDH or NQR) Family	1	0.139833	-2.83822
3.A.1	134.6	COR2_0609	P42423	3.A.1.134.6	ABC transporter ATP-binding protein yxdL OS=Bacillus subtilis GN=yxdL PE=2 SV=2		270	257	20 ~ 265	4 ~ 247	0.9494	3e-71	671	The ATP-binding Cassette (ABC) Superfamily	1	0.139317	-2.84356
9.B.42	1.1	COR2_1163	P45754	9.B.42.1.1	General secretion pathway protein A - Aeromonas hydrophila.		822	547	40 ~ 186	47 ~ 201	0.2834	0.006	87	The ExeAB (ExeAB) Secretin Assembly/Export Complex	3	0.13751	-2.86239
3.A.1	16.1	COR2_1038	P38045	3.A.1.16.1	Nitrate transport ATP-binding protein NRTC - Synechococcus sp. (strain PCC 7942) (Anacystis nidulans R2).		277	659	39 ~ 276	20 ~ 254	0.3566	8e-35	357	The ATP-binding Cassette (ABC) Superfamily	1	0.135804	-2.8804
3.A.1	14.16	COR2_1903	P40409	3.A.1.14.16	Iron-uptake system-binding protein - Bacillus subtilis.		304	317	76 ~ 275	90 ~ 288	0.6278	3e-08	128	The ATP-binding Cassette (ABC) Superfamily	1	0.123769	-3.01428
1.A.35	3.1	COR2_2212	Q58439	1.A.35.3.1	PUTATIVE MAGNESIUM AND COBALT TRANSPORT PROTEIN CORA - Methanococcus jannaschii.	2	325	317	33 ~ 325	29 ~ 317	0.9117	1e-22	253	The CorA Metal Ion Transporter (MIT) Family	1	0.115788	-3.11044
3.A.1	124.5	COR2_1225	Q09II0	3.A.1.124.5	SboF - Streptococcus salivarius.		332	303	27 ~ 252	5 ~ 217	0.703	6e-21	238	The ATP-binding Cassette (ABC) Superfamily	1	0.113352	-3.14112
2.A.28	1.2	COR2_1020	Q12908	2.A.28.1.2	Ileal sodium/bile acid cotransporter OS=Homo sapiens GN=SLC10A2 PE=1 SV=1	7	333	348	33 ~ 329	19 ~ 325	0.8822	0.001	89	The Bile Acid:Na+ Symporter (BASS) Family	1	0.113012	-3.14545
9.B.97	1.3	COR2_1141	Q2NEN2	9.B.97.1.3	Conserved hypothetical membrane-spanning protein OS=Methanosphaera stadtmanae (strain DSM 3091) GN=Msp_1344 PE=4 SV=1	9	335	354	25 ~ 153	29 ~ 154	0.3559	0.003	85	The Acyltransferase-3/Putative Acetyl-CoA Transporter (ATAT) Family	1	0.112339	-3.15407
3.A.1	2.13	COR2_1887	A6VKT0	3.A.1.2.13	Monosaccharide-transporting ATPase - Actinobacillus succinogenes (strain ATCC 55618 / 130Z).		339	292	62 ~ 311	25 ~ 277	0.8664	1e-08	132	The ATP-binding Cassette (ABC) Superfamily	1	0.111016	-3.17116
3.D.6	1.1	COR2_1320	Q52716	3.D.6.1.1	NITROGEN FIXATION IRON-SULPHUR PROTEIN RNFC - Rhodobacter capsulatus (Rhodopseudomonas capsulata).		371	519	292 ~ 364	381 ~ 441	0.1175	0.001	90	The Putative Ion (H+ or Na+)-translocating NADH	1	0.101457	-3.30105
3.A.4	1.1	COR2_1429	P08690	3.A.4.1.1	ARSENICAL PUMP-DRIVING ATPASE (EC 3.6.3.16) (ARSENITE-TRANSLOCATING ATPASE) (ARSENICAL RESISTANCE ATPASE) - Escherichia coli.		758	583	39 ~ 586	10 ~ 547	0.9228	1e-116	1066	The Arsenite-Antimonite (ArsAB) Efflux Family	2	0.0994069	-3.33051
1.A.11	1.4	COR2_1556	O67997	1.A.11.1.4	AmtB OS=Azospirillum brasilense GN=amtB PE=4 SV=1	11	416	438	1 ~ 405	39 ~ 435	0.9064	1e-68	651	The Ammonium Transporter Channel (Amt) Family	1	0.0905	-3.46594
3.A.1	110.5	COR2_1937	O85350	3.A.1.110.5	ABC TRANSPORTER (RSAA SECRETION SYSTEM, ATP-BINDING PROTEIN RSAD) - Caulobacter crescentus.	4	857	578	677 ~ 814	400 ~ 536	0.237	1e-06	119	The ATP-binding Cassette (ABC) Superfamily	2	0.0879324	-3.50746
8.A.3	3.3	COR2_1052	Q45409	8.A.3.3.3	Putative tyrosine-protein kinase epsB - Ralstonia solanacearum (Pseudomonas solanacearum).	2	445	750	184 ~ 323	554 ~ 693	0.1867	1e-05	108	The Cytoplasmic Membrane-Periplasmic Auxiliary-1 (MPA1) Protein with Cytoplasmic (C) Domain (MPA1-C or MPA1+C) Family	1	0.0846111	-3.56301
3.A.1	32.1	COR2_1240	Q9KXJ6	3.A.1.32.1	Putative ABC transporter ATP-binding protein SCO2324 OS=Streptomyces coelicolor GN=SCO2324 PE=3 SV=1		502	563	56 ~ 497	23 ~ 536	0.913	2e-49	485	The ATP-binding Cassette (ABC) Superfamily	1	0.0750166	-3.73665
2.A.16	2.2	COR2_1883	Q5EAK4	2.A.16.2.2	ATP-dependent DNA helicase tlh1 - Schizosaccharomyces pombe (Fission yeast).		535	2100	23 ~ 353	1361 ~ 1710	0.1667	2e-17	211	The Telurite-resistance/Dicarboxylate Transporter (TDT) Family	1	0.0703951	-3.82838
3.A.1	106.8	COR2_1932	O07549	3.A.1.106.8	Probable multidrug resistance ABC transporter ATP-binding/permease protein yheH OS=Bacillus subtilis GN=yheH PE=1 SV=1	5	599	673	400 ~ 565	485 ~ 651	0.2481	2e-08	132	The ATP-binding Cassette (ABC) Superfamily	1	0.0628822	-3.99121
3.A.11	3.1	COR2_0042	Q9ZKE4	3.A.11.3.1	Primosomal protein N' OS=Helicobacter pylori J99 GN=priA PE=3 SV=1		785	619	270 ~ 691	138 ~ 531	0.6365	1e-63	611	The Bacterial Competence-related DNA Transformation Transporter (DNA-T) Family	1	0.0479953	-4.38096
4.A.1	2.6	COR2_0062	Q9KJ80	4.A.1.2.6	Beta-glucoside-specific EII permease - Streptococcus mutans.	9	173	644	29 ~ 170	500 ~ 641	0.2205	6e-26	277	The PTS Glucose-Glucoside (Glc) Family	0	0	#REF!
3.A.1	10.3	COR2_1868	P44513	3.A.1.10.3	Ferric cations import ATP-binding protein fbpC 2 (EC 3.6.3.30) - Haemophilus influenzae.		359	356	28 ~ 263	38 ~ 273	0.6629	3e-41	414	The ATP-binding Cassette (ABC) Superfamily	0	0	#REF!
3.A.1	105.4	COR2_1587	Q4VWC9	3.A.1.105.4	ATP-binding protein - Pseudomonas sp. M18.		329	589	19 ~ 238	4 ~ 230	0.3854	1e-33	347	The ATP-binding Cassette (ABC) Superfamily	0	0	#REF!
3.A.1	106.2	COR2_1539	Q2G2M9	3.A.1.106.2	Putative multidrug export ATP-binding/permease protein SAOUHSC_02003 - Staphylococcus aureus (strain NCTC 8325).	6	606	578	98 ~ 594	77 ~ 576	0.8651	6e-29	309	The ATP-binding Cassette (ABC) Superfamily	0	0	#REF!
3.A.1	106.4	COR2_1540	A4QD95	3.A.1.106.4	Putative uncharacterized protein - Corynebacterium glutamicum (strain R).	12	585	1247	113 ~ 570	760 ~ 1206	0.3585	4e-41	414	The ATP-binding Cassette (ABC) Superfamily	0	0	#REF!
3.A.1	12.3	COR2_1980	Q45461	3.A.1.12.3	Choline transport system permease protein opuBB - Bacillus subtilis.	6	214	217	1 ~ 180	1 ~ 180	0.8295	2e-18	215	The ATP-binding Cassette (ABC) Superfamily	0	0	#REF!
3.A.1	12.4	COR2_1984	O34878	3.A.1.12.4	Glycine betaine/carnitine/choline transport system permease protein opuCB - Bacillus subtilis.	6	211	217	1 ~ 208	1 ~ 208	0.9585	2e-21	239	The ATP-binding Cassette (ABC) Superfamily	0	0	#REF!
3.A.1	121.1	COR2_1973	P23212	3.A.1.121.1	Erythromycin resistance ATP-binding protein MSRA - Staphylococcus epidermidis.		516	488	2 ~ 167	287 ~ 465	0.3668	1e-05	108	The ATP-binding Cassette (ABC) Superfamily	0	0	#REF!
3.A.1	125.1	COR2_1227	P75957	3.A.1.125.1	Lipoprotein releasing system ATP-binding protein lolD - Escherichia coli.		212	233	4 ~ 211	11 ~ 225	0.9227	2e-41	412	The ATP-binding Cassette (ABC) Superfamily	0	0	#REF!
3.A.1	14.12	COR2_0088	Q9L177	3.A.1.14.12	Putative ABC-transport protein, ATP-binding component - Streptomyces coelicolor.		547	292	9 ~ 188	29 ~ 217	0.6473	0.003	88	The ATP-binding Cassette (ABC) Superfamily	0	0	#REF!
3.A.1	14.5	COR2_1904	Q56992	3.A.1.14.5	Hemin transport system permease protein hmuU - Yersinia pestis.	9	349	334	70 ~ 340	54 ~ 330	0.8293	2e-17	207	The ATP-binding Cassette (ABC) Superfamily	0	0	#REF!
3.A.1	210.4	COR2_0537	O75027	3.A.1.210.4	ATP-binding cassette, sub-family B, member 7, mitochondrial precursor (ATP-binding cassette transporter 7) (ABC transporter 7 protein) - Homo sapiens (Human).	6	388	752	164 ~ 387	467 ~ 684	0.2899	2e-09	139	The ATP-binding Cassette (ABC) Superfamily	0	0	#REF!
1.A.26	1.1	COR2_1423	P27450	1.A.26.1.1	GAP JUNCTION CX32 PROTEIN (CONNEXIN 32) - Arabidopsis thaliana (Mouse-ear cress).		419	419	20 ~ 216	85 ~ 291	0.494	3e-10	147	The Mg2+ Transporter-E (MgtE) Family	0	0	#REF!
2.A.1	2.25	COR2_1136	Q797E3	2.A.1.2.25	2.A.1.2.25 Purine efflux pump pbuE	12	404	388	32 ~ 374	14 ~ 352	0.8737	2e-24	270	The Major Facilitator Superfamily (MFS)	0	0	#REF!
2.A.1	4.7	COR2_0915	P57057	2.A.1.4.7	Glycerol-3-phosphate transporter - Homo sapiens (Human).	12	405	533	212 ~ 293	341 ~ 408	0.1276	0.001	90	The Major Facilitator Superfamily (MFS)	0	0	#REF!
2.A.1	23.1	COR2_0481	O30510	2.A.1.23.1	PUTATIVE BILE SALT TRANSPORTER - Lactobacillus johnsonii.	12	387	452	12 ~ 177	6 ~ 172	0.3695	7e-08	126	The Major Facilitator Superfamily (MFS)	0	0	#REF!
2.A.3	7.2	COR2_2167	P75835	2.A.3.7.2	Inner membrane transporter ycaM OS=Escherichia coli (strain K12) GN=ycaM PE=1 SV=2	12	503	476	49 ~ 255	54 ~ 269	0.4538	1e-11	160	The Amino Acid-Polyamine-Organocation (APC) Family	0	0	#REF!
2.A.4	3.3	COR2_0463	O35149	2.A.4.3.3	Zinc transporter 4 - Mus musculus (Mouse).	6	388	430	47 ~ 108	132 ~ 192	0.1419	4e-05	102	The Cation Diffusion Facilitator (CDF) Family	0	0	#REF!
2.A.26	1.3	COR2_0221	P54104	2.A.26.1.3	BRANCHED-CHAIN AMINO ACID TRANSPORT SYSTEM CARRIER PROTEIN (BRANCHED- CHAIN AMINO ACID UPTAKE CARRIER) - Lactobacillus delbrueckii (subsp. lactis).	12	454	446	5 ~ 378	3 ~ 377	0.8408	1e-81	763	The Branched Chain Amino Acid:Cation Symporter (LIVCS) Family	0	0	#REF!
2.A.40	2.1	COR2_0859	P50487	2.A.40.2.1	HYPOTHETICAL PROTEIN IN CPE 5'REGION (FRAGMENT) - Clostridium perfringens.	12	460	452	12 ~ 442	18 ~ 434	0.9226	2e-56	546	The Nucleobase/Ascorbate Transporter (NAT) or Nucleobase	0	0	#REF!
2.A.88	1.2	COR2_1086	Q68X47	2.A.88.1.2	BioY family protein - Rickettsia typhi.	6	194	190	16 ~ 121	21 ~ 126	0.5579	2e-12	161	The Vitamin Uptake Transporter (VUT or ECF) Family	0	0	#REF!
3.A.1	8.2	COR2_1867	Q8TJ86	3.A.1.8.2	Molybdenum ABC transporter, permease protein OS=Methanosarcina acetivorans GN=modB PE=3 SV=1	4	242	222	5 ~ 216	11 ~ 222	0.955	1e-22	251	The ATP-binding Cassette (ABC) Superfamily	0	0	#REF!
3.A.7	15.1	COR2_1053	Q9XC06	3.A.7.15.1	TadA - Actinobacillus actinomycetemcomitans (Haemophilus actinomycetemcomitans).		448	426	92 ~ 406	64 ~ 378	0.7394	1e-80	754	The Type IV (Conjugal DNA-Protein Transfer or VirB) Secretory Pathway (IVSP) Family	0	0	#REF!
3.A.11	1.1	COR2_0773	P39694	3.A.11.1.1	COME OPERON PROTEIN 1 - Bacillus subtilis.	1	270	205	123 ~ 270	73 ~ 204	0.6439	1e-23	260	The Bacterial Competence-related DNA Transformation Transporter (DNA-T) Family	0	0	#REF!
3.A.18	1.1	COR2_0497	P38919	3.A.18.1.1	Eukaryotic initiation factor 4A-III - Homo sapiens (Human).		533	411	21 ~ 387	39 ~ 404	0.8905	8e-60	575	The Nuclear mRNA Exporter (mRNA-E) Family	0	0	#REF!
3.D.1	5.1	COR2_0475	Q746S9	3.D.1.5.1	NADH dehydrogenase I, G subunit - Geobacter sulfurreducens.		707	677	2 ~ 205	3 ~ 205	0.2999	2e-29	315	The H+ or Na+-translocating NADH Dehydrogenase (NDH) Family	0	0	#REF!
3.D.1	6.4	COR2_1696	Q6UKY4	3.D.1.6.4	Acyl carrier protein 1 - Chlamydomonas reinhardtii.		82	128	23 ~ 77	67 ~ 122	0.4375	0.003	78	The H+ or Na+-translocating NADH Dehydrogenase (NDH) Family	0	0	#REF!
3.D.9	1.1	COR2_0862	Q9P9F8	3.D.9.1.1	F420H2 dehydrogenase subunit FpoI - Methanosarcina mazei (Methanosarcina frisia).		998	136	846 ~ 922	21 ~ 95	0.5515	0.002	92	The H+-translocating F420H2Dehydrogenase (F420H2DH) Family	0	0	#REF!
4.A.2	1.8	COR2_1962	Q1LZ68	4.A.2.1.8	Constitutive fructose permease - Streptococcus mutans UA159.		150	150	3 ~ 149	1 ~ 147	0.98	6e-23	250	The PTS Fructose-Mannitol (Fru) Family	0	0	#REF!
4.A.2	1.1	COR2_1958	P69816	4.A.2.1.10	Fructose-like phosphotransferase enzyme IIB component 2 OS=Escherichia coli (strain K12) GN=frwB PE=1 SV=1		104	106	2 ~ 101	3 ~ 98	0.9057	2e-15	183	The PTS Fructose-Mannitol (Fru) Family	0	0	#REF!
9.B.27	2.5	COR2_2163	D6GX19	9.B.27.2.5	SNARE associated protein OS=Candidatus Parvarchaeum acidophilus ARMAN-5 GN=BJBARM5_1043 PE=4 SV=1	5	181	206	4 ~ 162	7 ~ 160	0.7476	9e-17	198	The DedA or YdjX-Z (DedA) Family	0	0	#REF!
9.B.29	1.1	COR2_0450	P76264	9.B.29.1.1	HYPOTHETICAL 22.1 KDA PROTEIN IN MANZ-CSPC INTERGENIC REGION - Escherichia coli.	5	191	188	1 ~ 189	1 ~ 182	0.9681	7e-16	191	The small 5 TMS Putative Permease (5PP) Family	0	0	#REF!

## Sheet: COR3
Family ID	Protein ID	ORF	Hit	TCID	Hit Description	Hit TMS	Qry. Length	Hit Length	Qry. Region	Hit Region	Percent Aln.	E-value	Score	Family Name	HT-seq Hits	RPKM/MedianRPKM	log2(relRPKM)		Row Labels	Sum of HT-seq Hits		Total Carbohydrate Transporter Hits	75968
3.D.4	8.1	COR3_0150	P00401	3.D.4.8.1	Cytochrome c oxidase polypeptide I (EC 1.9.3.1) - Saccharomyces cerevisiae (Baker's yeast).	12	533	534	12 ~ 533	4 ~ 534	0.9944	0	1829	The Proton-translocating Cytochrome Oxidase (COX) Superfamily	19540	752.154	9.55488		1.A.1	86
3.A.2	1.3	COR3_0131	P61829	3.A.2.1.3	ATP synthase protein 9, mitochondrial - Saccharomyces cerevisiae (Baker's yeast).	2	76	76	1 ~ 76	1 ~ 76	1	1e-16	193	The H+- or Na+-translocating F-type, V-type and A-type ATPase (F-ATPase) Superfamily	10816	2946.97	11.525		1.A.22	30
3.D.3	3.1	COR3_0141	P00163	3.D.3.3.1	Cytochrome B - Saccharomyces cerevisiae (Baker's yeast).	8	378	385	2 ~ 378	1 ~ 384	0.9974	1e-118	1082	The Proton-translocating Quinol:Cytochrome c Reductase (QCR) Superfamily	10455	566.275	9.14536		1.A.23	107
3.A.1	1.16	COR3_1244	P58300	3.A.1.1.16	Maltotriose-binding protein precursor (Maltodextrin-binding protein) (MMBP) - Pyrococcus furiosus.		440	434	45 ~ 436	62 ~ 433	0.8571	0.003	87	The ATP-binding Cassette (ABC) Superfamily	9623	456.158	8.83339		1.A.33	118
4.A.1	2.1	COR3_3100	P08470	4.A.1.2.1	PTS system, sucrose-specific IIBC component (EIIBC-SCR) (Sucrose- permease IIBC component) (Phosphotransferase enzyme II, BC component) (EC 2.7.1.69) (EII-SCR) - Salmonella typhimurium.	10	389	456	3 ~ 389	1 ~ 371	0.8136	6e-74	696	The PTS Glucose-Glucoside (Glc) Family	8193	439.203	8.77874		1.A.35	13
3.D.8	1.2	COR3_1070	Q48941	3.D.8.1.2	MOLYBDENUM-CONTAINING FORMYLMETHANOFURAN DEHYDROGENASE I SUBUNIT F (EC 1.2.99.5) (POLYFERREDOXIN) - Methanosarcina barkeri.		1186	346	694 ~ 764	214 ~ 285	0.2081	0.001	94	The Na+- or H+-Pumping Formyl Methanofuran Dehydrogenase (FMF-DH) Family	4812	84.7056	6.40439		1.B.12	128
4.A.2	1.1	COR3_0295	P32670	4.A.2.1.10	Multiphosphoryl transfer protein 2 OS=Escherichia coli (strain K12) GN=ptsA PE=3 SV=2		920	833	440 ~ 905	256 ~ 651	0.4754	9e-27	293	The PTS Fructose-Mannitol (Fru) Family	3786	85.9001	6.42459		1.B.33	451
4.A.2	1.12	COR3_2594	Q9KKQ7	4.A.2.1.12	PTS system mannitol-specific EIICBA component OS=Vibrio cholerae GN=mtlA PE=3 SV=1	6	625	649	2 ~ 625	4 ~ 644	0.9877	1e-119	1091	The PTS Fructose-Mannitol (Fru) Family	3539	118.155	6.88454		1.B.42	162
3.A.1	1.28	COR3_1243	Q00750	3.A.1.1.28	Multiple sugar-binding transport system permease protein msmF - Streptococcus mutans.	7	302	290	17 ~ 300	8 ~ 290	0.9759	7e-27	288	The ATP-binding Cassette (ABC) Superfamily	3193	220.369	7.78377		1.C.57	0
2.A.11	1.2	COR3_1112	P42308	2.A.11.1.2	CITRATE TRANSPORTER - Bacillus subtilis.	12	484	426	40 ~ 469	2 ~ 409	0.9577	9e-46	454	The Citrate-Mg2+:H+ (CitM) Citrate-Ca2+:H+ (CitH) Symporter (CitMHS) Family	2987	128.738	7.0083		1.C.82	90
4.A.6	1.6	COR3_0585	Q2QKM2	4.A.6.1.6	EIID - Lactobacillus casei.	2	316	303	14 ~ 301	3 ~ 288	0.9439	1e-102	942	The PTS Mannose-Fructose-Sorbose (Man) Family	2881	190.045	7.5702		2.A.1	854
3.D.1	6.2	COR3_0133	P08774	3.D.1.6.2	NADH-ubiquinone oxidoreductase chain 1 - Neurospora crassa.	10	347	371	29 ~ 337	25 ~ 358	0.9003	4e-51	498	The H+ or Na+-translocating NADH Dehydrogenase (NDH) Family	2767	163.429	7.35252		2.A.10	543
3.A.1	1.18	COR3_1242	Q8RJU8	3.A.1.1.18	Transmembrane protein - Streptomyces olivaceoviridis (Streptomyces corchorusii).	6	288	307	6 ~ 287	25 ~ 307	0.9218	1e-33	347	The ATP-binding Cassette (ABC) Superfamily	2435	176.205	7.46111		2.A.11	2987
4.A.6	1.7	COR3_0587	Q5M5W6	4.A.6.1.7	Mannose PTS system component IIAB - Streptococcus thermophilus (strain ATCC BAA-250 / LMG 18311).		328	330	2 ~ 327	3 ~ 329	0.9909	3e-86	801	The PTS Mannose-Fructose-Sorbose (Man) Family	2019	128.32	7.00361		2.A.16	193
3.A.1	1.2	COR3_1241	Q7WWQ6	3.A.1.1.20	ATP-binding protein MsmK - Lactobacillus acidophilus.		400	368	46 ~ 400	20 ~ 368	0.9484	1e-112	1029	The ATP-binding Cassette (ABC) Superfamily	1797	93.6872	6.54978		2.A.2	346
3.A.9	1.1	COR3_0511	Q02028	3.A.9.1.1	Stromal 70 kDa heat shock-related protein, chloroplast precursor - Pisum sativum (Garden pea).		646	706	3 ~ 606	69 ~ 675	0.8598	0	1845	The Chloroplast Envelope Protein Translocase (CEPT or Tic-Toc) Family	1156	37.3416	5.22271		2.A.20	145
3.A.16	1.2	COR3_1646	P25694	3.A.16.1.2	Cell division control protein 48 - Saccharomyces cerevisiae (Baker's yeast).		629	835	163 ~ 396	475 ~ 710	0.2826	2e-55	538	The Endoplasmic Reticular Retrotranslocon (ER-RT) Family	1104	36.6247	5.19474		2.A.21	295
2.A.72	1.1	COR3_0365	P63183	2.A.72.1.1	Low affinity potassium transport system protein kup - Escherichia coli.	12	758	622	29 ~ 463	14 ~ 441	0.6881	2e-65	625	The K+ Uptake Permease (KUP) Family	1064	29.2958	4.87262		2.A.23	304
2.A.1	40.2	COR3_3015	O34987	2.A.1.40.2	Hypoxanthine/guanine permease (Hypothetical protein) - Bacillus subtilis.	13	381	440	1 ~ 381	1 ~ 383	0.8705	2e-54	527	The Major Facilitator Superfamily (MFS)	806	44.2288	5.46692		2.A.26	34
3.A.1	106.8	COR3_1474	O07549	3.A.1.106.8	Probable multidrug resistance ABC transporter ATP-binding/permease protein yheH OS=Bacillus subtilis GN=yheH PE=1 SV=1	5	542	673	72 ~ 539	153 ~ 635	0.7177	9e-26	282	The ATP-binding Cassette (ABC) Superfamily	792	30.4865	4.9301		2.A.28	40
8.A.7	1.1	COR3_0384	P08839	8.A.7.1.1	PHOSPHOENOLPYRUVATE-PROTEIN PHOSPHOTRANSFERASE (EC 2.7.3.9) (PHOSPHOTRANSFERASE SYSTEM, ENZYME I) - Escherichia coli.		567	575	1 ~ 567	1 ~ 570	0.9913	1e-121	1107	The Phosphotransferase System Enzyme I (EI) Family	789	29.0335	4.85965		2.A.3	0
3.A.1	140.1	COR3_1274	P0AC31	3.A.1.140.1	Cell division protein ftsX OS=Escherichia coli O6 GN=ftsX PE=3 SV=1	4	310	352	62 ~ 236	113 ~ 273	0.4574	2e-08	129	The ATP-binding Cassette (ABC) Superfamily	724	48.681	5.60529		2.A.33	146
3.A.1	12.3	COR3_1833	Q45460	3.A.1.12.3	Choline transport ATP-binding protein opuBA - Bacillus subtilis.		285	381	26 ~ 262	4 ~ 240	0.622	7e-61	582	The ATP-binding Cassette (ABC) Superfamily	669	48.9195	5.61234		2.A.37	38
3.A.1	1.6	COR3_0947	Q48398	3.A.1.1.6	CymH protein OS=Klebsiella oxytoca GN=cymH PE=4 SV=1		1078	598	107 ~ 521	152 ~ 516	0.6104	4e-41	417	The ATP-binding Cassette (ABC) Superfamily	600	11.6193	3.53845		2.A.38	37
3.A.1	5.19	COR3_0972	Q2FZR7	3.A.1.5.19	Putative uncharacterized protein - Staphylococcus aureus (strain NCTC 8325).	6	328	308	18 ~ 328	1 ~ 307	0.9968	2e-61	588	The ATP-binding Cassette (ABC) Superfamily	574	36.4814	5.18909		2.A.4	43
2.A.10	1.1	COR3_0236	P15701	2.A.10.1.1	2-KETO-3-DEOXYGLUCONATE PERMEASE (KDG PERMEASE) - Erwinia chrysanthemi.	10	337	339	5 ~ 280	3 ~ 282	0.826	3e-34	353	The 2-Keto-3-Deoxygluconate Transporter (KdgT) Family	543	33.5913	5.07002		2.A.40	33
3.A.3	6.5	COR3_3352	Q8L158	3.A.3.6.5	P type ATPase BXA1 - Oscillatoria brevis.	5	612	660	11 ~ 611	67 ~ 659	0.8985	1e-171	1534	The P-type ATPase (P-ATPase) Superfamily	531	18.1045	4.17827		2.A.47	314
3.A.3	4.1	COR3_2189	P36640	3.A.3.4.1	MG(2+) TRANSPORT ATPASE, P-TYPE 1 (EC 3.6.3.2) - Salmonella typhimurium.	10	909	902	17 ~ 897	20 ~ 895	0.9712	0	1625	The P-type ATPase (P-ATPase) Superfamily	506	11.6194	3.53846		2.A.49	157
5.A.4	1.1	COR3_1684	Q65GF4	5.A.4.1.1	SdhA OS=Bacillus licheniformis (strain DSM 13 / ATCC 14580) GN=sdhA PE=4 SV=1		569	587	7 ~ 404	3 ~ 418	0.7087	0.009	83	NO FAMILY NAME	468	17.1609	4.10105		2.A.5	21
4.A.2	1.7	COR3_2273	Q1LZ59	4.A.2.1.7	Inducible fructose permease - Streptococcus mutans UA159.	9	408	655	1 ~ 400	243 ~ 653	0.6275	2e-78	735	The PTS Fructose-Mannitol (Fru) Family	458	23.4105	4.54909		2.A.50	117
1.B.33	1.3	COR3_1273	P0A9R7	1.B.33.1.3	Cell division ATP-binding protein ftsE - Escherichia coli.		369	222	139 ~ 365	2 ~ 221	0.991	4e-53	516	The Outer Membrane Protein Insertion Porin (Bam Complex) (OmpIP) Family	451	25.4848	4.67157		2.A.51	108
3.A.1	135.2	COR3_1628	Q9A1K4	3.A.1.135.2	Putative ABC transporter - Streptococcus pyogenes serotype M1.	5	639	594	30 ~ 639	14 ~ 594	0.9781	1e-86	807	The ATP-binding Cassette (ABC) Superfamily	430	14.042	3.81168		2.A.53	6
3.A.2	1.2	COR3_1915	P29706	3.A.2.1.2	ATP synthase alpha chain, sodium ion specific (EC 3.6.3.15) - Propionigenium modestum.		540	500	5 ~ 518	3 ~ 499	0.994	1e-159	1432	The H+- or Na+-translocating F-type, V-type and A-type ATPase (F-ATPase) Superfamily	384	14.836	3.89103		2.A.55	49
3.A.12	1.1	COR3_0683	P21458	3.A.12.1.1	Stage III sporulation protein E - Bacillus subtilis.	4	886	787	417 ~ 875	332 ~ 785	0.5769	1e-112	1031	The Septal DNA Translocator (S-DNA-T) Family	347	8.17494	3.03121		2.A.6	316
3.A.1	135.1	COR3_1627	Q9CIP6	3.A.1.135.1	ABC transporter ATP binding and permease protein - Lactococcus lactis (subsp. lactis) (Streptococcus lactis).	5	628	573	79 ~ 601	49 ~ 571	0.9127	4e-84	785	The ATP-binding Cassette (ABC) Superfamily	342	11.3637	3.50636		2.A.64	153
2.A.2	2.1	COR3_2266	P23936	2.A.2.2.1	LACTOSE PERMEASE (LACTOSE-PROTON SYMPORT) (LACTOSE TRANSPORT PROTEIN) - Streptococcus thermophilus.	12	175	634	21 ~ 175	477 ~ 632	0.2461	6e-28	295	The Glycoside-Pentoside-Hexuronide (GPH)	342	40.6679	5.34582		2.A.66	359
3.A.5	2.2	COR3_0912	P0A5Z2	3.A.5.2.2	Preprotein translocase subunit secY OS=Mycobacterium tuberculosis GN=secY PE=3 SV=1	10	428	441	1 ~ 428	1 ~ 441	1	1e-100	921	The General Secretory Pathway (Sec) Family	316	15.3987	3.94473		2.A.67	248
2.A.47	4.2	COR3_0484	Q9HMC9	2.A.47.4.2	Arsenite transport protein - Halobacterium sp. (strain NRC-1 / ATCC 700922 / JCM 11081).	11	430	618	245 ~ 428	433 ~ 615	0.2961	4e-07	120	The Divalent Anion:Na+Symporter (DASS) Family	314	15.2301	3.92886		2.A.7	75
3.A.3	2.21	COR3_1402	A9BJX0	3.A.3.2.21	Calcium-translocating P-type ATPase, PMCA-type OS=Petrotoga mobilis (strain DSM 10674 / SJ95) GN=Pmob_0991 PE=3 SV=1	8	928	887	37 ~ 918	2 ~ 883	0.9944	0	1772	The P-type ATPase (P-ATPase) Superfamily	312	7.01795	2.81105		2.A.72	1064
8.A.8	1.1	COR3_1359	P0AA04	8.A.8.1.1	Phosphocarrier protein HPr - Escherichia coli.		91	85	1 ~ 86	1 ~ 83	0.9765	3e-12	155	The Phosphotransferase System HPr (HPr) Family	300	68.3636	6.09516		2.a.79	44
3.A.3	5.15	COR3_0739	Q3MNJ6	3.A.3.5.15	Cation-transporting ATPase - Enterococcus faecium (Streptococcus faecium).	8	866	811	11 ~ 766	67 ~ 809	0.9162	0	1713	The P-type ATPase (P-ATPase) Superfamily	298	7.18256	2.8445		2.A.8	60
4.A.2	1.8	COR3_0386	Q1LZ68	4.A.2.1.8	Constitutive fructose permease - Streptococcus mutans UA159.		152	150	16 ~ 150	13 ~ 147	0.9	7e-20	224	The PTS Fructose-Mannitol (Fru) Family	294	40.2271	5.33009		2.A.86	81
3.A.8	1.1	COR3_0510	P38523	3.A.8.1.1	GrpE protein homolog, mitochondrial precursor - Saccharomyces cerevisiae (Baker's yeast).		270	228	110 ~ 246	88 ~ 225	0.6053	3e-06	110	The Mitochondrial Protein Translocase (MPT) Family	281	21.6864	4.43872		2.A.87	51
9.B.32	1.1	COR3_2088	Q52257	9.B.32.1.1	PLASMID PWQ799 RNAII AND RNAI GENES; AND RNAI MODULATOR PROTEIN (ROM), MOBILIZATION PROTEIN (MBEA, MBEB, MBEC, MBED), N-ACETYLMANNOSAMINE TRANSFERASE (RFBA), AND UDP-N-ACETYLGLUCOSAMINE 2-EPIMERASE (RFBC) GENES, COMPLETE CDS'S (MBEA, MBEB, MBEC	5	428	459	32 ~ 323	37 ~ 337	0.6558	3e-20	234	The DUF3302 or Pfam11742 (YibI) Family	262	12.7672	3.67437		2.A.88	156
2.A.23	1.4	COR3_1313	P54596	2.A.23.1.4	Hypothetical symporter yhcL - Bacillus subtilis.	10	455	463	26 ~ 438	24 ~ 452	0.9266	2e-28	305	The Dicarboxylate/Amino Acid:Cation (Na+ or H+) Symporter (DAACS) Family	261	11.9649	3.58073		2.A.9	100
9.B.45	1.3	COR3_0838	A0ZK04	9.B.45.1.3	Serine/Threonine protein kinase OS=Nodularia spumigena CCY9414 GN=N9414_10892 PE=4 SV=1	4	603	492	31 ~ 293	24 ~ 291	0.5447	2e-21	245	The Fungal Mating-type Pheromone Receptor (MAT-PR) Family	260	8.99687	3.16942		3.A.1	25835
2.A.21	9.2	COR3_2053	Q93N33	2.A.21.9.2	Proline sensor PrlS - Aeromonas hydrophila.	12	506	1156	267 ~ 502	781 ~ 1017	0.205	6e-13	171	The Solute:Sodium Symporter (SSS) Family	258	10.6368	3.411		3.A.11	294
9.B.76	1.1	COR3_0394	Q3C2E8	9.B.76.1.1	Goadsporin biosynthetic protein - Streptomyces sp. TP-A0584.		485	518	1 ~ 427	1 ~ 432	0.834	1e-119	1087	The Goadsporin Immunity Protein, GodI (GodI) Family	257	11.0538	3.46647		3.A.12	347
9.A.34	2.1	COR3_0507	Q6EE14	9.A.34.2.1	EvpH - Edwardsiella tarda.		893	870	9 ~ 838	15 ~ 840	0.9494	1e-148	1344	The Nuclear Export Complex (NEC) Family	254	5.93709	2.56976		3.A.16	1305
3.A.7	7.1	COR3_1345	Q07715	3.A.7.7.1	TRSM protein - Staphylococcus aureus.		174	130	3 ~ 116	2 ~ 106	0.8077	3e-07	116	The Type IV (Conjugal DNA-Protein Transfer or VirB) Secretory Pathway (IVSP) Family	250	29.8982	4.90199		3.A.17	190
2.A.67	4.3	COR3_2455	Q9A523	2.A.67.4.3	Oligopeptide transporter, OPT family OS=Caulobacter crescentus GN=CC_2646 PE=4 SV=1	16	566	666	375 ~ 549	422 ~ 607	0.2793	0.0006	94	The Oligopeptide Transporter (OPT) Family	248	9.14196	3.1925		3.A.18	93
3.A.1	124.1	COR3_0205	Q48597	3.A.1.124.1	NisF - Lactococcus lactis.		225	225	4 ~ 216	3 ~ 220	0.9689	1e-24	267	The ATP-binding Cassette (ABC) Superfamily	241	22.3082	4.4795		3.A.2	11357
3.A.11	1.2	COR3_0196	Q8CWM9	3.A.11.1.2	Involved in transformation; required for DNA uptake but not for binding; Related to ATP-dependent RNA/DNA helicases - Streptococcus pneumoniae (strain ATCC BAA-255 / R6).		750	432	473 ~ 602	296 ~ 424	0.2986	3e-07	123	The Bacterial Competence-related DNA Transformation Transporter (DNA-T) Family	232	6.45589	2.69062		3.A.3	1918
3.A.1	11.5	COR3_1453	P96062	3.A.1.11.5	PHNS - Salmonella typhimurium.		386	337	83 ~ 323	48 ~ 282	0.6973	2e-07	123	The ATP-binding Cassette (ABC) Superfamily	232	12.5333	3.6477		3.A.5	616
3.A.1	3.12	COR3_0732	P73544	3.A.1.3.12	GLUTAMINE-BINDING PERIPLASMIC PROTEIN - Synechocystis sp. (strain PCC 6803).	4	467	530	193 ~ 385	302 ~ 501	0.3774	2e-33	348	The ATP-binding Cassette (ABC) Superfamily	231	10.3179	3.36708		3.A.6	181
4.A.2	1.4	COR3_2272	P71012	4.A.2.1.4	Phosphotransferase system (PTS) fructose-specific enzyme IIABC component (Fructose PTS IIABC) - Bacillus subtilis.	9	255	635	1 ~ 255	1 ~ 244	0.3843	5e-59	565	The PTS Fructose-Mannitol (Fru) Family	224	18.3016	4.1939		3.A.7	566
3.A.7	14.1	COR3_3638	Q52001	3.A.7.14.1	ORF1 - Plasmid pIP501.		523	654	17 ~ 431	11 ~ 438	0.6544	1e-61	591	The Type IV (Conjugal DNA-Protein Transfer or VirB) Secretory Pathway (IVSP) Family	220	8.77573	3.13352		3.A.8	281
3.A.16	1.1	COR3_1210	P55072	3.A.16.1.1	Transitional endoplasmic reticulum ATPase (TER ATPase) (15S Mg(2+)- ATPase p97 subunit) (Valosin-containing protein) (VCP) - Homo sapiens (Human).		662	806	165 ~ 392	455 ~ 684	0.2854	3e-47	467	The Endoplasmic Reticular Retrotranslocon (ER-RT) Family	201	6.33602	2.66358		3.A.9	1156
2.A.16	2.2	COR3_1355	Q5EAK4	2.A.16.2.2	ATP-dependent DNA helicase tlh1 - Schizosaccharomyces pombe (Fission yeast).		1200	2100	730 ~ 1061	1378 ~ 1717	0.1619	1e-09	146	The Telurite-resistance/Dicarboxylate Transporter (TDT) Family	193	3.35776	1.7475		3.B.1	3
3.A.17	1.1	COR3_1999	P08956	3.A.17.1.1	Type I restriction enzyme EcoKI R protein (EC 3.1.21.3) (R.EcoKI) - Escherichia coli.		920	1170	4 ~ 602	242 ~ 875	0.5419	2e-48	479	The Phage T7 Injectisome (T7 Injectisome) Family	190	4.31089	2.10798		3.D.1	2979
3.A.3	23.2	COR3_0264	Q835V4	3.A.3.23.2	Cation-transporting ATPase, E1-E2 family - Enterococcus faecalis (Streptococcus faecalis).	9	814	806	9 ~ 719	28 ~ 741	0.8859	1e-144	1309	The P-type ATPase (P-ATPase) Superfamily	187	4.79487	2.26149		3.D.3	10455
4.A.2	1.9	COR3_0072	Q1R4T1	4.A.2.1.9	Putative PTS enzyme-II fructose OS=Escherichia coli (strain UTI89 / UPEC) GN=UTI89_C4205 PE=4 SV=1	7	368	363	1 ~ 341	1 ~ 328	0.9036	1e-59	572	The PTS Fructose-Mannitol (Fru) Family	186	10.5389	3.39765		3.D.4	19540
2.A.66	4.1	COR3_0190	P37169	2.A.66.4.1	Virulence factor mviN - Salmonella typhimurium.	13	553	524	27 ~ 342	10 ~ 324	0.6011	4e-12	164	The Multidrug/Oligosaccharidyl-lipid/Polysaccharide (MOP) Flippase Superfamily	184	6.942	2.79535		3.D.6	4
2.A.6	4.1	COR3_1357	P0AG90	2.A.6.4.1	Protein-export membrane protein secD - Escherichia coli.	5	498	615	89 ~ 449	210 ~ 592	0.6228	9e-39	393	The Resistance-Nodulation-Cell Division (RND) Superfamily	184	7.70766	2.94629		3.D.8	4863
3.A.1	109.2	COR3_3741	P18770	3.A.1.109.2	Cyclolysin secretion ATP-binding protein cyaB - Bordetella pertussis.	6	534	712	65 ~ 527	220 ~ 674	0.639	2e-37	383	The ATP-binding Cassette (ABC) Superfamily	182	7.11056	2.82996		3.D.9	0
9.A.8	1.2	COR3_1196	O25396	9.A.8.1.2	IRON(II) TRANSPORT PROTEIN (FEOB) - Helicobacter pylori (Campylobacter pylori).	8	442	642	180 ~ 301	4 ~ 119	0.1807	2e-06	113	The Ferrous Iron Uptake (FeoB) Family	182	8.58835	3.10238		4.A.1	8508
3.A.1	14.1	COR3_0192	P15031	3.A.1.14.1	Iron(III) dicitrate transport ATP-binding protein fecE - Escherichia coli.		965	255	462 ~ 589	106 ~ 226	0.4745	2e-08	135	The ATP-binding Cassette (ABC) Superfamily	177	3.82879	1.93689		4.A.2	8554
9.A.8	1.8	COR3_0857	O29993	9.A.8.1.8	Iron (II) transporter (FeoB-1) OS=Archaeoglobus fulgidus GN=AF_0246 PE=4 SV=1	8	354	639	5 ~ 38	17 ~ 50	0.0532	0.0003	94	The Ferrous Iron Uptake (FeoB) Family	176	10.3659	3.37378		4.A.3	159
9.A.8	1.6	COR3_2668	Q7MV19	9.A.8.1.6	Ferrous iron transport protein B - Porphyromonas gingivalis (Bacteroides gingivalis).	8	677	844	18 ~ 665	1 ~ 645	0.7642	1e-114	1049	The Ferrous Iron Uptake (FeoB) Family	169	5.20938	2.38111		4.A.5	29
3.A.1	120.5	COR3_1203	Q2PGB8	3.A.1.120.5	ABC transporter - Acetobacter aceti.		602	591	4 ~ 508	6 ~ 503	0.8426	1e-60	583	The ATP-binding Cassette (ABC) Superfamily	168	5.82301	2.54176		4.A.6	5044
3.A.1	3.17	COR3_3358	Q8YSA2	3.A.1.3.17	Glutamine-binding periplasmic protein of glutamine ABC transporter - Anabaena sp. (strain PCC 7120).	3	479	501	207 ~ 410	275 ~ 485	0.4212	4e-35	362	The ATP-binding Cassette (ABC) Superfamily	168	7.31619	2.87109		4.A.7	18
9.B.3	1.3	COR3_0329	P07373	9.B.3.1.3	STAGE V SPORULATION PROTEIN E - Bacillus subtilis.	10	486	366	42 ~ 371	36 ~ 364	0.8989	9e-30	316	The Cysteine Protease Binding Protein-8 (CPBP8) Family	167	7.16804	2.84158		4.C.1	160
3.D.1	4.1	COR3_1633	Q8U0Z4	3.D.1.4.1	Mbh14 iron-sulfur protein (Like HycF, EchF, CooX) - Pyrococcus furiosus.		425	139	323 ~ 397	24 ~ 94	0.5108	6e-05	101	The H+ or Na+-translocating NADH Dehydrogenase (NDH) Family	164	8.04803	3.00864		5.A.1	5
1.B.42	1.2	COR3_1829	P0A9V1	1.B.42.1.2	Uncharacterized ABC transporter ATP-binding protein yhbG - Escherichia coli (strain K12).		257	241	6 ~ 234	4 ~ 224	0.917	9e-16	192	The Outer Membrane Lipopolysaccharide Export Porin (LPS-EP) Family	162	13.1332	3.71515		5.A.3	12
4.C.1	1.6	COR3_1392	P31552	4.C.1.1.6	PROBABLE CROTONOBETAINE/CARNITINE-COA LIGASE (EC 6.3.2.-) - Escherichia coli.		537	517	168 ~ 537	170 ~ 517	0.6731	5e-14	181	The Fatty Acid Transporter (FAT) Family	160	6.21616	2.63602		5.A.4	468
4.A.1	2.9	COR3_2181	P05306	4.A.1.2.9	PTS system, sucrose-specific IIBC component (EIIBC-Scr) (Sucrose- permease IIBC component) (Phosphotransferase enzyme II, BC component) (EC 2.7.1.69) (EII-Scr) - Bacillus subtilis.	10	494	461	4 ~ 455	2 ~ 424	0.9176	2e-39	399	The PTS Glucose-Glucoside (Glc) Family	160	6.75651	2.75628		8.A.21	73
3.A.1	20.1	COR3_1452	O54371	3.A.1.20.1	PUTATIVE PERMEASE SHID - Treponema hyodysenteriae (Serpulina hyodysenteriae).	5	573	277	11 ~ 281	2 ~ 274	0.9856	1e-23	264	The ATP-binding Cassette (ABC) Superfamily	159	5.78966	2.53348		8.A.3	279
8.A.3	2.1	COR3_0119	P39851	8.A.3.2.1	CAPB protein - Staphylococcus aureus.		234	228	10 ~ 220	18 ~ 228	0.9254	2e-26	283	The Cytoplasmic Membrane-Periplasmic Auxiliary-1 (MPA1) Protein with Cytoplasmic (C) Domain (MPA1-C or MPA1+C) Family	159	14.1534	3.82308		8.A.5	13
2.A.49	5.1	COR3_1229	P37019	2.A.49.5.1	Voltage-gated ClC-type chloride channel eriC - Escherichia coli.	10	543	473	81 ~ 430	100 ~ 453	0.7484	7e-27	291	The Chloride Carrier/Channel (ClC) Family	157	6.03229	2.59271		8.A.7	789
3.A.2	1.1	COR3_1916	P0ABA6	3.A.2.1.1	ATP synthase gamma chain - Escherichia coli.		305	287	1 ~ 301	1 ~ 287	1	2e-41	414	The H+- or Na+-translocating F-type, V-type and A-type ATPase (F-ATPase) Superfamily	157	10.7292	3.42347		8.A.8	300
2.A.88	1.2	COR3_0524	Q68X47	2.A.88.1.2	BioY family protein - Rickettsia typhi.	6	205	190	23 ~ 155	17 ~ 145	0.6789	6e-06	106	The Vitamin Uptake Transporter (VUT or ECF) Family	156	15.8444	3.9859		8.A.9	90
9.B.28	2.1	COR3_3540	C0C4M2	9.B.28.2.1	Putative uncharacterized protein OS=Clostridium hylemonae DSM 15053 GN=CLOHYLEM_07038 PE=4 SV=1	6	315	283	1 ~ 295	1 ~ 264	0.9329	1e-34	355	The Putative Essential Component of the MusEFGKI ABC Transporter, MusI (MusI) Family	153	10.1246	3.33979		9.A.19	120
2.A.64	2.1	COR3_0440	Q9SJV5	2.A.64.2.1	TATC-like protein - Arabidopsis thaliana (Mouse-ear cress).	6	263	340	7 ~ 228	110 ~ 328	0.6441	9e-23	252	The Twin Arginine Targeting (Tat) Family	153	12.1214	3.59948		9.A.25	128
2.A.33	1.2	COR3_0446	Q56725	2.A.33.1.2	Na+/H+ antiporter - Vibrio parahaemolyticus.	11	468	383	89 ~ 457	49 ~ 376	0.8564	7e-50	489	The NhaA Na+:H+ Antiporter (NhaA) Family	146	6.50735	2.70207		9.A.34	255
3.A.1	4.1	COR3_1491	P0AEX7	3.A.1.4.1	High-affinity branched-chain amino acid transport system permease protein livH - Escherichia coli.	8	291	308	1 ~ 291	6 ~ 308	0.9838	2e-53	518	The ATP-binding Cassette (ABC) Superfamily	145	10.3848	3.3764		9.A.4	53
3.A.5	9.1	COR3_0509	Q9UGP8	3.A.5.9.1	Translocation protein SEC63 homolog - Homo sapiens (Human).	3	325	760	6 ~ 65	104 ~ 163	0.0789	2e-09	138	The General Secretory Pathway (Sec) Family	144	9.23644	3.20734		9.A.40	55
3.A.1	5.26	COR3_0164	P66966	3.A.1.5.26	Putative peptide transport permease protein Rv1283c/MT1320 OS=Mycobacterium tuberculosis GN=Rv1283c PE=3 SV=1	6	330	325	6 ~ 330	3 ~ 325	0.9938	9e-56	538	The ATP-binding Cassette (ABC) Superfamily	143	9.0336	3.1753		9.A.44	122
3.A.1	5.18	COR3_2487	O51308	3.A.1.5.18	Oligopeptide ABC transporter, periplasmic oligopeptide-binding protein - Borrelia burgdorferi (Lyme disease spirochete).		543	541	34 ~ 522	16 ~ 512	0.9187	9e-37	377	The ATP-binding Cassette (ABC) Superfamily	142	5.45596	2.44783		9.A.8	554
9.B.31	1.1	COR3_1197	P60782	9.B.31.1.1	UPF0078 membrane protein ygiH - Escherichia coli.	5	226	205	14 ~ 225	9 ~ 205	0.961	7e-12	158	The YqiH (YqiH) Family	139	12.8098	3.67918		9.B.10	51
4.A.3	2.3	COR3_1143	O50981	4.A.3.2.3	PTS system, cellobiose-specific IIA component (CELC) - Borrelia burgdorferi (Lyme disease spirochete).		113	115	9 ~ 111	10 ~ 112	0.8957	3e-12	155	The PTS Lactose-N,N'-Diacetylchitobiose-β-glucoside (Lac) Family	133	24.4418	4.61128		9.B.27	31
3.A.1	2.17	COR3_1783	D2BKA1	3.A.1.2.17	Basic membrane lipoprotein OS=Lactococcus lactis subsp. lactis (strain KF147) GN=bmpA PE=4 SV=1		363	350	54 ~ 351	38 ~ 349	0.8914	7e-40	401	The ATP-binding Cassette (ABC) Superfamily	130	7.46716	2.90056		9.B.28	153
9.A.25	1.1	COR3_0600	O69733	9.A.25.1.1	Uncharacterized protein Rv3868/MT3981 OS=Mycobacterium tuberculosis GN=Rv3868 PE=3 SV=1		353	573	29 ~ 94	283 ~ 349	0.1169	2e-06	112	The Por Protein Secretin System (PorSS) Family	128	7.56016	2.91842		9.B.3	277
1.B.12	4.1	COR3_1639	Q9F315	1.B.12.4.1	ATP-dependent Clp protease proteolytic subunit 1 OS=Streptomyces coelicolor GN=clpP1 PE=3 SV=1		206	219	26 ~ 196	36 ~ 205	0.7763	1e-46	456	The Autotransporter-1 (AT-1) Family	128	12.9376	3.6935		9.B.31	139
9.B.33	1.1	COR3_1468	Q81JL2	9.B.33.1.1	Sensor protein lytS OS=Bacillus anthracis GN=lytS PE=3 SV=1	6	448	589	62 ~ 434	210 ~ 571	0.6146	5e-61	585	The Sensor Histidine Kinase (SHK) Family	126	5.86627	2.55244		9.B.32	290
9.A.44	1.1	COR3_0834	Q932J9	9.A.44.1.1	Protein essC - Staphylococcus aureus (strain Mu50 / ATCC 700699).	2	1532	1479	230 ~ 1365	201 ~ 1309	0.7498	1e-132	1201	The Archaeocin/Halocin H4 (HalH4) Family	122	1.66275	0.733573		9.B.33	126
3.A.1	132.3	COR3_0193	A0L4L0	3.A.1.132.3	Putative uncharacterized protein - Magnetococcus sp. (strain MC-1).		287	339	60 ~ 259	111 ~ 305	0.5752	3e-30	317	The ATP-binding Cassette (ABC) Superfamily	121	8.7864	3.13527		9.B.34	3
9.A.19	1.2	COR3_2864	Q5SMG8	9.A.19.1.2	Mg2+ transporter MgtE - Thermus thermophilus (strain HB8 / ATCC 27634 / DSM 579).	5	609	450	181 ~ 501	22 ~ 348	0.7267	2e-32	340	The Lipid Intermediate Transporter (Arv1) Family	120	4.11154	2.03968		9.B.45	260
3.A.1	30.1	COR3_1563	O34362	3.A.1.30.1	Putative HMP/thiamine import ATP-binding protein ykoD OS=Bacillus subtilis GN=ykoD PE=1 SV=1		469	547	5 ~ 466	8 ~ 505	0.9104	1e-46	462	The ATP-binding Cassette (ABC) Superfamily	120	5.33712	2.41606		9.B.59	74
8.A.3	2.3	COR3_1084	Q93E03	8.A.3.2.3	EpsC - Streptococcus thermophilus.	2	235	230	18 ~ 233	11 ~ 229	0.9522	2e-15	188	The Cytoplasmic Membrane-Periplasmic Auxiliary-1 (MPA1) Protein with Cytoplasmic (C) Domain (MPA1-C or MPA1+C) Family	120	10.6365	3.41095		9.B.71	1
1.A.33	1.3	COR3_0269	P08107	1.A.33.1.3	Heat shock 70 kDa protein 1 (HSP70.1) (HSP70-1/HSP70-2) - Homo sapiens (Human).		347	641	15 ~ 272	7 ~ 323	0.4945	8e-06	107	The Cation Channel-forming Heat Shock Protein-70 (Hsp70) Family	118	7.08981	2.82575		9.B.74	56
2.A.50	2.1	COR3_1391	P39580	2.A.50.2.1	Protein dltB - Bacillus subtilis.	9	391	395	72 ~ 383	75 ~ 389	0.7975	4e-59	568	The Glycerol Uptake (GUP) Family	117	6.24	2.64155		9.B.75	3
3.A.6	1.1	COR3_2836	P40290	3.A.6.1.1	PROBABLE ATP SYNTHASE YSCN (EC 3.6.1.34) (YOPS SECRETION ATPASE) - Yersinia enterocolitica.		635	439	336 ~ 598	119 ~ 387	0.6128	1e-14	187	The Type III (Virulence-related) Secretory Pathway (IIISP) Family	114	3.7462	1.90543		9.B.76	257
9.B.3	1.2	COR3_0273	P0ABG7	9.B.3.1.2	Rod shape-determining protein rodA - Escherichia coli.	9	410	370	125 ~ 406	93 ~ 363	0.7324	6e-33	342	The Cysteine Protease Binding Protein-8 (CPBP8) Family	110	5.59524	2.4842		9.B.83	24
3.A.1	24.1	COR3_0613	P31547	3.A.1.24.1	D-methionine transport system permease protein MetI - Escherichia coli.	5	224	217	14 ~ 191	8 ~ 185	0.8203	2e-32	335	The ATP-binding Cassette (ABC) Superfamily	109	10.1345	3.34121		Grand Total	120218
2.A.51	1.5	COR3_2586	O05216	2.A.51.1.5	Uncharacterized transporter ywrB OS=Bacillus subtilis GN=ywrB PE=3 SV=1	6	509	197	29 ~ 110	11 ~ 92	0.4162	7e-08	127	The Chromate Ion Transporter (CHR) Family	108	4.42642	2.14614
3.A.1	15.11	COR3_3239	O34966	3.A.1.15.11	Probable zinc transport system zinc-binding lipoprotein adcA OS=Bacillus subtilis GN=adcA PE=1 SV=1		318	319	25 ~ 317	23 ~ 315	0.9185	2e-61	586	The ATP-binding Cassette (ABC) Superfamily	107	7.01395	2.81023
1.A.23	5.1	COR3_1421	P71915	1.A.23.5.1	PROBABLE CONSERVED TRANSMEMBRANE PROTEIN - Mycobacterium tuberculosis.	5	269	481	48 ~ 188	109 ~ 247	0.289	1e-12	165	The Small Conductance Mechanosensitive Ion Channel (MscS) Family	107	8.28842	3.0511
2.A.66	1.13	COR3_0033	Q2G140	2.A.66.1.13	Multidrug export protein mepA - Staphylococcus aureus (strain NCTC 8325).	12	470	451	12 ~ 399	2 ~ 389	0.8603	2e-30	321	The Multidrug/Oligosaccharidyl-lipid/Polysaccharide (MOP) Flippase Superfamily	103	4.57129	2.1926
2.A.9	3.1	COR3_0660	P25714	2.A.9.3.1	60 KDA INNER-MEMBRANE PROTEIN - Escherichia coli.	6	254	548	2 ~ 232	332 ~ 548	0.396	2e-22	249	The Membrane Protein Insertase (YidC/Alb3/Oxa1) Family	100	8.20244	3.03605
2.A.6	5.1	COR3_1529	Q53902	2.A.6.5.1	Putative membrane protein ACTII-3 - Streptomyces coelicolor.	12	710	711	491 ~ 702	152 ~ 353	0.2841	2e-07	125	The Resistance-Nodulation-Cell Division (RND) Superfamily	97	2.85116	1.51155
3.A.1	133.1	COR3_1699	Q45593	3.A.1.133.1	YydI protein - Bacillus subtilis.		571	209	179 ~ 333	41 ~ 203	0.7799	0.0002	98	The ATP-binding Cassette (ABC) Superfamily	97	3.54441	1.82555
3.A.18	1.1	COR3_1522	P38919	3.A.18.1.1	Eukaryotic initiation factor 4A-III - Homo sapiens (Human).		810	411	326 ~ 426	279 ~ 372	0.2287	0.002	91	The Nuclear mRNA Exporter (mRNA-E) Family	93	2.39638	1.26086
2.A.20	1.2	COR3_2664	P43676	2.A.20.1.2	Probable low-affinity inorganic phosphate transporter 2 - Escherichia coli.	10	330	499	16 ~ 211	26 ~ 248	0.4469	8e-27	289	The Inorganic Phosphate Transporter (PiT) Family	93	5.875	2.55459
3.A.1	121.4	COR3_1187	Q83XH1	3.A.1.121.4	ABC transporter - Clostridium hathewayi.		654	546	2 ~ 524	1 ~ 520	0.9524	1e-75	713	The ATP-binding Cassette (ABC) Superfamily	92	2.93551	1.55361
4.A.1	2.4	COR3_0346	P36672	4.A.1.2.4	PTS SYSTEM, TREHALOSE-SPECIFIC IIBC COMPONENT (EIIBC-TRE) (TREHALOSE- PERMEASE IIBC COMPONENT) (PHOSPHOTRANSFERASE ENZYME II, BC COMPONENT) (EC 2.7.1.69) (EII-TRE) - Escherichia coli.	10	697	473	22 ~ 469	9 ~ 442	0.9175	1e-127	1154	The PTS Glucose-Glucoside (Glc) Family	90	2.6947	1.43012
8.A.9	1.1	COR3_0347	Q05839	8.A.9.1.1	AMINO ACID TRANSPORT RELATED PROTEIN (RBAT) - Oryctolagus cuniculus (Rabbit).	1	463	677	14 ~ 462	115 ~ 533	0.6189	6e-50	490	The rBAT Transport Accessory Protein (rBAT) Family	90	4.05464	2.01957
3.A.1	3.3	COR3_0731	P30860	3.A.1.3.3	Arginine-binding periplasmic protein 2 precursor - Escherichia coli.		281	243	55 ~ 276	22 ~ 241	0.9053	2e-26	284	The ATP-binding Cassette (ABC) Superfamily	90	6.67456	2.73867
3.A.1	103.1	COR3_0766	Q48475	3.A.1.103.1	O-antigen export system permease protein RFBA - Klebsiella pneumoniae.	6	277	259	34 ~ 273	19 ~ 255	0.9151	5e-17	203	The ATP-binding Cassette (ABC) Superfamily	90	6.77071	2.75931
1.C.82	1.1	COR3_0003	Q9ZK21	1.C.82.1.1	50S ribosomal protein L1 - Helicobacter pylori J99 (Campylobacter pylori J99).		235	234	12 ~ 224	14 ~ 226	0.9103	2e-54	526	The Pore-forming Amphipathic Helical Peptide HP(2-20) (HP2-20) Family	90	7.97737	2.99591
3.A.1	26.1	COR3_1667	A9WGB0	3.A.1.26.1	ThiW protein OS=Chloroflexus aurantiacus (strain ATCC 29366 / DSM 635 / J-10-fl) GN=Caur_0793 PE=3 SV=1	5	807	718	2 ~ 528	173 ~ 693	0.7256	1e-43	438	The ATP-binding Cassette (ABC) Superfamily	87	2.2501	1.16999
1.A.1	11.15	COR3_2610	Q8IZF0	1.A.1.11.15	Sodium leak channel non-selective protein OS=Homo sapiens GN=NALCN PE=1 SV=1	24	589	1738	118 ~ 179	616 ~ 682	0.0386	0.001	90	The Voltage-gated Ion Channel (VIC) Superfamily	86	3.04654	1.60717
3.A.1	2.3	COR3_0620	P0AAG8	3.A.1.2.3	Galactose/methyl galactoside import ATP-binding protein mglA - Escherichia coli.		503	506	1 ~ 503	2 ~ 506	0.998	1e-158	1422	The ATP-binding Cassette (ABC) Superfamily	82	3.40084	1.76589
3.A.5	8.1	COR3_0693	P14906	3.A.5.8.1	Translocation protein (NPL1 protein) - Saccharomyces cerevisiae (Baker's yeast).	3	393	663	19 ~ 90	125 ~ 203	0.1192	4e-08	128	The General Secretory Pathway (Sec) Family	82	4.35111	2.12139
2.A.86	1.5	COR3_0590	C9VRY8	2.A.86.1.5	Permease OS=Brucella abortus bv. 9 str. C68 GN=BARG_01524 PE=4 SV=1		403	658	34 ~ 313	74 ~ 365	0.4438	3e-13	172	The Autoinducer-2 Exporter (AI-2E) Family (Formerly the PerM Family, TC #9.B.22)	81	4.19158	2.06749
2.A.7	18.1	COR3_2168	P14182	2.A.7.18.1	Protein licB - Haemophilus influenzae.		307	292	76 ~ 276	71 ~ 265	0.6678	1e-18	218	The Drug/Metabolite Transporter (DMT) Superfamily	75	5.09209	2.34826
3.A.1	3.2	COR3_0734	P0AEQ3	3.A.1.3.2	Glutamine-binding periplasmic protein - Escherichia coli.		277	248	52 ~ 274	26 ~ 244	0.8831	5e-19	220	The ATP-binding Cassette (ABC) Superfamily	75	5.64226	2.49627
3.A.5	1.1	COR3_0395	P10121	3.A.5.1.1	CELL DIVISION PROTEIN FTSY - Escherichia coli.		315	497	13 ~ 307	192 ~ 492	0.6056	6e-66	626	The General Secretory Pathway (Sec) Family	74	4.89687	2.29186
9.B.59	1.3	COR3_3882	Q5JIF7	9.B.59.1.3	Carbon starvation protein A OS=Pyrococcus kodakaraensis GN=TK0991 PE=4 SV=1	11	215	579	1 ~ 124	411 ~ 532	0.2107	2e-13	170	NO FAMILY NAME	74	7.16744	2.84146
8.A.21	2.1	COR3_2720	O59180	8.A.21.2.1	Hypothetical protein PH1511 - Pyrococcus horikoshii.	1	301	266	18 ~ 176	27 ~ 176	0.5639	6e-07	117	The Stomatin/Podocin/Band 7/Nephrosis.2/SPFH (Stomatin) Family	73	5.05488	2.33768
3.A.1	3.14	COR3_0733	P39456	3.A.1.3.14	Probable amino-acid ABC transporter ATP-binding protein yckI - Bacillus subtilis.		288	247	46 ~ 287	1 ~ 243	0.9838	9e-59	563	The ATP-binding Cassette (ABC) Superfamily	73	5.28253	2.40123
3.A.1	1.22	COR3_1451	Q9X103	3.A.1.1.22	Sugar ABC transporter, ATP-binding protein - Thermotoga maritima.		358	369	8 ~ 337	6 ~ 341	0.9106	3e-79	741	The ATP-binding Cassette (ABC) Superfamily	70	4.07683	2.02745
3.A.1	24.2	COR3_0612	O32167	3.A.1.24.2	MetQ protein - Bacillus subtilis subsp. subtilis str. 168.		275	274	4 ~ 273	2 ~ 271	0.9854	9e-40	399	The ATP-binding Cassette (ABC) Superfamily	70	5.30431	2.40717
3.A.6	3.1	COR3_1230	O84722	3.A.6.3.1	Flagellum-specific ATP Synthase - Chlamydia trachomatis.		178	434	9 ~ 87	10 ~ 93	0.1935	0.002	84	The Type III (Virulence-related) Secretory Pathway (IIISP) Family	67	7.83333	2.96963
3.A.1	14.16	COR3_2857	P40409	3.A.1.14.16	Iron-uptake system-binding protein - Bacillus subtilis.		378	317	90 ~ 307	72 ~ 287	0.6814	0.003	86	The ATP-binding Cassette (ABC) Superfamily	66	3.64085	1.86427
3.A.1	3.15	COR3_3097	P54536	3.A.1.3.15	Probable amino-acid ABC transporter permease protein yqiY - Bacillus subtilis.	5	195	219	23 ~ 193	50 ~ 217	0.7671	5e-40	399	The ATP-binding Cassette (ABC) Superfamily	65	6.93924	2.79478
3.A.1	3.1	COR3_0023	P0AEM9	3.A.1.3.10	Cystine-binding periplasmic protein - Escherichia coli.		286	266	17 ~ 269	12 ~ 259	0.9323	1e-19	225	The ATP-binding Cassette (ABC) Superfamily	63	4.5907	2.19871
3.A.7	11.1	COR3_0657	Q5EP68	3.A.7.11.1	ParA - Neisseria gonorrhoeae.		266	295	24 ~ 265	13 ~ 263	0.8508	9e-11	149	The Type IV (Conjugal DNA-Protein Transfer or VirB) Secretory Pathway (IVSP) Family	61	4.77833	2.25651
2.A.8	1.4	COR3_3073	P39835	2.A.8.1.4	High-affinity gluconate transporter (Gluconate permease) (Gnt-I system) - Escherichia coli.	13	415	438	1 ~ 413	28 ~ 436	0.9338	1e-51	504	The Gluconate:H+ Symporter (GntP) Family	60	3.01524	1.59227
3.A.1	122.2	COR3_0713	O31711	3.A.1.122.2	YknY protein - Bacillus subtilis.		1101	230	1 ~ 222	1 ~ 222	0.9652	5e-55	537	The ATP-binding Cassette (ABC) Superfamily	59	1.11871	0.161835
3.A.1	3.21	COR3_0862	Q9A1H1	3.A.1.3.21	Amino acid transport ATP-binding protein OS=Streptococcus pyogenes serotype M1 GN=M5005_Spy0235 PE=4 SV=1		257	246	10 ~ 251	4 ~ 246	0.9878	9e-72	675	The ATP-binding Cassette (ABC) Superfamily	59	4.7831	2.25794
4.A.6	1.8	COR3_0813	Q82ZC5	4.A.6.1.8	PTS system, IIC component OS=Enterococcus faecalis GN=EF_3139 PE=4 SV=1	7	280	278	52 ~ 221	52 ~ 222	0.6151	2e-15	190	The PTS Mannose-Fructose-Sorbose (Man) Family	57	4.24228	2.08484
9.B.74	1.2	COR3_1530	A0JSP2	9.B.74.1.2	ABC-2 type transporter - Arthrobacter sp. FB24.	6	954	678	396 ~ 526	222 ~ 359	0.2035	0.003	90	The Phage Infection Protein (PIP) Family	56	1.22533	0.293165
9.A.40	2.1	COR3_0542	P54428	9.A.40.2.1	HYPOTHETICAL 49.0 KDA PROTEIN IN BLTD-TRKA INTERGENIC REGION - Bacillus subtilis.	3	473	434	4 ~ 423	3 ~ 429	0.9839	1e-40	410	The HlyC/CorC (HCC) Family	55	2.42552	1.2783
4.A.6	1.1	COR3_0814	P69797	4.A.6.1.1	PTS system mannose-specific EIIAB component - Escherichia coli.		333	323	6 ~ 332	1 ~ 318	0.9845	3e-26	283	The PTS Mannose-Fructose-Sorbose (Man) Family	55	3.44322	1.78376
3.A.1	12.11	COR3_1073	Q8Q041	3.A.1.12.11	Glycine betaine transporter, ATP-binding protein OS=Methanosarcina mazei GN=MM_0297 PE=3 SV=1		464	374	295 ~ 446	29 ~ 205	0.4733	2e-14	183	The ATP-binding Cassette (ABC) Superfamily	54	2.42755	1.2795
9.A.4	2.1	COR3_0336	Q81WE1	9.A.4.2.1	YlmG protein - Bacillus anthracis.	2	86	87	14 ~ 85	15 ~ 83	0.7931	1e-08	124	The YggT or Fanciful K+ Uptake-B (FkuB; YggT) Family	53	12.7744	3.67518
3.A.11	3.1	COR3_0417	Q9ZKE4	3.A.11.3.1	Primosomal protein N' OS=Helicobacter pylori J99 GN=priA PE=3 SV=1		774	619	227 ~ 774	111 ~ 619	0.8223	9e-65	620	The Bacterial Competence-related DNA Transformation Transporter (DNA-T) Family	52	1.40218	0.487672
2.A.20	2.6	COR3_2615	Q5BL44	2.A.20.2.6	Sodium-dependent phosphate transporter 1 OS=Xenopus tropicalis GN=slc20a1 PE=2 SV=1	10	340	685	168 ~ 336	509 ~ 678	0.2482	2e-15	190	The Inorganic Phosphate Transporter (PiT) Family	52	3.18852	1.67289
3.D.8	1.1	COR3_2613	Q59575	3.D.8.1.1	TUNGSTEN-CONTAINING FORMYLMETHANOFURAN DEHYDROGENASE ISOENZYME II SUBUNIT F (EC 1.2.99.5) (POLYFERREDOXIN) - Methanobacterium thermoautotrophicum (strain Marburg / DSM 2133).		495	349	88 ~ 178	37 ~ 175	0.3983	9e-05	100	The Na+- or H+-Pumping Formyl Methanofuran Dehydrogenase (FMF-DH) Family	51	2.14929	1.10386
2.A.66	2.5	COR3_1050	P39855	2.A.66.2.5	CAPSULAR POLYSACCHARIDE BIOSYNTHESIS PROTEIN CAPF - Staphylococcus aureus.	12	414	396	9 ~ 319	3 ~ 312	0.7828	3e-11	155	The Multidrug/Oligosaccharidyl-lipid/Polysaccharide (MOP) Flippase Superfamily	51	2.56913	1.36128
9.B.10	1.1	COR3_1127	P94400	9.B.10.1.1	Putative metal chaperone yciC OS=Bacillus subtilis GN=yciC PE=2 SV=1		376	397	3 ~ 368	2 ~ 376	0.9446	6e-86	799	The Putative Tripartite Zn2+Transporter (TZT) Family	51	2.82832	1.49994
2.A.87	2.2	COR3_1289	D3EWM9	2.A.87.2.2	Substrate-specific component RibU of riboflavin ECF transporter OS=Staphylococcus aureus (strain 04-02981) GN=ribU PE=3 SV=1		193	181	20 ~ 189	3 ~ 178	0.9724	5e-06	106	The Prokaryotic Riboflavin Transporter (P-RFT) Family	51	5.50086	2.45966
2.A.55	3.1	COR3_2863	P0A769	2.A.55.3.1	Manganese transport protein mntH - Escherichia coli.	11	429	412	22 ~ 418	14 ~ 401	0.9417	3e-17	207	The Metal Ion (Mn2+-iron) Transporter (Nramp) Family	49	2.38221	1.2523
3.A.1	2.12	COR3_1786	Q8DU39	3.A.1.2.12	Putative ABC sugar transporter, permease protein - Streptococcus mutans.	9	305	318	2 ~ 305	3 ~ 318	0.9937	1e-59	571	The ATP-binding Cassette (ABC) Superfamily	48	3.28026	1.71381
3.A.1	134.2	COR3_2703	Q8VUH1	3.A.1.134.2	Mutans bacitracin-resistance related protein B - Streptococcus mutans.	10	691	667	4 ~ 646	5 ~ 628	0.9355	5e-32	336	The ATP-binding Cassette (ABC) Superfamily	46	1.38924	0.474293
3.A.3	5.24	COR3_0750	Q97VH4	3.A.3.5.24	Cation transporting ATPase (PacS) OS=Sulfolobus solfataricus GN=pacS PE=4 SV=1	6	124	755	62 ~ 124	23 ~ 86	0.0848	2e-05	98	The P-type ATPase (P-ATPase) Superfamily	46	7.70766	2.94629
2.a.79	2.1	COR3_1280	Q8FA71	2.a.79.2.1	Putative uncharacterized protein yjjP OS=Escherichia coli O6 GN=yjjP PE=4 SV=1	4	431	277	30 ~ 269	36 ~ 267	0.8375	3e-05	103	The Threonine/Serine Exporter (ThrE) Family	44	2.12921	1.09032
3.A.1	3.6	COR3_0021	P35116	3.A.1.3.6	Nopaline permease ATP-binding protein P - Agrobacterium tumefaciens.		258	257	15 ~ 253	14 ~ 254	0.9377	1e-49	483	The ATP-binding Cassette (ABC) Superfamily	44	3.55326	1.82915
2.A.4	7.1	COR3_1601	P69380	2.A.4.7.1	Ferrous-iron efflux pump fieF - Escherichia coli.	6	392	300	51 ~ 303	34 ~ 286	0.8433	2e-25	277	The Cation Diffusion Facilitator (CDF) Family	43	2.28749	1.19377
2.A.23	2.2	COR3_3761	P31596	2.A.23.2.2	EXCITATORY AMINO ACID TRANSPORTER 2 (SODIUM-DEPENDENT GLUTAMATE/ASPARTATE TRANSPORTER 2) (GLUT-R) (GLT-1) - Rattus norvegicus (Rat).	8	156	573	1 ~ 118	368 ~ 484	0.2042	6e-08	121	The Dicarboxylate/Amino Acid:Cation (Na+ or H+) Symporter (DAACS) Family	43	5.73333	2.51937
3.A.1	14.15	COR3_2567	Q99YA2	3.A.1.14.15	Putative ABC transporter - Streptococcus pyogenes serotype M1.		336	294	70 ~ 315	34 ~ 268	0.7993	0.0005	92	The ATP-binding Cassette (ABC) Superfamily	42	2.60594	1.3818
3.A.1	33.1	COR3_1288	Q8R9L8	3.A.1.33.1	Putative ABC transporter ATP-binding protein TTE1589 OS=Thermoanaerobacter tengcongensis GN=TTE1589 PE=3 SV=1		589	569	22 ~ 530	25 ~ 530	0.8893	2e-74	702	The ATP-binding Cassette (ABC) Superfamily	41	1.45242	0.53846
2.A.1	21.4	COR3_3144	O32859	2.A.1.21.4	TAP PROTEIN - Mycobacterium fortuitum.	9	406	409	138 ~ 378	139 ~ 378	0.5868	1e-06	116	The Major Facilitator Superfamily (MFS)	41	2.10601	1.07451
2.A.28	1.1	COR3_1523	P26435	2.A.28.1.1	SODIUM/BILE ACID COTRANSPORTER (NA(+)/BILE ACID COTRANSPORTER) (NA(+)/TAUROCHOLATE TRANSPORT PROTEIN) (SODIUM/TAUROCHOLATE COTRANSPORTING POLYPEPTIDE) - Rattus norvegicus (Rat).	7	331	362	54 ~ 289	45 ~ 282	0.6575	0.001	88	The Bile Acid:Na+ Symporter (BASS) Family	40	2.51926	1.333
3.A.1	131.1	COR3_1478	P42332	3.A.1.131.1	Bacitracin transport ATP-binding protein bcrA - Bacillus licheniformis.		290	306	1 ~ 207	1 ~ 211	0.6895	1e-26	286	The ATP-binding Cassette (ABC) Superfamily	40	2.87462	1.52337
2.A.37	4.2	COR3_2200	Q9SUQ7	2.A.37.4.2	Putative Na+/H+-exchanging protein (Cation/H+ exchanger) - Arabidopsis thaliana (Mouse-ear cress).	12	478	820	31 ~ 160	57 ~ 202	0.178	0.004	86	The Monovalent Cation:Proton Antiporter-2 (CPA2) Family	38	1.65831	0.729714
3.A.3	5.6	COR3_3522	Q04656	3.A.3.5.6	Copper-transporting ATPase 1 (EC 3.6.3.4) (Copper pump 1) (Menkes disease-associated protein) - Homo sapiens (Human).	8	60	1500	1 ~ 57	386 ~ 443	0.0387	2e-05	96	The P-type ATPase (P-ATPase) Superfamily	38	13.0842	3.70976
2.A.38	4.5	COR3_1051	P73948	2.A.38.4.5	Slr1508 protein OS=Synechocystis sp. (strain PCC 6803) GN=slr1508 PE=4 SV=1		388	389	216 ~ 383	199 ~ 366	0.4319	5e-07	118	The K+ Transporter (Trk) Family	37	1.98856	0.991728
2.A.21	9.1	COR3_2701	Q9HV74	2.A.21.9.1	Probable two-component sensor (CbrA) - Pseudomonas aeruginosa.	12	360	983	225 ~ 346	856 ~ 975	0.1221	0.0002	97	The Solute:Sodium Symporter (SSS) Family	37	2.14295	1.09959
4.A.1	1.8	COR3_2670	P54715	4.A.1.1.8	PTS system, arbutin-like IICB component (Phosphotransferase enzyme II, CB component) (EC 2.7.1.69) - Bacillus subtilis.	12	532	527	6 ~ 531	2 ~ 527	0.9981	2e-84	788	The PTS Glucose-Glucoside (Glc) Family	35	1.37255	0.456858
2.A.6	2.28	COR3_1558	A4KT88	2.A.6.2.28	Diaminopimelate decarboxylase - Francisella tularensis subsp. holarctica 257.		436	417	10 ~ 406	15 ~ 415	0.9616	5e-12	162	The Resistance-Nodulation-Cell Division (RND) Superfamily	35	1.6743	0.743558
3.A.1	117.1	COR3_1460	P97046	3.A.1.117.1	MULTIDRUG RESISTANCE PROTEIN LMRA - Lactococcus lactis.	6	297	590	95 ~ 272	104 ~ 281	0.3017	3e-09	136	The ATP-binding Cassette (ABC) Superfamily	35	2.45614	1.29639
2.A.26	1.1	COR3_3276	P19072	2.A.26.1.1	BRANCHED CHAIN AMINO ACID TRANSPORT SYSTEM II CARRIER PROTEIN (LIV-II) - Pseudomonas aeruginosa.	12	444	437	10 ~ 368	3 ~ 358	0.8146	5e-51	499	The Branched Chain Amino Acid:Cation Symporter (LIVCS) Family	34	1.5972	0.675546
3.A.1	139.2	COR3_1285	P77307	3.A.1.139.2	UPF0014 inner membrane protein ybbM OS=Escherichia coli (strain K12) GN=ybbM PE=1 SV=2	7	268	259	8 ~ 266	5 ~ 259	0.9846	1e-34	354	The ATP-binding Cassette (ABC) Superfamily	34	2.64351	1.40245
3.A.1	5.25	COR3_0177	Q9CIK9	3.A.1.5.25	Oligopeptide ABC trasporter ATP binding protein OS=Lactococcus lactis subsp. lactis GN=optD PE=4 SV=1		682	349	349 ~ 632	4 ~ 295	0.8367	6e-65	621	The ATP-binding Cassette (ABC) Superfamily	33	1.00977	0.0140205
3.A.1	12.4	COR3_3040	O34992	3.A.1.12.4	Glycine betaine/carnitine/choline transport ATP-binding protein opuCA - Bacillus subtilis.		263	380	16 ~ 249	7 ~ 240	0.6158	1e-67	640	The ATP-binding Cassette (ABC) Superfamily	33	2.61441	1.38649
3.A.1	34.1	COR3_2235	Q99ZY4	3.A.1.34.1	ABC transporter permease protein OS=Streptococcus pyogenes serotype M1 GN=M5005_Spy0745 PE=4 SV=1	8	305	289	8 ~ 292	5 ~ 280	0.955	3e-40	404	The ATP-binding Cassette (ABC) Superfamily	32	2.18684	1.12885
4.A.2	1.3	COR3_2601	P54745	4.A.2.1.3	HRSA protein (EC 2.7.1.69) - Escherichia coli.	9	637	658	511 ~ 615	39 ~ 149	0.1687	2e-05	107	The PTS Fructose-Mannitol (Fru) Family	31	1.01551	0.0222015
3.A.1	122.1	COR3_1457	P75831	3.A.1.122.1	Macrolide-specific ABC-type efflux carrier - Escherichia coli.	4	234	648	1 ~ 220	1 ~ 224	0.3457	8e-46	451	The ATP-binding Cassette (ABC) Superfamily	31	2.75947	1.46439
9.B.27	2.3	COR3_2100	P0ABP6	9.B.27.2.3	Protein dedA OS=Escherichia coli (strain K12) GN=dedA PE=1 SV=1	5	218	219	18 ~ 207	18 ~ 209	0.8767	2e-31	326	The DedA or YdjX-Z (DedA) Family	31	2.96138	1.56627
3.A.1	106.2	COR3_2249	Q2G2M9	3.A.1.106.2	Putative multidrug export ATP-binding/permease protein SAOUHSC_02003 - Staphylococcus aureus (strain NCTC 8325).	6	556	578	12 ~ 555	1 ~ 553	0.9567	1e-60	583	The ATP-binding Cassette (ABC) Superfamily	30	1.12575	0.170885
3.A.1	2.14	COR3_0618	Q0HIQ8	3.A.1.2.14	Periplasmic binding protein/LacI transcriptional regulator OS=Shewanella sp. (strain MR-4) GN=Shewmr4_1986 PE=3 SV=1		351	313	196 ~ 291	146 ~ 245	0.3195	0.0002	96	The ATP-binding Cassette (ABC) Superfamily	30	1.78199	0.83349
3.A.1	3.9	COR3_2004	P48243	3.A.1.3.9	Glutamate transport ATP-binding protein gluA - Corynebacterium glutamicum (Brevibacterium flavum).		251	242	10 ~ 251	1 ~ 242	1	2e-96	887	The ATP-binding Cassette (ABC) Superfamily	30	2.49007	1.31618
1.A.22	1.1	COR3_2824	P0A742	1.A.22.1.1	Large-conductance mechanosensitive channel - Escherichia coli.	2	70	136	3 ~ 52	2 ~ 51	0.3676	3e-11	147	The Large Conductance Mechanosensitive Ion Channel (MscL) Family	30	8.99522	3.16916
2.A.40	2.1	COR3_2853	P50487	2.A.40.2.1	HYPOTHETICAL PROTEIN IN CPE 5'REGION (FRAGMENT) - Clostridium perfringens.	12	466	452	8 ~ 403	1 ~ 397	0.8783	1e-52	512	The Nucleobase/Ascorbate Transporter (NAT) or Nucleobase	28	1.25333	0.32577
3.A.1	122.7	COR3_2339	A8TDW7	3.A.1.122.7	ABC transporter related - Methanococcus voltae A3.		233	289	2 ~ 231	50 ~ 283	0.8097	5e-52	504	The ATP-binding Cassette (ABC) Superfamily	27	2.41369	1.27124
9.A.8	1.3	COR3_1074	P73182	9.A.8.1.3	Ferrous iron transport protein B homolog - Synechocystis sp. (strain PCC 6803).	8	196	614	15 ~ 154	8 ~ 142	0.2199	1e-05	102	The Ferrous Iron Uptake (FeoB) Family	27	2.8678	1.51994
3.A.1	121.3	COR3_2619	P39115	3.A.1.121.3	Nucleotide binding protein expZ - Bacillus subtilis.		498	547	4 ~ 498	5 ~ 478	0.8665	1e-37	383	The ATP-binding Cassette (ABC) Superfamily	26	1.08913	0.123172
3.A.1	208.1	COR3_0672	O95255	3.A.1.208.10	Multidrug resistance-associated protein 6 (Anthracycline resistance- associated protein) (Multi-specific organic anion tranporter-E) (MOAT- E) - Homo sapiens (Human).	17	308	1503	1 ~ 58	653 ~ 712	0.0399	0.007	81	The ATP-binding Cassette (ABC) Superfamily	26	1.75954	0.815198
3.D.1	6.3	COR3_0047	O80800	3.D.1.6.3	Acyl carrier protein - Arabidopsis thaliana (Mouse-ear cress).		80	126	8 ~ 79	52 ~ 126	0.5952	4e-06	102	The H+ or Na+-translocating NADH Dehydrogenase (NDH) Family	26	6.73278	2.7512
9.B.83	1.1	COR3_0671	Q9RFR9	9.B.83.1.1	LeoA - Escherichia coli.		439	577	195 ~ 389	38 ~ 234	0.3414	0.008	83	The Possible Outer Membrane Secretory Protein LeoA (LeoA) Family	24	1.14026	0.18936
4.A.2	1.6	COR3_2607	O31645	4.A.2.1.6	Phosphotransferase system (PTS) mannose-specific enzyme IIBCA component - Bacillus subtilis.	10	636	650	470 ~ 588	484 ~ 608	0.1923	7e-05	102	The PTS Fructose-Mannitol (Fru) Family	23	0.754625	-0.406169
3.D.1	2.1	COR3_2573	P29921	3.D.1.2.1	NADH-ubiquinone oxidoreductase chain 9 (EC 1.6.5.3) (NADH dehydrogenase 1, chain 9) (NDH-1, chain 9) - Paracoccus denitrificans.		310	163	164 ~ 209	62 ~ 117	0.3436	2e-05	104	The H+ or Na+-translocating NADH Dehydrogenase (NDH) Family	22	1.47926	0.564872
9.B.32	1.4	COR3_2915	P0C0H0	9.B.32.1.4	Hyaluronan synthase - Streptococcus pyogenes.	5	289	419	4 ~ 108	66 ~ 176	0.2649	7e-05	99	The DUF3302 or Pfam11742 (YibI) Family	22	1.5865	0.665846
3.A.7	13.1	COR3_0291	Q7CM88	3.A.7.13.1	Signal peptidase I - Bacillus anthracis str. A2012.		192	183	34 ~ 177	22 ~ 178	0.8579	1e-09	137	The Type IV (Conjugal DNA-Protein Transfer or VirB) Secretory Pathway (IVSP) Family	22	2.38524	1.25413
4.A.1	2.6	COR3_0116	Q9KJ80	4.A.1.2.6	Beta-glucoside-specific EII permease - Streptococcus mutans.	9	481	644	5 ~ 443	4 ~ 435	0.6708	4e-86	801	The PTS Glucose-Glucoside (Glc) Family	21	0.910727	-0.13491
2.A.66	2.8	COR3_2022	Q46639	2.A.66.2.8	Amylovoran biosynthesis protein amsL - Erwinia amylovora.	6	468	388	223 ~ 395	165 ~ 341	0.4562	0.002	88	The Multidrug/Oligosaccharidyl-lipid/Polysaccharide (MOP) Flippase Superfamily	21	0.935989	-0.0954371
3.A.1	5.2	COR3_2488	P42065	3.A.1.5.20	Oligopeptide transport ATP-binding protein appF - Bacillus subtilis.		354	329	1 ~ 327	1 ~ 329	1	1e-106	970	The ATP-binding Cassette (ABC) Superfamily	21	1.23684	0.306661
2.A.5	5.1	COR3_3467	P0A8H3	2.A.5.5.1	Zinc transporter zupT - Escherichia coli.	8	263	257	15 ~ 263	13 ~ 257	0.9533	6e-10	142	The Zinc (Zn2+)-Iron (Fe2+) Permease (ZIP) Family	21	1.66372	0.73441
4.A.3	1.1	COR3_2099	P0A0D6	4.A.3.1.1	Lactose-specific phosphotransferase enzyme IIA component - Staphylococcus aureus.		117	103	10 ~ 111	1 ~ 102	0.9903	1e-10	142	The PTS Lactose-N,N'-Diacetylchitobiose-β-glucoside (Lac) Family	20	3.55052	1.82803
3.A.1	5.2	COR3_2490	P26904	3.A.1.5.2	Dipeptide transport system permease protein dppC - Bacillus subtilis.	6	323	320	10 ~ 322	9 ~ 319	0.9719	8e-55	530	The ATP-binding Cassette (ABC) Superfamily	19	1.22623	0.294226
4.A.6	1.5	COR3_2293	Q9KIP7	4.A.6.1.5	AgaC - Escherichia coli.	5	262	267	2 ~ 261	3 ~ 262	0.9738	3e-22	248	The PTS Mannose-Fructose-Sorbose (Man) Family	19	1.511	0.595502
4.A.5	1.4	COR3_3510	Q8FCM6	4.A.5.1.4	Putative phosphotransferase system enzyme subunit OS=Escherichia coli O6 GN=c4277 PE=4 SV=1		153	161	18 ~ 151	25 ~ 157	0.8261	9e-15	180	The PTS Galactitol (Gat) Family	19	2.58279	1.36893
4.A.7	1.1	COR3_1801	P69820	4.A.7.1.1	Ascorbate-specific phosphotransferase enzyme IIA component - Escherichia coli.		702	154	561 ~ 687	13 ~ 142	0.8442	3e-11	158	The PTS L-Ascorbate (L-Asc) Family	18	0.535104	-0.902108
3.A.1	210.1	COR3_3471	P40416	3.A.1.210.1	Mitochondrial transporter ATM1 precursor - Saccharomyces cerevisiae (Baker's yeast).	6	578	690	209 ~ 576	300 ~ 673	0.542	2e-37	382	The ATP-binding Cassette (ABC) Superfamily	16	0.577573	-0.791925
3.A.1	129.1	COR3_3197	P29018	3.A.1.129.1	Transport ATP-binding protein cydD - Escherichia coli.	6	576	588	65 ~ 565	74 ~ 586	0.8724	2e-45	452	The ATP-binding Cassette (ABC) Superfamily	14	0.507129	-0.979575
3.A.1	1.14	COR3_1284	Q97UF2	3.A.1.1.14	Arabinose ABC transporter, ATP-binding protein - Sulfolobus solfataricus.		245	371	25 ~ 228	3 ~ 208	0.5553	2e-21	240	The ATP-binding Cassette (ABC) Superfamily	14	1.19041	0.25146
3.A.7	15.1	COR3_1406	Q9XC06	3.A.7.15.1	TadA - Actinobacillus actinomycetemcomitans (Haemophilus actinomycetemcomitans).		441	426	84 ~ 432	60 ~ 405	0.8122	2e-78	735	The Type IV (Conjugal DNA-Protein Transfer or VirB) Secretory Pathway (IVSP) Family	13	0.614843	-0.701711
8.A.5	1.3	COR3_2820	P63144	8.A.5.1.3	Voltage-gated potassium channel subunit beta-1 - Rattus norvegicus (Rat).		321	401	1 ~ 299	71 ~ 370	0.7481	4e-17	205	The Voltage-gated K+ Channel β-subunit (Kvβ) Family	13	0.844214	-0.244319
3.A.1	5.27	COR3_0176	P45094	3.A.1.5.27	Dipeptide transport ATP-binding protein DppF OS=Haemophilus influenzae GN=dppF PE=3 SV=1		276	327	4 ~ 274	2 ~ 271	0.8257	3e-61	584	The ATP-binding Cassette (ABC) Superfamily	13	0.981526	-0.0269015
3.A.1	31.1	COR3_0528	Q8G6E8	3.A.1.31.1	Possible ABC transporter permease for cobalt OS=Bifidobacterium longum GN=BL0694 PE=4 SV=1	4	230	233	8 ~ 215	7 ~ 217	0.9056	7e-16	192	The ATP-binding Cassette (ABC) Superfamily	13	1.17726	0.235438
4.A.2	1.2	COR3_2514	P00550	4.A.2.1.2	PTS SYSTEM, MANNITOL-SPECIFIC IIABC COMPONENT (EIIABC-MTL) (MANNITOL- PERMEASE IIABC COMPONENT) (PHOSPHOTRANSFERASE ENZYME II, ABC COMPONENT) (EC 2.7.1.69) (EII-MTL) - Escherichia coli.	6	93	637	3 ~ 92	377 ~ 465	0.1397	4e-06	102	The PTS Fructose-Mannitol (Fru) Family	13	2.89917	1.53564
1.A.35	3.1	COR3_3335	Q58439	1.A.35.3.1	PUTATIVE MAGNESIUM AND COBALT TRANSPORT PROTEIN CORA - Methanococcus jannaschii.	2	90	317	1 ~ 90	230 ~ 317	0.2776	2e-11	149	The CorA Metal Ion Transporter (MIT) Family	13	2.9951	1.5826
3.A.1	210.3	COR3_2248	Q9ZDW0	3.A.1.210.3	MITOCHONDRIAL TRANSPORTER ATM1 PRECURSOR (ATM1) - Rickettsia prowazekii.	6	421	609	174 ~ 407	358 ~ 592	0.3859	2e-43	433	The ATP-binding Cassette (ABC) Superfamily	12	0.594466	-0.750333
3.A.1	14.5	COR3_2858	Q56992	3.A.1.14.5	Hemin transport system permease protein hmuU - Yersinia pestis.	9	367	334	47 ~ 363	25 ~ 327	0.9072	9e-43	427	The ATP-binding Cassette (ABC) Superfamily	12	0.681777	-0.552628
3.A.1	2.1	COR3_1166	P02925	3.A.1.2.1	D-ribose-binding periplasmic protein precursor - Escherichia coli.		346	296	76 ~ 319	37 ~ 280	0.8243	6e-07	118	The ATP-binding Cassette (ABC) Superfamily	12	0.723077	-0.467779
5.A.3	1.1	COR3_0037	P11349	5.A.3.1.1	Respiratory nitrate reductase 1 beta chain (EC 1.7.99.4) - Escherichia coli.		298	512	41 ~ 105	170 ~ 243	0.1445	1e-05	105	The Prokaryotic Molybdopterin-containing Oxidoreductase (PMO) Family	12	0.839286	-0.252766
3.A.1	5.11	COR3_2491	P75798	3.A.1.5.11	Inner membrane ABC transporter permease protein yliC - Escherichia coli.	6	311	306	1 ~ 304	1 ~ 304	0.9935	7e-66	625	The ATP-binding Cassette (ABC) Superfamily	11	0.737255	-0.439765
3.A.1	134.6	COR3_2702	P42423	3.A.1.134.6	ABC transporter ATP-binding protein yxdL OS=Bacillus subtilis GN=yxdL PE=2 SV=2		270	257	20 ~ 268	4 ~ 250	0.9611	2e-69	656	The ATP-binding Cassette (ABC) Superfamily	11	0.848933	-0.236278
3.A.1	26.2	COR3_2861	A2SPE8	3.A.1.26.2	ABC transporter related - Methanocorpusculum labreanum (strain ATCC 43576 / DSM 4855 / Z).	4	135	647	6 ~ 131	189 ~ 310	0.1886	5e-23	250	The ATP-binding Cassette (ABC) Superfamily	11	1.70627	0.770846
3.A.1	106.3	COR3_2493	Q8G7R7	3.A.1.106.3	Probable permease protein of ABC transporter system OS=Bifidobacterium longum GN=BL0180 PE=3 SV=1	5	602	602	13 ~ 594	18 ~ 585	0.9435	1e-102	938	The ATP-binding Cassette (ABC) Superfamily	10	0.346608	-1.52862
3.A.1	21.1	COR3_0531	Q9R7V3	3.A.1.21.1	YBTP PROTEIN - Yersinia pestis.	6	581	600	72 ~ 578	79 ~ 585	0.845	1e-60	583	The ATP-binding Cassette (ABC) Superfamily	10	0.359121	-1.47746
3.A.1	12.8	COR3_3039	Q93A34	3.A.1.12.8	BilEB - Listeria monocytogenes.	6	514	504	1 ~ 514	1 ~ 503	0.998	6e-64	611	The ATP-binding Cassette (ABC) Superfamily	10	0.405872	-1.3009
3.A.1	204.4	COR3_1155	Q9C8K2	3.A.1.204.4	ATP-dependent transmembrane transporter, putative; 39775-42780 (ATP- dependent transmembrane transporter, putative) (At1g51500/F5D21_6) (At1g51560) (ABC transporter CER5) - Arabidopsis thaliana (Mouse-ear cress).	7	376	687	19 ~ 66	14 ~ 77	0.0932	0.003	86	The ATP-binding Cassette (ABC) Superfamily	10	0.554572	-0.850553
3.A.11	1.1	COR3_0779	P39694	3.A.11.1.1	COME OPERON PROTEIN 1 - Bacillus subtilis.	1	249	205	53 ~ 249	34 ~ 204	0.8341	9e-21	235	The Bacterial Competence-related DNA Transformation Transporter (DNA-T) Family	10	0.836671	-0.257267
4.A.6	1.3	COR3_2294	P37081	4.A.6.1.3	PTS system, sorbose-specific IIB component (EIIB-SOR) (Sorbose- permease IIB component) (Phosphotransferase enzyme II, B component) (EC 2.7.1.69) (EIII-B-SOR) - Klebsiella pneumoniae.		180	164	19 ~ 179	1 ~ 158	0.9634	8e-18	208	The PTS Mannose-Fructose-Sorbose (Man) Family	9	1.04059	0.0574023
4.A.5	1.2	COR3_1797	Q71WA5	4.A.5.1.2	Putative PTS system, galactitol-specific, IIB component OS=Listeria monocytogenes serotype 4b (strain F2365) GN=LMOf2365_2646 PE=4 SV=1		97	93	3 ~ 94	5 ~ 92	0.9462	5e-09	128	The PTS Galactitol (Gat) Family	9	1.92491	0.944794
3.A.1	14.11	COR3_2333	Q57130	3.A.1.14.11	Probable ABC transporter permease protein HI1471 - Haemophilus influenzae.	8	365	337	25 ~ 360	4 ~ 333	0.9792	1e-41	417	The ATP-binding Cassette (ABC) Superfamily	7	0.399878	-1.32237
3.A.1	32.1	COR3_0350	Q9KXJ5	3.A.1.32.1	Putative integral membrane protein OS=Streptomyces coelicolor GN=SCO2325 PE=4 SV=1	5	227	283	86 ~ 154	106 ~ 175	0.2473	0.0006	89	The ATP-binding Cassette (ABC) Superfamily	7	0.642265	-0.63876
4.A.1	1.9	COR3_2262	P20166	4.A.1.1.9	PTS system, glucose-specific IICBA component (EIICBA-Glc) (Glucose- permease IICBA component) (Phosphotransferase enzyme II, CBA component) (EC 2.7.1.69) (EII-Glc/EIII-Glc) - Bacillus subtilis.	11	558	699	6 ~ 543	9 ~ 502	0.7067	1e-60	583	The PTS Glucose-Glucoside (Glc) Family	6	0.224344	-2.15622
9.B.32	1.2	COR3_2026	Q5HKQ0	9.B.32.1.2	9.B.32.1.2 Biofilm PIA synthesis N-acetylglucosaminyltransferase icaA	4	347	412	3 ~ 122	49 ~ 168	0.2913	6e-07	117	The DUF3302 or Pfam11742 (YibI) Family	6	0.360499	-1.47193
2.A.53	6.1	COR3_1845	Q2W1U1	2.A.53.6.1	Sulfate permease and related transporters OS=Magnetospirillum magneticum (strain AMB-1 / ATCC 700264) GN=amb3380 PE=4 SV=1	6	242	552	33 ~ 168	415 ~ 549	0.2446	0.0005	90	The Sulfate Permease (SulP) Family	6	0.516484	-0.953206
3.A.1	3.13	COR3_2418	O34900	3.A.1.3.13	Probable amino-acid ABC transporter ATP-binding protein ytmN - Bacillus subtilis.		213	259	2 ~ 198	1 ~ 203	0.7838	2e-32	334	The ATP-binding Cassette (ABC) Superfamily	6	0.586583	-0.769592
4.A.3	2.6	COR3_2606	Q9KSH5	4.A.3.2.6	PTS system, cellobiose-specific IIB component OS=Vibrio cholerae GN=VC_1281 PE=4 SV=1		99	101	1 ~ 98	1 ~ 101	1	1e-20	228	The PTS Lactose-N,N'-Diacetylchitobiose-β-glucoside (Lac) Family	6	1.25753	0.330587
5.A.1	1.2	COR3_3425	Q9JTL9	5.A.1.1.2	Thiol:disulfide interchange protein dsbD - Neisseria meningitidis serogroup A.	8	105	601	2 ~ 90	476 ~ 586	0.1847	0.001	82	The Disulfide Bond Oxidoreductase D (DsbD) Family	5	0.988433	-0.0167846
2.A.40	1.1	COR3_2784	P0AGM7	2.A.40.1.1	Uracil permease - Escherichia coli.	12	68	429	5 ~ 53	364 ~ 408	0.1049	0.004	77	The Nucleobase/Ascorbate Transporter (NAT) or Nucleobase	5	1.52104	0.605054
2.A.1	2.15	COR3_3094	P31122	2.A.1.2.15	Hypothetical 42.5 kDa protein IN UXAB-MARR intergenic region - Escherichia coli.	12	405	396	8 ~ 349	3 ~ 343	0.8611	6e-54	523	The Major Facilitator Superfamily (MFS)	4	0.205971	-2.27949
3.A.1	26.7	COR3_1287	Q839D3	3.A.1.26.7	Cobalt transport family protein OS=Enterococcus faecalis GN=EF_0239 PE=4 SV=1	2	265	265	1 ~ 246	1 ~ 246	0.9283	2e-31	328	The ATP-binding Cassette (ABC) Superfamily	4	0.314513	-1.66881
3.A.1	122.6	COR3_3179	Q8TM30	3.A.1.122.6	ABC transporter, ATP-binding protein - Methanosarcina acetivorans.		213	223	19 ~ 209	21 ~ 216	0.8789	5e-29	305	The ATP-binding Cassette (ABC) Superfamily	4	0.391056	-1.35455
3.D.6	1.1	COR3_3038	Q07394	3.D.6.1.1	PUTATIVE IRON-SULFUR PROTEIN - Rhodobacter capsulatus (Rhodopseudomonas capsulata).		203	187	150 ~ 202	106 ~ 160	0.2941	2e-06	111	The Putative Ion (H+ or Na+)-translocating NADH	4	0.410256	-1.2854
4.A.6	1.9	COR3_0904	Q97N92	4.A.6.1.9	PTS system, IIB component OS=Streptococcus pneumoniae GN=SP_2163 PE=4 SV=1		163	156	2 ~ 159	3 ~ 156	0.9872	2e-15	186	The PTS Mannose-Fructose-Sorbose (Man) Family	4	0.510523	-0.969953
4.A.1	2.11	COR3_1167	P40739	4.A.1.2.11	PTS system, beta-glucoside-specific IIBCA component (EIIBCA-Bgl) (Beta-glucoside-permease IIBCA component) (Phosphotransferase enzyme II, BCA component) (EC 2.7.1.69) (EII-Bgl) - Bacillus subtilis.	10	482	609	3 ~ 464	1 ~ 443	0.7274	2e-53	519	The PTS Glucose-Glucoside (Glc) Family	3	0.129834	-2.94526
9.B.34	1.1	COR3_1182	Q1J0W6	9.B.34.1.1	Diguanylate cyclase OS=Deinococcus geothermalis (strain DSM 11300) GN=Dgeo_0566 PE=4 SV=1	5	358	349	161 ~ 304	152 ~ 292	0.404	6e-06	109	The Kinase/Phosphatase/Cyclic-GMP Synthase/Cyclic di-GMP Hydrolase (KPSH) Family	3	0.174721	-2.51687
9.B.75	4.1	COR3_3721	P23157	9.B.75.4.1	16.7 kDa protein in whiE locus - Streptomyces coelicolor.		342	157	81 ~ 139	53 ~ 112	0.3822	0.004	85	The Ethanol Utilization/Transport (Eut) Protein Family	3	0.182879	-2.45104
3.A.1	14.7	COR3_2332	Q9X665	3.A.1.14.7	FhuA (FhuC) (Ferrichrome transport ATP-binding protein) - Staphylococcus aureus		285	265	29 ~ 284	4 ~ 254	0.9472	4e-27	290	The ATP-binding Cassette (ABC) Superfamily	3	0.21937	-2.18856
3.A.1	14.3	COR3_2859	P07821	3.A.1.14.3	Ferrichrome transport ATP-binding protein fhuC - Escherichia coli.		254	265	4 ~ 248	14 ~ 261	0.9358	1e-32	338	The ATP-binding Cassette (ABC) Superfamily	3	0.246073	-2.02284
2.A.2	5.1	COR3_1252	Q93KC2	2.A.2.5.1	Oligogalacturonide transporter - Erwinia chrysanthemi.	11	532	508	10 ~ 509	1 ~ 490	0.9646	1e-47	470	The Glycoside-Pentoside-Hexuronide (GPH)	2	0.0784314	-3.67243
2.A.1	3.4	COR3_0880	P0A0J9	2.A.1.3.4	Antiseptic resistance protein - Staphylococcus aureus.	14	402	514	66 ~ 192	79 ~ 207	0.251	0.001	90	The Major Facilitator Superfamily (MFS)	2	0.103753	-3.26878
2.A.2	3.3	COR3_2410	P96792	2.A.2.3.3	PUTATIVE XYLOSE-PROTON SYMPORTER (XYLOSE TRANSPORTER) - Lactobacillus pentosus.	11	285	479	37 ~ 215	240 ~ 416	0.3695	2e-12	163	The Glycoside-Pentoside-Hexuronide (GPH)	2	0.146247	-2.77353
3.A.1	16.1	COR3_3932	P38045	3.A.1.16.1	Nitrate transport ATP-binding protein NRTC - Synechococcus sp. (strain PCC 7942) (Anacystis nidulans R2).		234	659	2 ~ 206	25 ~ 234	0.3187	8e-58	554	The ATP-binding Cassette (ABC) Superfamily	2	0.17803	-2.48981
3.B.1	1.3	COR3_1868	Q9ZAA7	3.B.1.1.3	GLUTACONYL-COA DECARBOXYLASE GAMMA SUBUNIT (EC 4.1.1.70) - Acidaminococcus fermentans.		166	145	100 ~ 163	78 ~ 143	0.4552	6e-06	105	The Na+-transporting Carboxylic Acid Decarboxylase (NaT-DC) Family	2	0.250667	-1.99616
3.A.1	105.1	COR3_1959	P32010	3.A.1.105.1	Daunorubicin resistance ATP-binding protein drrA - Streptomyces peucetius.		128	330	7 ~ 126	119 ~ 239	0.3667	4e-19	216	The ATP-binding Cassette (ABC) Superfamily	2	0.324698	-1.62283
3.A.1	15.3	COR3_3609	O33704	3.A.1.15.3	ADCB PROTEIN - Streptococcus pneumoniae.	7	117	268	1 ~ 82	158 ~ 239	0.306	5e-09	129	The ATP-binding Cassette (ABC) Superfamily	2	0.355052	-1.4939
9.A.34	1.1	COR3_2523	Q9KN48	9.A.34.1.1	Sigma-54 dependent transcriptional regulator - Vibrio cholerae.		591	530	305 ~ 590	191 ~ 524	0.6302	3e-08	131	The Nuclear Export Complex (NEC) Family	1	0.0353052	-4.82398
3.B.1	1.5	COR3_1865	Q9V0A4	3.B.1.1.5	Methylmalonyl-CoA decarboxylase, subunit A LPHA (MMDA) - Pyrococcus abyssi.		575	522	58 ~ 497	34 ~ 449	0.7969	1e-17	212	The Na+-transporting Carboxylic Acid Decarboxylase (NaT-DC) Family	1	0.0362864	-4.78443
2.A.1	2.7	COR3_0885	P28246	2.A.1.2.7	Bicyclomycin resistance protein (Sulfonamide resistance protein) - Escherichia coli.	12	412	396	21 ~ 283	11 ~ 275	0.6692	3e-22	250	The Major Facilitator Superfamily (MFS)	1	0.0506193	-4.30417
3.A.1	17.2	COR3_1707	O85765	3.A.1.17.2	ABC TRANSPORTER MEMBRANE SUBUNIT PRECURSOR - Pseudomonas putida.	6	359	265	159 ~ 345	35 ~ 222	0.7094	9e-16	194	The ATP-binding Cassette (ABC) Superfamily	1	0.0580785	-4.10585
3.A.1	210.7	COR3_1976	Q9XUJ1	3.A.1.210.7	Hypothetical protein hmt-1 (Heavy metal tolerance factor 1) - Caenorhabditis elegans.		187	801	1 ~ 113	317 ~ 438	0.1523	6e-05	96	The ATP-binding Cassette (ABC) Superfamily	1	0.111308	-3.16736
9.B.71	1.1	COR3_2095	P37002	9.B.71.1.1	Protein crcB - Escherichia coli.	4	169	127	79 ~ 162	19 ~ 103	0.6693	3e-07	115	The Spanin4 (Spanin4) Family	1	0.123117	-3.0219
4.A.5	1.3	COR3_3228	P58035	4.A.5.1.3	Putative phosphotransferase enzyme IIB component sgcB OS=Escherichia coli (strain K12) GN=sgcB PE=3 SV=1		100	92	6 ~ 97	3 ~ 92	0.9783	3e-09	130	The PTS Galactitol (Gat) Family	1	0.207506	-2.26878
9.B.32	1.3	COR3_2117	P75905	9.B.32.1.3	HYPOTHETICAL 50.8 KDA PROTEIN IN PHOH-CSGG INTERGENIC REGION - Escherichia coli.	5	337	441	6 ~ 250	75 ~ 321	0.5601	4e-12	162	The DUF3302 or Pfam11742 (YibI) Family	0	0	#REF!
8.A.5	1.2	COR3_2685	Q24052	8.A.5.1.2	HK PROTEIN - Drosophila melanogaster (Fruit fly).		153	546	9 ~ 153	229 ~ 383	0.2839	2e-06	109	The Voltage-gated K+ Channel β-subunit (Kvβ) Family	0	0	#REF!
4.A.3	2.1	COR3_2226	P69791	4.A.3.2.1	N,N'-diacetylchitobiose-specific phosphotransferase enzyme IIA component - Escherichia coli.		113	116	5 ~ 102	18 ~ 112	0.819	1e-11	151	The PTS Lactose-N,N'-Diacetylchitobiose-β-glucoside (Lac) Family	0	0	#REF!
4.A.3	2.2	COR3_0989	P46318	4.A.3.2.2	PTS SYSTEM, CELLOBIOSE-SPECIFIC IIB COMPONENT (EIIB-CEL) (CELLOBIOSE- PERMEASE IIB COMPONENT) (PHOSPHOTRANSFERASE ENZYME II, B COMPONENT) (EC 2.7.1.69) - Bacillus subtilis.		108	102	7 ~ 106	1 ~ 100	0.9804	2e-12	156	The PTS Lactose-N,N'-Diacetylchitobiose-β-glucoside (Lac) Family	0	0	#REF!
4.A.3	2.4	COR3_2887	Q9CJ32	4.A.3.2.4	Cellobiose-specific PTS system IIC component - Lactococcus lactis subsp. lactis (Streptococcus lactis).	8	477	494	9 ~ 458	5 ~ 482	0.9676	7e-47	463	The PTS Lactose-N,N'-Diacetylchitobiose-β-glucoside (Lac) Family	0	0	#REF!
4.A.1	1.3	COR3_2949	P19642	4.A.1.1.3	PTS system, maltose and glucose-specific IIABC component (Maltose and glucose-permease IIABC component) (Phosphotransferase enzyme II, ABC component) (EC 2.7.1.69) - Escherichia coli.	10	513	530	3 ~ 507	4 ~ 521	0.9774	2e-75	709	The PTS Glucose-Glucoside (Glc) Family	0	0	#REF!
4.A.1	2.2	COR3_1183	P08722	4.A.1.2.2	PTS system, beta-glucoside-specific IIABC component (EIIABC-BGL) (Beta-glucoside-permease IIABC component) (Phosphotransferase enzyme II, ABC component) (EC 2.7.1.69) (EII-BGL) - Escherichia coli.	11	477	625	5 ~ 467	3 ~ 451	0.7184	7e-77	722	The PTS Glucose-Glucoside (Glc) Family	0	0	#REF!
3.D.9	1.1	COR3_3159	Q9P9F8	3.D.9.1.1	F420H2 dehydrogenase subunit FpoI - Methanosarcina mazei (Methanosarcina frisia).		218	136	85 ~ 144	11 ~ 69	0.4338	0.004	82	The H+-translocating F420H2Dehydrogenase (F420H2DH) Family	0	0	#REF!
3.D.1	5.1	COR3_1510	Q746S9	3.D.1.5.1	NADH dehydrogenase I, G subunit - Geobacter sulfurreducens.		714	677	1 ~ 206	1 ~ 205	0.3028	5e-23	259	The H+ or Na+-translocating NADH Dehydrogenase (NDH) Family	0	0	#REF!
3.D.1	6.4	COR3_2953	Q6UKY4	3.D.1.6.4	Acyl carrier protein 1 - Chlamydomonas reinhardtii.		82	128	35 ~ 77	80 ~ 122	0.3359	0.001	82	The H+ or Na+-translocating NADH Dehydrogenase (NDH) Family	0	0	#REF!
3.D.1	7.1	COR3_2116	Q0P857	3.D.1.7.1	NADH-quinone oxidoreductase subunit I OS=Campylobacter jejuni GN=nuoI PE=3 SV=1		827	213	410 ~ 484	78 ~ 158	0.3803	1e-05	110	The H+ or Na+-translocating NADH Dehydrogenase (NDH) Family	0	0	#REF!
3.A.5	10.1	COR3_1175	Q9AET9	3.A.5.10.1	Accessory secretory protein Asp1 - Streptococcus gordonii.		535	526	1 ~ 525	1 ~ 517	0.9829	2e-63	606	The General Secretory Pathway (Sec) Family	0	0	#REF!
3.A.3	2.24	COR3_2129	O66938	3.A.3.2.24	Cation transporting ATPase (E1-E2 family) OS=Aquifex aeolicus GN=ctrA1 PE=3 SV=1	8	262	835	191 ~ 246	558 ~ 610	0.0635	2e-06	111	The P-type ATPase (P-ATPase) Superfamily	0	0	#REF!
3.A.3	6.17	COR3_3145	Q8TJZ4	3.A.3.6.17	Cadmium efflux ATPase OS=Methanosarcina acetivorans GN=cadA PE=4 SV=1	6	138	647	2 ~ 136	181 ~ 315	0.2087	2e-24	263	The P-type ATPase (P-ATPase) Superfamily	0	0	#REF!
3.A.1	1.26	COR3_2398	P94360	3.A.1.1.26	Probable multiple sugar-binding transport ATP-binding protein msmX - Bacillus subtilis.		344	365	1 ~ 338	1 ~ 359	0.9836	7e-94	867	The ATP-binding Cassette (ABC) Superfamily	0	0	#REF!
3.A.1	1.3	COR3_2395	P0AG80	3.A.1.1.3	sn-glycerol-3-phosphate-binding periplasmic protein ugpB - Escherichia coli.		442	438	49 ~ 440	27 ~ 431	0.9247	2e-19	225	The ATP-binding Cassette (ABC) Superfamily	0	0	#REF!
3.A.1	1.34	COR3_2396	P94530	3.A.1.1.34	L-arabinose transport system permease protein AraQ OS=Bacillus subtilis GN=araQ PE=2 SV=2	6	283	281	58 ~ 283	55 ~ 280	0.8043	5e-30	316	The ATP-binding Cassette (ABC) Superfamily	0	0	#REF!
3.A.1	10.3	COR3_0554	P44513	3.A.1.10.3	Ferric cations import ATP-binding protein fbpC 2 (EC 3.6.3.30) - Haemophilus influenzae.		360	356	27 ~ 266	38 ~ 277	0.6742	4e-42	421	The ATP-binding Cassette (ABC) Superfamily	0	0	#REF!
3.A.1	105.4	COR3_1884	Q4VWC9	3.A.1.105.4	ATP-binding protein - Pseudomonas sp. M18.		317	589	1 ~ 226	1 ~ 230	0.3905	6e-33	341	The ATP-binding Cassette (ABC) Superfamily	0	0	#REF!
3.A.1	11.1	COR3_1026	P0AFK9	3.A.1.11.1	Spermidine/putrescine-binding periplasmic protein - Escherichia coli.		376	348	107 ~ 325	76 ~ 295	0.6322	4e-13	171	The ATP-binding Cassette (ABC) Superfamily	0	0	#REF!
3.A.1	11.3	COR3_1024	Q44382	3.A.1.11.3	INNER MEMBRANE PROTEIN MOTC - Agrobacterium tumefaciens.	6	276	294	2 ~ 243	21 ~ 262	0.8231	4e-32	333	The ATP-binding Cassette (ABC) Superfamily	0	0	#REF!
3.A.1	11.6	COR3_1027	Q1M7Q2	3.A.1.11.6	Putative spermidine/putrescine transport system ABC transporter permease component OS=Rhizobium leguminosarum bv. viciae (strain 3841) GN=pRL100250 PE=3 SV=1	6	262	266	24 ~ 238	29 ~ 243	0.8083	1e-23	259	The ATP-binding Cassette (ABC) Superfamily	0	0	#REF!
3.A.1	124.3	COR3_3000	Q75V15	3.A.1.124.3	NukF - Staphylococcus warneri.		299	291	1 ~ 216	1 ~ 215	0.7388	5e-56	540	The ATP-binding Cassette (ABC) Superfamily	0	0	#REF!
3.A.1	132.4	COR3_1481	Q2SDB1	3.A.1.132.4	ABC-type multidrug transport system, ATPase component - Hahella chejuensis (strain KCTC 2396).		291	315	3 ~ 214	2 ~ 214	0.6762	7e-41	409	The ATP-binding Cassette (ABC) Superfamily	0	0	#REF!
3.A.1	14.13	COR3_2565	Q9RK11	3.A.1.14.13	Putative iron-siderophore ABC-transporter ATP-binding protein - Streptomyces coelicolor.		158	287	6 ~ 158	19 ~ 172	0.5366	4e-29	304	The ATP-binding Cassette (ABC) Superfamily	0	0	#REF!
3.A.1	17.1	COR3_3933	Q47539	3.A.1.17.1	Taurine transport system permease protein tauC - Escherichia coli.	7	83	275	1 ~ 76	196 ~ 271	0.2764	2e-08	122	The ATP-binding Cassette (ABC) Superfamily	0	0	#REF!
3.A.1	8.1	COR3_0556	P37329	3.A.1.8.1	Molybdate-binding periplasmic protein precursor - Escherichia coli.		283	257	43 ~ 280	28 ~ 255	0.8872	3e-18	213	The ATP-binding Cassette (ABC) Superfamily	0	0	#REF!
3.A.1	8.2	COR3_0555	Q8TJ86	3.A.1.8.2	Molybdenum ABC transporter, permease protein OS=Methanosarcina acetivorans GN=modB PE=3 SV=1	4	227	222	5 ~ 209	11 ~ 215	0.9234	2e-28	301	The ATP-binding Cassette (ABC) Superfamily	0	0	#REF!
2.a.7	3.9	COR3_1768	A2P528	2.a.7.3.9	Putative uncharacterized protein OS=Vibrio cholerae 1587 GN=A55_A0083 PE=4 SV=1		321	297	83 ~ 303	81 ~ 295	0.7239	1e-05	105	The Drug/Metabolite Transporter (DMT) Superfamily	0	0	#REF!
2.A.6	2.19	COR3_0562	Q8GC83	2.A.6.2.19	EefB inner membrane protein - Enterobacter aerogenes (Aerobacter aerogenes).	11	206	1035	124 ~ 197	799 ~ 878	0.0773	0.003	83	The Resistance-Nodulation-Cell Division (RND) Superfamily	0	0	#REF!
2.A.3	8.5	COR3_3465	Q9WTR6	2.A.3.8.5	Cystine/glutamate transporter (Amino acid transport system xc-) (xCT) - Mus musculus (Mouse).	12	425	502	6 ~ 338	88 ~ 422	0.6673	1e-09	141	The Amino Acid-Polyamine-Organocation (APC) Family	0	0	#REF!
2.A.26	1.3	COR3_1080	P54104	2.A.26.1.3	BRANCHED-CHAIN AMINO ACID TRANSPORT SYSTEM CARRIER PROTEIN (BRANCHED- CHAIN AMINO ACID UPTAKE CARRIER) - Lactobacillus delbrueckii (subsp. lactis).	12	151	446	18 ~ 96	277 ~ 357	0.1816	2e-09	133	The Branched Chain Amino Acid:Cation Symporter (LIVCS) Family	0	0	#REF!
2.A.2	3.2	COR3_2411	P94488	2.A.2.3.2	Hypothetical symporter IN GLNA-XYNB intergenic region - Bacillus subtilis.	12	163	463	1 ~ 97	27 ~ 119	0.2009	5e-13	166	The Glycoside-Pentoside-Hexuronide (GPH)	0	0	#REF!
2.A.1	23.1	COR3_1517	O30510	2.A.1.23.1	PUTATIVE BILE SALT TRANSPORTER - Lactobacillus johnsonii.	12	389	452	14 ~ 240	17 ~ 252	0.5221	4e-05	102	The Major Facilitator Superfamily (MFS)	0	0	#REF!
1.C.57	1.1	COR3_2166	P18177	1.C.57.1.1	Toxin B - Clostridium difficile.		36	2366	1 ~ 34	1992 ~ 2025	0.0144	0.005	76	The Clostridial Cytotoxin (CCT) Family	0	0	#REF!
1.C.57	1.2	COR3_2165	P16154	1.C.57.1.2	Toxin A - Clostridium difficile.		45	2710	4 ~ 45	2327 ~ 2369	0.0159	0.003	78	The Clostridial Cytotoxin (CCT) Family	0	0	#REF!

## Sheet: LAC1
Family ID	Protein ID	ORF	Hit	TCID	Hit Description	Hit TMS	Qry. Length	Hit Length	Qry. Region	Hit Region	Percent Aln.	E-value	Score	Family Name	RPKM/MedianRPKM	log2(relRPKM)
1.B.12	4.1	LAC1_1700	Q9F315	1.B.12.4.1	ATP-dependent Clp protease proteolytic subunit 1 OS=Streptomyces coelicolor GN=clpP1 PE=3 SV=1		197	219	2 ~ 190	17 ~ 205	0.863	2e-44	437	The Autotransporter-1 (AT-1) Family	114.366	6.83752
3.A.2	1.3	LAC1_1623	P09457	3.A.2.1.3	ATP SYNTHASE OLIGOMYCIN SENSITIVITY CONFERRAL PROTEIN PRECURSOR, MITOCHONDRIAL (EC 3.6.1.34) (OSCP) (ATP SYNTHASE CHAIN 5) - Saccharomyces cerevisiae (Baker's yeast).		175	212	3 ~ 173	32 ~ 208	0.8349	5e-11	149	The H+- or Na+-translocating F-type, V-type and A-type ATPase (F-ATPase) Superfamily	95.4781	6.5771
3.A.2	1.2	LAC1_1622	P29706	3.A.2.1.2	ATP synthase alpha chain, sodium ion specific (EC 3.6.3.15) - Propionigenium modestum.		513	500	1 ~ 498	1 ~ 499	0.998	1e-178	1592	The H+- or Na+-translocating F-type, V-type and A-type ATPase (F-ATPase) Superfamily	81.5926	6.35037
9.A.34	1.1	LAC1_0594	Q9KN49	9.A.34.1.1	ClpB protein - Vibrio cholerae.		707	869	86 ~ 692	179 ~ 850	0.7733	1e-102	945	The Nuclear Export Complex (NEC) Family	80.8101	6.33646
3.A.9	1.1	LAC1_1099	Q02028	3.A.9.1.1	Stromal 70 kDa heat shock-related protein, chloroplast precursor - Pisum sativum (Garden pea).		617	706	1 ~ 576	65 ~ 664	0.8499	1e-169	1523	The Chloroplast Envelope Protein Translocase (CEPT or Tic-Toc) Family	59.268	5.88918
8.A.8	1.1	LAC1_0008	P0AA04	8.A.8.1.1	Phosphocarrier protein HPr - Escherichia coli.		105	85	18 ~ 100	1 ~ 83	0.9765	8e-14	169	The Phosphotransferase System HPr (HPr) Family	38.1064	5.25196
3.B.1	1.5	LAC1_2153	Q9V0A6	3.B.1.1.5	Methylmalonyl-CoA decarboxylase gamma chain - Pyrococcus abyssi.		144	145	81 ~ 142	78 ~ 145	0.469	0.0004	88	The Na+-transporting Carboxylic Acid Decarboxylase (NaT-DC) Family	35.3746	5.14464
8.A.7	1.1	LAC1_0007	P08839	8.A.7.1.1	PHOSPHOENOLPYRUVATE-PROTEIN PHOSPHOTRANSFERASE (EC 2.7.3.9) (PHOSPHOTRANSFERASE SYSTEM, ENZYME I) - Escherichia coli.		574	575	5 ~ 570	2 ~ 568	0.9861	1e-157	1420	The Phosphotransferase System Enzyme I (EI) Family	34.7938	5.12076
1.C.82	1.1	LAC1_1752	Q9ZK21	1.C.82.1.1	50S ribosomal protein L1 - Helicobacter pylori J99 (Campylobacter pylori J99).		230	234	1 ~ 226	1 ~ 226	0.9658	5e-56	538	The Pore-forming Amphipathic Helical Peptide HP(2-20) (HP2-20) Family	34.7786	5.12013
3.A.8	1.1	LAC1_1098	P38523	3.A.8.1.1	GrpE protein homolog, mitochondrial precursor - Saccharomyces cerevisiae (Baker's yeast).		193	228	52 ~ 193	79 ~ 224	0.6404	3e-15	185	The Mitochondrial Protein Translocase (MPT) Family	32.2299	5.01033
3.A.5	2.1	LAC1_0106	P16336	3.A.5.2.1	PREPROTEIN TRANSLOCASE SECY SUBUNIT - Bacillus subtilis.	10	432	431	1 ~ 432	1 ~ 431	1	1e-118	1080	The General Secretory Pathway (Sec) Family	31.5014	4.97734
2.A.1	1.41	LAC1_0219	O52733	2.A.1.1.41	D-xylose-proton symporter - Lactobacillus brevis.	12	450	457	1 ~ 448	1 ~ 450	0.9847	1e-179	1603	The Major Facilitator Superfamily (MFS)	24.1736	4.59536
4.B.1	1.6	LAC1_0501	Q837U1	4.B.1.1.6	Nicotinamide mononucleotide transporter PnuC, putative OS=Enterococcus faecalis GN=EF_0739 PE=4 SV=1	6	261	226	10 ~ 220	2 ~ 211	0.9292	2e-10	146	The Nicotinamide Ribonucleoside (NR) Uptake Permease (PnuC) Family	16.644	4.05693
3.B.1	1.1	LAC1_1019	Q03030	3.B.1.1.1	OXALOACETATE DECARBOXYLASE ALPHA CHAIN (EC 4.1.1.3) - Salmonella typhimurium.		1142	591	530 ~ 1139	5 ~ 590	0.9915	9e-85	794	The Na+-transporting Carboxylic Acid Decarboxylase (NaT-DC) Family	16.0756	4.0068
3.D.1	6.4	LAC1_2157	Q6UKY4	3.D.1.6.4	Acyl carrier protein 1 - Chlamydomonas reinhardtii.		78	128	21 ~ 74	67 ~ 122	0.4375	7e-07	109	The H+ or Na+-translocating NADH Dehydrogenase (NDH) Family	15.7116	3.97376
1.F.1	1.1	LAC1_1035	P46459	1.F.1.1.1	Vesicle-fusing ATPase - Homo sapiens (Human).		416	744	114 ~ 213	256 ~ 358	0.1384	2e-05	106	The Synaptosomal Vesicle Fusion Pore (SVF-Pore) Family	13.8526	3.79208
9.B.24	2.2	LAC1_1348	P0AAC4	9.B.24.2.2	Inner membrane protein ybhL - Escherichia coli.	7	239	234	92 ~ 234	87 ~ 231	0.6197	1e-18	217	The DUF805 or PF05656 (DUF805) Family	13.7969	3.78627
1.A.8	13.2	LAC1_1808	Q9C4Z5	1.A.8.13.2	Aquaporin aqpM - Methanobacterium thermoautotrophicum (strain Marburg / DSM 2133).	6	216	246	28 ~ 215	54 ~ 246	0.7846	6e-27	288	The Major Intrinsic Protein (MIP) Family	13.7827	3.78478
9.A.8	1.1	LAC1_1092	P33650	9.A.8.1.1	FERROUS IRON TRANSPORT PROTEIN B - Escherichia coli.	10	838	773	344 ~ 451	6 ~ 123	0.1527	0.002	91	The Ferrous Iron Uptake (FeoB) Family	12.5698	3.65189
3.A.16	1.1	LAC1_2395	P55072	3.A.16.1.1	Transitional endoplasmic reticulum ATPase (TER ATPase) (15S Mg(2+)- ATPase p97 subunit) (Valosin-containing protein) (VCP) - Homo sapiens (Human).		684	806	192 ~ 403	199 ~ 408	0.2605	2e-43	436	The Endoplasmic Reticular Retrotranslocon (ER-RT) Family	12.4719	3.64061
2.A.53	9.1	LAC1_0496	B9LBX9	2.A.53.9.1	Sulphate transporter OS=Chloroflexus aurantiacus (strain ATCC 29364 / DSM 637 / Y-400-fl) GN=Chy400_1352 PE=4 SV=1		103	703	5 ~ 93	603 ~ 692	0.128	7e-10	135	The Sulfate Permease (SulP) Family	12.2033	3.60919
2.A.7	7.1	LAC1_2369	O68827	2.A.7.7.1	Chloramphenicol-sensitive protein rarD - Pseudomonas aeruginosa.	10	318	299	7 ~ 290	7 ~ 293	0.9599	5e-06	109	The Drug/Metabolite Transporter (DMT) Superfamily	11.7983	3.5605
3.A.1	3.16	LAC1_0221	A1VZQ3	3.A.1.3.16	Amino acid ABC transporter, permease protein PEB1 - Campylobacter jejuni subsp. jejuni serotype O:23/36 (strain 81-176).	3	219	250	3 ~ 217	33 ~ 244	0.848	5e-34	348	The ATP-binding Cassette (ABC) Superfamily	10.713	3.42129
1.A.8	2.2	LAC1_1017	P22094	1.A.8.2.2	HYPOTHETICAL 30.9 KDA PROTEIN IN PEPX 5'REGION (ORF1) - Lactococcus lactis (subsp. cremoris) (Streptococcus cremoris).	6	243	289	1 ~ 243	1 ~ 289	1	8e-55	528	The Major Intrinsic Protein (MIP) Family	10.6926	3.41855
9.A.34	2.1	LAC1_0135	Q6EE14	9.A.34.2.1	EvpH - Edwardsiella tarda.		824	870	167 ~ 789	174 ~ 841	0.7678	1e-125	1143	The Nuclear Export Complex (NEC) Family	10.586	3.40408
3.A.1	3.18	LAC1_0880	Q8YPM7	3.A.1.3.18	Permease protein of amino acid ABC transporter - Anabaena sp. (strain PCC 7120).	9	215	381	33 ~ 208	203 ~ 378	0.4619	2e-19	222	The ATP-binding Cassette (ABC) Superfamily	10.3006	3.36465
2.A.53	1.8	LAC1_0862	A8J6J0	2.A.53.1.8	Proton/sulfate transporter OS=Chlamydomonas reinhardtii GN=SULTR2 PE=2 SV=1	12	496	764	280 ~ 370	596 ~ 686	0.1191	0.002	88	The Sulfate Permease (SulP) Family	9.54082	3.25411
3.A.1	24.1	LAC1_1419	P28635	3.A.1.24.1	D-methionine-binding lipoprotein MetQ precursor - Escherichia coli.		278	271	39 ~ 264	33 ~ 260	0.8413	4e-25	273	The ATP-binding Cassette (ABC) Superfamily	9.49363	3.24696
2.A.2	2.1	LAC1_0356	P23936	2.A.2.2.1	LACTOSE PERMEASE (LACTOSE-PROTON SYMPORT) (LACTOSE TRANSPORT PROTEIN) - Streptococcus thermophilus.	12	474	634	5 ~ 466	9 ~ 467	0.724	1e-119	1089	The Glycoside-Pentoside-Hexuronide (GPH)	8.46967	3.08231
2.A.66	2.1	LAC1_0030	O26447	2.A.66.2.10	O-ANTIGEN TRANSPORTER - Methanothermobacter thermautotrophicus.	11	476	420	2 ~ 387	14 ~ 402	0.9262	1e-17	211	The Multidrug/Oligosaccharidyl-lipid/Polysaccharide (MOP) Flippase Superfamily	7.48058	2.90315
2.A.8	1.1	LAC1_1664	P12012	2.A.8.1.1	GLUCONATE PERMEASE - Bacillus subtilis.	12	450	448	21 ~ 449	21 ~ 448	0.9554	1e-119	1086	The Gluconate:H+ Symporter (GntP) Family	7.24545	2.85707
3.A.1	120.6	LAC1_1152	P43672	3.A.1.120.6	ABC transporter ATP-binding protein uup OS=Escherichia coli (strain K12) GN=uup PE=1 SV=2		631	635	8 ~ 626	2 ~ 628	0.9874	2e-85	798	The ATP-binding Cassette (ABC) Superfamily	6.7609	2.75722
9.B.18	1.1	LAC1_1562	P0ADZ7	9.B.18.1.1	UPF0092 membrane protein yajC - Escherichia coli.	1	138	110	6 ~ 57	24 ~ 75	0.4727	2e-08	125	The Xanthan Glycosyl Transferase, GumD (GumD) Family	6.44737	2.68871
3.D.1	3.1	LAC1_2410	Q56223	3.D.1.3.1	NADH-quinone oxidoreductase chain 3 (EC 1.6.99.5) (NADH dehydrogenase I, chain 3) (NDH-1, chain 3) - Thermus thermophilus.		229	783	39 ~ 152	321 ~ 431	0.1418	0.002	85	The H+ or Na+-translocating NADH Dehydrogenase (NDH) Family	6.12561	2.61485
3.A.1	3.2	LAC1_0879	P0AEQ6	3.A.1.3.2	Glutamine transport system permease protein glnP - Escherichia coli.	5	219	219	2 ~ 213	4 ~ 217	0.9772	1e-19	225	The ATP-binding Cassette (ABC) Superfamily	6.06598	2.60074
9.B.3	1.2	LAC1_1613	P0ABG7	9.B.3.1.2	Rod shape-determining protein rodA - Escherichia coli.	9	399	370	33 ~ 388	35 ~ 364	0.8919	9e-26	280	The Cysteine Protease Binding Protein-8 (CPBP8) Family	5.78775	2.533
3.A.5	2.2	LAC1_1720	P0A5Y8	3.A.5.2.2	Protein translocase subunit secA 1 OS=Mycobacterium tuberculosis GN=secA1 PE=1 SV=1		787	949	16 ~ 773	14 ~ 827	0.8577	0	1903	The General Secretory Pathway (Sec) Family	5.54055	2.47003
3.A.1	208.6	LAC1_1261	P21441	3.A.1.208.6	Multidrug resistance protein (P-glycoprotein) - Leishmania tarentolae (Sauroleishmania tarentolae).	12	301	1548	144 ~ 194	641 ~ 691	0.0329	0.0007	90	The ATP-binding Cassette (ABC) Superfamily	5.31564	2.41024
9.B.45	1.3	LAC1_1262	A0ZK04	9.B.45.1.3	Serine/Threonine protein kinase OS=Nodularia spumigena CCY9414 GN=N9414_10892 PE=4 SV=1	4	627	492	7 ~ 268	30 ~ 292	0.5346	4e-22	251	The Fungal Mating-type Pheromone Receptor (MAT-PR) Family	5.28792	2.4027
2.a.102	6.1	LAC1_0205	Q8NLX4	2.a.102.6.1	Predicted permeases OS=Corynebacterium glutamicum GN=Cgl2812 PE=4 SV=1	5	296	309	22 ~ 153	117 ~ 256	0.4531	0.002	86	The 4-Toluene Sulfonate Uptake Permease (TSUP) Family	5.20628	2.38025
9.A.41	1.1	LAC1_1616	P44669	9.A.41.1.1	Chaperone protein hscA homolog - Haemophilus influenzae.		331	619	5 ~ 165	22 ~ 220	0.3215	1e-08	131	The Capsular Polysaccharide Exporter (CPS-E) Family	5.11632	2.35511
3.A.3	5.15	LAC1_0497	Q3MNJ6	3.A.3.5.15	Cation-transporting ATPase - Enterococcus faecium (Streptococcus faecium).	8	811	811	4 ~ 738	65 ~ 807	0.9162	0	1665	The P-type ATPase (P-ATPase) Superfamily	5.08055	2.34499
3.A.2	1.1	LAC1_1625	P68699	3.A.2.1.1	ATP synthase C chain - Escherichia coli.	2	70	79	29 ~ 68	36 ~ 75	0.5063	0.0003	86	The H+- or Na+-translocating F-type, V-type and A-type ATPase (F-ATPase) Superfamily	5.0261	2.32944
2.A.1	2.1	LAC1_2060	P33532	2.A.1.2.1	Amiloride resistance protein car1 - Schizosaccharomyces pombe (Fission yeast).	12	126	526	51 ~ 113	195 ~ 266	0.1369	0.002	81	The Major Facilitator Superfamily (MFS)	5.02189	2.32823
4.B.1	1.1	LAC1_0018	P24518	4.B.1.1.1	Transcriptional regulator nadR - Salmonella typhimurium.		130	410	5 ~ 64	68 ~ 133	0.161	0.008	76	The Nicotinamide Ribonucleoside (NR) Uptake Permease (PnuC) Family	4.75885	2.25061
9.B.3	1.3	LAC1_1018	P07373	9.B.3.1.3	STAGE V SPORULATION PROTEIN E - Bacillus subtilis.	10	389	366	30 ~ 377	26 ~ 361	0.918	3e-43	432	The Cysteine Protease Binding Protein-8 (CPBP8) Family	4.69032	2.22969
3.A.18	1.1	LAC1_2412	P38919	3.A.18.1.1	Eukaryotic initiation factor 4A-III - Homo sapiens (Human).		509	411	3 ~ 365	40 ~ 405	0.8905	6e-81	757	The Nuclear mRNA Exporter (mRNA-E) Family	4.66553	2.22204
2.A.41	1.3	LAC1_2116	P42312	2.A.41.1.3	Hypothetical transport protein yxjA - Bacillus subtilis.	11	410	397	1 ~ 410	1 ~ 397	1	4e-82	767	The Concentrative Nucleoside Transporter (CNT) Family	4.63614	2.21292
8.A.5	1.3	LAC1_1979	P63144	8.A.5.1.3	Voltage-gated potassium channel subunit beta-1 - Rattus norvegicus (Rat).		322	401	1 ~ 320	71 ~ 397	0.8155	2e-57	552	The Voltage-gated K+ Channel β-subunit (Kvβ) Family	4.21165	2.07439
3.A.1	3.14	LAC1_0464	P42199	3.A.1.3.14	Probable amino-acid ABC transporter extracellular binding protein yckK precursor - Bacillus subtilis.		266	268	10 ~ 265	5 ~ 268	0.9851	5e-43	427	The ATP-binding Cassette (ABC) Superfamily	4.18833	2.06637
3.A.1	3.6	LAC1_0856	P35116	3.A.1.3.6	Nopaline permease ATP-binding protein P - Agrobacterium tumefaciens.		258	257	11 ~ 252	15 ~ 256	0.9416	1e-63	604	The ATP-binding Cassette (ABC) Superfamily	4.05396	2.01933
2.a.3	14.1	LAC1_1725	A4X503	2.a.3.14.1	Putative uncharacterized protein OS=Salinispora tropica (strain ATCC BAA-916 / DSM 44818 / CNB-440) GN=Strop_1487 PE=4 SV=1	10	612	696	5 ~ 610	11 ~ 640	0.9052	2e-69	658	The Amino Acid-Polyamine-Organocation (APC) Family	4.01299	2.00468
3.A.1	2.11	LAC1_1537	Q92WK4	3.A.1.2.11	Probable ABC transporter sugar-binding protein - Rhizobium meliloti (Sinorhizobium meliloti).		333	313	66 ~ 294	30 ~ 264	0.7508	0.0002	95	The ATP-binding Cassette (ABC) Superfamily	3.83391	1.93882
3.A.3	5.2	LAC1_2360	P05425	3.A.3.5.2	PROBABLE COPPER EXPORTING ATPASE B (EC 3.6.3.4) - Enterococcus hirae.	8	693	745	44 ~ 687	102 ~ 745	0.8644	0	1782	The P-type ATPase (P-ATPase) Superfamily	3.72788	1.89836
2.A.1	5.2	LAC1_0366	P16552	2.A.1.5.2	Raffinose permease - Escherichia coli.	12	416	425	1 ~ 384	1 ~ 386	0.9082	2e-66	631	The Major Facilitator Superfamily (MFS)	3.64159	1.86457
3.A.1	2.1	LAC1_2342	P02925	3.A.1.2.1	D-ribose-binding periplasmic protein precursor - Escherichia coli.		336	296	64 ~ 324	28 ~ 291	0.8919	8e-11	151	The ATP-binding Cassette (ABC) Superfamily	3.45225	1.78754
3.A.5	8.1	LAC1_1101	P36057	3.A.5.8.1	Putative signal recognition particle receptor beta subunit (SR-beta) - Saccharomyces cerevisiae (Baker's yeast).	1	612	244	76 ~ 226	79 ~ 228	0.6148	0.006	86	The General Secretory Pathway (Sec) Family	3.36658	1.75128
9.A.8	1.3	LAC1_2109	P73182	9.A.8.1.3	Ferrous iron transport protein B homolog - Synechocystis sp. (strain PCC 6803).	8	366	614	8 ~ 91	24 ~ 92	0.1124	2e-05	104	The Ferrous Iron Uptake (FeoB) Family	3.30555	1.72489
3.A.1	3.1	LAC1_0870	P37774	3.A.1.3.10	Hypothetical amino-acid ABC transporter ATP-binding protein yecC - Escherichia coli.		246	250	1 ~ 239	6 ~ 247	0.968	1e-61	588	The ATP-binding Cassette (ABC) Superfamily	3.28173	1.71446
3.A.1	24.2	LAC1_1611	O32169	3.A.1.24.2	MetN protein - Bacillus subtilis subsp. subtilis str. 168.		347	341	1 ~ 343	1 ~ 338	0.9912	1e-111	1016	The ATP-binding Cassette (ABC) Superfamily	3.17899	1.66857
3.A.1	12.3	LAC1_0857	Q45461	3.A.1.12.3	Choline transport system permease protein opuBB - Bacillus subtilis.	6	214	217	8 ~ 208	5 ~ 205	0.9263	4e-31	323	The ATP-binding Cassette (ABC) Superfamily	3.17457	1.66656
2.A.2	6.2	LAC1_1504	Q9A612	2.A.2.6.2	Transporter, putative OS=Caulobacter crescentus GN=CC_2283 PE=4 SV=1	14	464	541	27 ~ 268	43 ~ 268	0.4177	2e-31	330	The Glycoside-Pentoside-Hexuronide (GPH)	3.14902	1.6549
3.D.2	1.1	LAC1_1246	P07001	3.D.2.1.1	NAD(P) TRANSHYDROGENASE SUBUNIT ALPHA (EC 1.6.1.2) (PYRIDINE NUCLEOTIDE TRANSHYDROGENASE SUBUNIT ALPHA) (NICOTINAMIDE NUCLEOTIDE TRANSHYDROGENASE SUBUNIT ALPHA) - Escherichia coli.	4	106	510	3 ~ 92	422 ~ 509	0.1725	1e-15	184	The Proton-translocating Transhydrogenase (PTH) Family	3.11122	1.63748
9.A.4	2.1	LAC1_0980	Q81WE1	9.A.4.2.1	YlmG protein - Bacillus anthracis.	2	87	87	13 ~ 83	12 ~ 83	0.8276	1e-12	159	The YggT or Fanciful K+ Uptake-B (FkuB; YggT) Family	3.10268	1.63352
3.A.5	1.2	LAC1_1248	P37107	3.A.5.1.2	Signal recognition particle 54 kDa protein, chloroplastic OS=Arabidopsis thaliana GN=FFC PE=1 SV=1		478	564	3 ~ 394	78 ~ 467	0.6915	1e-102	938	The General Secretory Pathway (Sec) Family	3.09246	1.62875
2.A.1	3.3	LAC1_0183	O35018	2.A.1.3.30	Lincomycin resistance protein lmrB - Bacillus subtilis.	14	473	479	1 ~ 473	3 ~ 479	0.9958	1e-104	957	The Major Facilitator Superfamily (MFS)	3.03242	1.60047
3.A.1	34.1	LAC1_0269	Q99ZY3	3.A.1.34.1	Putative ABC transporter (ATP-binding protein) OS=Streptococcus pyogenes serotype M1 GN=SPy_1019 PE=4 SV=1		254	252	1 ~ 253	1 ~ 252	1	4e-76	712	The ATP-binding Cassette (ABC) Superfamily	3.02895	1.59882
2.A.55	2.4	LAC1_0160	Q9SAH8	2.A.55.2.4	Metal transporter Nramp1 OS=Arabidopsis thaliana GN=NRAMP1 PE=2 SV=1	12	527	532	15 ~ 452	20 ~ 437	0.7857	8e-64	610	The Metal Ion (Mn2+-iron) Transporter (Nramp) Family	2.87415	1.52314
3.D.2	2.1	LAC1_1247	P0C186	3.D.2.2.1	NAD(P) transhydrogenase subunit alpha part 1 - Rhodospirillum rubrum.		392	384	3 ~ 373	1 ~ 379	0.987	3e-74	699	The Proton-translocating Transhydrogenase (PTH) Family	2.84677	1.50933
5.A.4	1.1	LAC1_1052	Q65GF4	5.A.4.1.1	SdhA OS=Bacillus licheniformis (strain DSM 13 / ATCC 14580) GN=sdhA PE=4 SV=1		463	587	176 ~ 462	166 ~ 410	0.4174	3e-12	165	NO FAMILY NAME	2.79613	1.48343
2.A.86	1.3	LAC1_2054	Q04454	2.A.86.1.3	HYPOTHETICAL 43.4 KDA PROTEIN IN CTAF 3'REGION (ORF2) - Bacillus firmus.	8	347	385	109 ~ 317	159 ~ 363	0.5325	4e-05	101	The Autoinducer-2 Exporter (AI-2E) Family (Formerly the PerM Family, TC #9.B.22)	2.77482	1.4724
1.A.22	1.1	LAC1_0895	P0A742	1.A.22.1.1	Large-conductance mechanosensitive channel - Escherichia coli.	2	132	136	1 ~ 126	3 ~ 135	0.9779	2e-18	211	The Large Conductance Mechanosensitive Ion Channel (MscL) Family	2.70255	1.43432
1.A.33	1.2	LAC1_1583	P0A6Y8	1.A.33.1.2	Chaperone protein dnaK - Escherichia coli.		341	638	14 ~ 327	3 ~ 374	0.5831	4e-09	136	The Cation Channel-forming Heat Shock Protein-70 (Hsp70) Family	2.69661	1.43114
2.A.9	3.2	LAC1_0759	Q01625	2.A.9.3.2	Stage III sporulation protein J precursor - Bacillus subtilis.	5	277	261	1 ~ 243	3 ~ 245	0.931	2e-46	456	The Membrane Protein Insertase (YidC/Alb3/Oxa1) Family	2.68765	1.42635
4.A.6	1.8	LAC1_1908	Q82ZC6	4.A.6.1.8	PTS system, IID component OS=Enterococcus faecalis GN=EF_3138 PE=4 SV=1	5	299	290	17 ~ 294	3 ~ 285	0.9759	7e-74	694	The PTS Mannose-Fructose-Sorbose (Man) Family	2.63087	1.39554
3.A.7	11.1	LAC1_2112	Q5EP68	3.A.7.11.1	ParA - Neisseria gonorrhoeae.		255	295	4 ~ 238	6 ~ 252	0.8373	2e-14	181	The Type IV (Conjugal DNA-Protein Transfer or VirB) Secretory Pathway (IVSP) Family	2.59442	1.37541
2.A.17	1.1	LAC1_1811	P0C2U2	2.A.17.1.1	Di-/tripeptide transporter - Lactococcus lactis subsp. lactis (Streptococcus lactis).	12	499	497	5 ~ 498	5 ~ 496	0.9899	1e-114	1044	The Proton-dependent Oligopeptide Transporter (POT/PTR) Family	2.57071	1.36217
9.A.23	1.1	LAC1_0383	Q9K7V5	9.A.23.1.1	BH3254 protein OS=Bacillus halodurans GN=BH3254 PE=4 SV=1	8	361	336	34 ~ 359	35 ~ 334	0.8929	3e-20	232	The Niacin/Nicotinamide Transporter (NNT) Family	2.56955	1.36152
3.A.12	1.1	LAC1_0965	P21458	3.A.12.1.1	Stage III sporulation protein E - Bacillus subtilis.	4	766	787	51 ~ 766	41 ~ 783	0.9441	1e-174	1565	The Septal DNA Translocator (S-DNA-T) Family	2.55938	1.3558
2.A.7	1.6	LAC1_2349	O31791	2.A.7.1.6	Multidrug resistance protein EBRB - Bacillus subtilis.	4	108	117	1 ~ 85	1 ~ 85	0.7265	8e-19	212	The Drug/Metabolite Transporter (DMT) Superfamily	2.52531	1.33646
3.A.1	12.8	LAC1_0596	Q93A34	3.A.1.12.8	BilEB - Listeria monocytogenes.	6	506	504	13 ~ 506	13 ~ 504	0.9762	1e-101	930	The ATP-binding Cassette (ABC) Superfamily	2.50867	1.32692
2.A.28	2.1	LAC1_0245	Q3EA49	2.A.28.2.1	Putative uncharacterized protein At4g12030.2 OS=Arabidopsis thaliana GN=At4g12030 PE=4 SV=1		330	407	22 ~ 309	122 ~ 407	0.7027	2e-15	191	The Bile Acid:Na+ Symporter (BASS) Family	2.49952	1.32165
3.A.1	122.3	LAC1_1969	Q8RKC1	3.A.1.122.3	ATPase - Enterococcus faecalis subsp. liquefaciens.		228	227	1 ~ 225	1 ~ 225	0.9912	7e-66	623	The ATP-binding Cassette (ABC) Superfamily	2.48695	1.31438
3.A.1	12.4	LAC1_2364	O34992	3.A.1.12.4	Glycine betaine/carnitine/choline transport ATP-binding protein opuCA - Bacillus subtilis.		406	380	2 ~ 376	1 ~ 375	0.9868	1e-124	1128	The ATP-binding Cassette (ABC) Superfamily	2.48433	1.31285
2.A.55	3.2	LAC1_1373	P42964	2.A.55.3.2	Hypothetical protein ycsG - Bacillus subtilis.	11	399	404	2 ~ 396	4 ~ 397	0.9752	2e-70	666	The Metal Ion (Mn2+-iron) Transporter (Nramp) Family	2.40775	1.26769
2.A.3	1.2	LAC1_0146	P25737	2.A.3.1.2	Lysine-specific permease - Escherichia coli.	12	490	489	1 ~ 485	1 ~ 489	1	1e-151	1362	The Amino Acid-Polyamine-Organocation (APC) Family	2.40576	1.26649
3.A.7	13.1	LAC1_0767	Q7CM88	3.A.7.13.1	Signal peptidase I - Bacillus anthracis str. A2012.		201	183	1 ~ 176	1 ~ 180	0.9836	2e-13	170	The Type IV (Conjugal DNA-Protein Transfer or VirB) Secretory Pathway (IVSP) Family	2.37935	1.25057
2.a.102	4.1	LAC1_1174	Q9UYH7	2.a.102.4.1	Predicted permease - Pyrococcus abyssi.	8	283	253	42 ~ 280	43 ~ 249	0.8182	1e-12	166	The 4-Toluene Sulfonate Uptake Permease (TSUP) Family	2.325	1.21723
9.A.8	1.8	LAC1_1162	O29993	9.A.8.1.8	Iron (II) transporter (FeoB-1) OS=Archaeoglobus fulgidus GN=AF_0246 PE=4 SV=1	8	290	639	100 ~ 190	7 ~ 83	0.1205	6e-05	99	The Ferrous Iron Uptake (FeoB) Family	2.27009	1.18275
4.C.3	1.2	LAC1_2486	Q8WYK0	4.C.3.1.2	Acyl-coenzyme A thioesterase 12 - Homo sapiens (Human).		173	555	20 ~ 117	15 ~ 112	0.1766	2e-05	101	The Acyl-CoA Thioesterase (AcoT) Family	2.26105	1.177
3.A.1	11.1	LAC1_0235	P0AFK4	3.A.1.11.1	Spermidine/putrescine transport system permease protein potB - Escherichia coli.	6	269	275	14 ~ 251	8 ~ 254	0.8982	3e-30	317	The ATP-binding Cassette (ABC) Superfamily	2.24865	1.16906
3.A.1	3.15	LAC1_1039	P54537	3.A.1.3.15	Probable amino-acid ABC transporter ATP-binding protein yqiZ - Bacillus subtilis.		248	240	6 ~ 246	1 ~ 240	1	2e-79	742	The ATP-binding Cassette (ABC) Superfamily	2.23667	1.16135
3.A.11	3.1	LAC1_1266	Q9ZKE4	3.A.11.3.1	Primosomal protein N' OS=Helicobacter pylori J99 GN=priA PE=3 SV=1		806	619	294 ~ 779	129 ~ 601	0.7641	1e-76	721	The Bacterial Competence-related DNA Transformation Transporter (DNA-T) Family	2.15373	1.10684
2.A.38	4.5	LAC1_0006	P73948	2.A.38.4.5	Slr1508 protein OS=Synechocystis sp. (strain PCC 6803) GN=slr1508 PE=4 SV=1		400	389	81 ~ 326	81 ~ 313	0.599	2e-07	122	The K+ Transporter (Trk) Family	2.13281	1.09276
2.A.15	1.1	LAC1_0533	P54417	2.A.15.1.1	GLYCINE BETAINE TRANSPORTER OPUD - Bacillus subtilis.	12	526	512	23 ~ 514	30 ~ 499	0.918	7e-40	403	The Betaine/Carnitine/Choline Transporter (BCCT) Family	2.13144	1.09183
2.A.37	2.1	LAC1_0232	P26235	2.A.37.2.1	NA(+)/H(+) ANTIPORTER - Enterococcus hirae.	12	382	383	1 ~ 381	1 ~ 380	0.9922	1e-83	779	The Monovalent Cation:Proton Antiporter-2 (CPA2) Family	2.05393	1.03839
3.A.5	1.1	LAC1_1250	P10121	3.A.5.1.1	CELL DIVISION PROTEIN FTSY - Escherichia coli.		447	497	110 ~ 439	169 ~ 493	0.6539	3e-73	690	The General Secretory Pathway (Sec) Family	2.01094	1.00787
3.A.1	2.13	LAC1_1431	A6VKT0	3.A.1.2.13	Monosaccharide-transporting ATPase - Actinobacillus succinogenes (strain ATCC 55618 / 130Z).		337	292	48 ~ 326	10 ~ 287	0.9521	1e-11	158	The ATP-binding Cassette (ABC) Superfamily	1.95567	0.967666
2.A.9	3.3	LAC1_1325	P54544	2.A.9.3.3	Membrane protein oxaA 2 OS=Bacillus subtilis GN=oxaA2 PE=3 SV=1	5	314	275	32 ~ 224	38 ~ 237	0.7273	3e-31	326	The Membrane Protein Insertase (YidC/Alb3/Oxa1) Family	1.94843	0.962314
2.A.37	1.2	LAC1_0527	P0A756	2.A.37.1.2	Glutathione-regulated potassium-efflux system ancillary protein kefG - Escherichia coli.		230	184	2 ~ 143	7 ~ 154	0.8043	2e-11	154	The Monovalent Cation:Proton Antiporter-2 (CPA2) Family	1.94773	0.961791
9.B.74	3.1	LAC1_1918	A9VJD5	9.B.74.3.1	MMPL domain protein OS=Bacillus weihenstephanensis (strain KBAB4) GN=BcerKBAB4_2742 PE=4 SV=1	12	1044	1038	26 ~ 998	26 ~ 998	0.9374	1e-170	1526	The Phage Infection Protein (PIP) Family	1.86553	0.899585
5.A.1	1.2	LAC1_0272	Q9JTL9	5.A.1.1.2	Thiol:disulfide interchange protein dsbD - Neisseria meningitidis serogroup A.	8	108	601	17 ~ 102	507 ~ 599	0.1547	2e-06	106	The Disulfide Bond Oxidoreductase D (DsbD) Family	1.86233	0.897111
1.A.1	24.1	LAC1_0428	Q02006	1.A.1.24.1	Putative potassium channel protein RPA4233 - Rhodopseudomonas palustris.	5	220	412	7 ~ 122	265 ~ 378	0.2767	2e-09	136	The Voltage-gated Ion Channel (VIC) Superfamily	1.81516	0.8601
2.A.36	3.2	LAC1_1942	O32212	2.A.36.3.2	YvgP protein - Bacillus subtilis.	11	667	670	21 ~ 662	21 ~ 670	0.9701	6e-50	491	The Monovalent Cation:Proton Antiporter-1 (CPA1) Family:Proton Antiporter-2 (CPA2) Family	1.8136	0.858857
3.A.1	210.9	LAC1_0260	Q1LRE9	3.A.1.210.9	ABC transporter-related protein OS=Ralstonia metallidurans (strain CH34 / ATCC 43123 / DSM 2839) GN=Rmet_0391 PE=3 SV=1	6	272	630	22 ~ 247	383 ~ 597	0.3413	5e-14	177	The ATP-binding Cassette (ABC) Superfamily	1.76595	0.820447
2.A.6	6.5	LAC1_2451	P04035	2.A.6.6.5	3-HYDROXY-3-METHYLGLUTARYL-COENZYME A REDUCTASE (EC 1.1.1.34) (HMG-COA REDUCTASE) - Homo sapiens (Human).	7	424	888	48 ~ 155	528 ~ 634	0.1205	5e-05	102	The Resistance-Nodulation-Cell Division (RND) Superfamily	1.68906	0.756219
4.A.6	1.9	LAC1_1909	Q97N91	4.A.6.1.9	PTS system, IIA component OS=Streptococcus pneumoniae GN=SP_2164 PE=4 SV=1		139	143	1 ~ 102	2 ~ 105	0.7273	1e-12	161	The PTS Mannose-Fructose-Sorbose (Man) Family	1.64072	0.714327
9.A.40	2.1	LAC1_0385	P54428	9.A.40.2.1	HYPOTHETICAL 49.0 KDA PROTEIN IN BLTD-TRKA INTERGENIC REGION - Bacillus subtilis.	3	459	434	55 ~ 441	48 ~ 433	0.8894	3e-58	561	The HlyC/CorC (HCC) Family	1.63265	0.707212
3.A.3	2.4	LAC1_1288	P37367	3.A.3.2.4	CATION-TRANSPORTING ATPASE PMA1 (EC 3.6.3.-) - Synechocystis sp. (strain PCC 6803).	9	911	905	36 ~ 879	30 ~ 891	0.9525	1e-150	1354	The P-type ATPase (P-ATPase) Superfamily	1.62391	0.699474
9.A.19	1.2	LAC1_0960	Q5SMG8	9.A.19.1.2	Mg2+ transporter MgtE - Thermus thermophilus (strain HB8 / ATCC 27634 / DSM 579).	5	452	450	6 ~ 449	1 ~ 448	0.9956	8e-57	549	The Lipid Intermediate Transporter (Arv1) Family	1.61242	0.689228
9.A.8	1.6	LAC1_0822	Q7MV19	9.A.8.1.6	Ferrous iron transport protein B - Porphyromonas gingivalis (Bacteroides gingivalis).	8	703	844	4 ~ 660	129 ~ 838	0.8412	1e-92	860	The Ferrous Iron Uptake (FeoB) Family	1.59858	0.676793
3.D.8	1.2	LAC1_0485	Q48942	3.D.8.1.2	MOLYBDENUM-CONTAINING FORMYLMETHANOFURAN DEHYDROGENASE I SUBUNIT A (EC 1.2.99.5) (ALPHA SUBUNIT) - Methanosarcina barkeri.		411	584	9 ~ 62	18 ~ 70	0.0908	0.005	84	The Na+- or H+-Pumping Formyl Methanofuran Dehydrogenase (FMF-DH) Family	1.59214	0.670965
3.A.11	1.1	LAC1_1026	P39695	3.A.11.1.1	COME OPERON PROTEIN 3 - Bacillus subtilis.	10	754	776	45 ~ 729	59 ~ 756	0.8995	7e-68	646	The Bacterial Competence-related DNA Transformation Transporter (DNA-T) Family	1.55387	0.635865
2.A.3	3.3	LAC1_0231	Q96241	2.A.3.3.3	AMINO ACID TRANSPORT PROTEIN AAT1 (CATIONIC AMINO ACID TRANSPORTER) - Arabidopsis thaliana (Mouse-ear cress).	14	463	533	23 ~ 450	11 ~ 441	0.8086	1e-48	479	The Amino Acid-Polyamine-Organocation (APC) Family	1.55039	0.632627
3.A.7	7.1	LAC1_1369	Q07711	3.A.7.7.1	DNA topoisomerase I (EC 5.99.1.2) (Omega-protein) (Relaxing enzyme) (Untwisting enzyme) (Swivelase) - Staphylococcus aureus.		691	700	5 ~ 582	4 ~ 620	0.8814	1e-60	583	The Type IV (Conjugal DNA-Protein Transfer or VirB) Secretory Pathway (IVSP) Family	1.51897	0.603092
9.B.30	1.1	LAC1_1155	P54176	9.B.30.1.1	HEMOLYSIN III (HLY-III) - Bacillus cereus.	7	211	219	1 ~ 211	1 ~ 214	0.9772	4e-35	357	The Xanthan Gum Polysaccharide Biosynthesis/Export, GumE (GumE) Family	1.47656	0.562244
3.A.1	3.7	LAC1_0224	Q52666	3.A.1.3.7	Glutamate/glutamine/aspartate/asparagine transport ATP-binding protein bztD - Rhodobacter capsulatus (Rhodopseudomonas capsulata).		247	263	4 ~ 246	23 ~ 263	0.9163	4e-77	720	The ATP-binding Cassette (ABC) Superfamily	1.45063	0.536682
3.D.1	6.3	LAC1_1253	O80800	3.D.1.6.3	Acyl carrier protein - Arabidopsis thaliana (Mouse-ear cress).		81	126	1 ~ 81	45 ~ 126	0.6508	1e-11	150	The H+ or Na+-translocating NADH Dehydrogenase (NDH) Family	1.44413	0.530203
3.A.16	1.2	LAC1_1595	P25694	3.A.16.1.2	Cell division control protein 48 - Saccharomyces cerevisiae (Baker's yeast).		428	835	42 ~ 139	251 ~ 368	0.1413	5e-08	128	The Endoplasmic Reticular Retrotranslocon (ER-RT) Family	1.42757	0.513561
4.A.3	2.2	LAC1_2127	P46317	4.A.3.2.2	PTS SYSTEM, CELLOBIOSE-SPECIFIC IIC COMPONENT (EIIC-CEL) (CELLOBIOSE- PERMEASE IIC COMPONENT) (PHOSPHOTRANSFERASE ENZYME II, C COMPONENT) - Bacillus subtilis.	10	413	452	272 ~ 409	297 ~ 437	0.3119	2e-12	165	The PTS Lactose-N,N'-Diacetylchitobiose-β-glucoside (Lac) Family	1.40495	0.490518
3.A.1	122.8	LAC1_0599	Q73MJ4	3.A.1.122.8	Permease domain protein - Treponema denticola.	3	863	425	355 ~ 465	321 ~ 425	0.2471	1e-05	110	The ATP-binding Cassette (ABC) Superfamily	1.38476	0.469632
2.A.37	1.1	LAC1_1394	P0A754	2.A.37.1.1	Glutathione-regulated potassium-efflux system ancillary protein kefF - Escherichia coli.		183	176	45 ~ 148	43 ~ 138	0.5455	6e-11	148	The Monovalent Cation:Proton Antiporter-2 (CPA2) Family	1.34144	0.423777
8.A.21	2.1	LAC1_1494	O59180	8.A.21.2.1	Hypothetical protein PH1511 - Pyrococcus horikoshii.	1	272	266	2 ~ 181	22 ~ 201	0.6767	7e-15	184	The Stomatin/Podocin/Band 7/Nephrosis.2/SPFH (Stomatin) Family	1.33226	0.413881
2.A.21	9.1	LAC1_0728	Q9HV74	2.A.21.9.1	Probable two-component sensor (CbrA) - Pseudomonas aeruginosa.	12	620	983	263 ~ 607	631 ~ 977	0.353	2e-19	228	The Solute:Sodium Symporter (SSS) Family	1.3066	0.38582
2.A.86	1.5	LAC1_0962	C9VRY8	2.A.86.1.5	Permease OS=Brucella abortus bv. 9 str. C68 GN=BARG_01524 PE=4 SV=1		396	658	56 ~ 349	68 ~ 362	0.4483	1e-31	331	The Autoinducer-2 Exporter (AI-2E) Family (Formerly the PerM Family, TC #9.B.22)	1.2936	0.371391
3.A.1	15.6	LAC1_2433	Q9RNI8	3.A.1.15.6	INTEGRAL MEMBRANE PROTEIN MTSC (ABC TRANSPORTER) (PERMEASE PROTEIN) - Streptococcus pyogenes.		262	284	1 ~ 218	9 ~ 226	0.7676	9e-10	140	The ATP-binding Cassette (ABC) Superfamily	1.23265	0.301766
2.A.1	36.1	LAC1_2166	P43531	2.A.1.36.1	Hypothetical transport protein ynfM - Escherichia coli.	11	399	417	331 ~ 381	356 ~ 406	0.1223	0.001	89	The Major Facilitator Superfamily (MFS)	1.17983	0.238582
3.A.1	26.7	LAC1_0096	Q839D3	3.A.1.26.7	Cobalt transport family protein OS=Enterococcus faecalis GN=EF_0239 PE=4 SV=1	2	267	265	1 ~ 263	1 ~ 260	0.9811	2e-85	793	The ATP-binding Cassette (ABC) Superfamily	1.17431	0.231819
3.A.1	10.2	LAC1_2432	P72827	3.A.1.10.2	IRON TRANSPORT PROTEIN - Synechocystis sp. (strain PCC 6803).		281	360	22 ~ 86	236 ~ 310	0.2083	0.003	84	The ATP-binding Cassette (ABC) Superfamily	1.1536	0.206148
3.A.1	3.12	LAC1_1580	P73544	3.A.1.3.12	GLUTAMINE-BINDING PERIPLASMIC PROTEIN - Synechocystis sp. (strain PCC 6803).	4	215	530	12 ~ 178	309 ~ 483	0.3302	6e-36	365	The ATP-binding Cassette (ABC) Superfamily	1.1536	0.206139
2.A.77	1.1	LAC1_0157	O05469	2.A.77.1.1	CADD PROTEIN - Staphylococcus aureus.	6	187	209	55 ~ 185	64 ~ 206	0.6842	5e-11	149	The Cadmium Resistance (CadD) Family	1.13489	0.182549
3.A.1	15.5	LAC1_2434	P0A9X1	3.A.1.15.5	Zinc import ATP-binding protein znuC - Escherichia coli.		223	251	1 ~ 210	5 ~ 202	0.7888	1e-31	327	The ATP-binding Cassette (ABC) Superfamily	1.13346	0.180739
2.A.1	17.1	LAC1_0410	P17583	2.A.1.17.1	Cyanate transport protein cynX - Escherichia coli.	12	393	384	10 ~ 356	1 ~ 347	0.9036	7e-10	143	The Major Facilitator Superfamily (MFS)	1.13139	0.178094
8.A.9	1.1	LAC1_1390	Q05839	8.A.9.1.1	AMINO ACID TRANSPORT RELATED PROTEIN (RBAT) - Oryctolagus cuniculus (Rabbit).	1	563	677	6 ~ 551	109 ~ 613	0.7459	8e-59	567	The rBAT Transport Accessory Protein (rBAT) Family	1.11566	0.157896
2.A.1	15.7	LAC1_1409	O34691	2.A.1.15.7	Hypothetical metabolite transport protein yceI - Bacillus subtilis.	12	428	400	25 ~ 392	5 ~ 371	0.9175	1e-124	1130	The Major Facilitator Superfamily (MFS)	1.10565	0.144895
9.C.6	1.1	LAC1_1859	P30536	9.C.6.1.1	9.C.6.1.1 Translocator protein	5	162	169	33 ~ 155	28 ~ 151	0.7337	5e-10	139	The Mitochondrial Organic Anion Channel (MOAC) Family	1.09432	0.130031
2.A.23	1.2	LAC1_0426	P24943	2.A.23.1.2	PROTON/SODIUM-GLUTAMATE SYMPORT PROTEIN (GLUTAMATE-ASPARTATE CARRIER PROTEIN) - Bacillus stearothermophilus.	10	425	421	8 ~ 425	3 ~ 420	0.9929	1e-127	1152	The Dicarboxylate/Amino Acid:Cation (Na+ or H+) Symporter (DAACS) Family	1.08359	0.115818
4.C.1	1.6	LAC1_2132	P31552	4.C.1.1.6	PROBABLE CROTONOBETAINE/CARNITINE-COA LIGASE (EC 6.3.2.-) - Escherichia coli.		503	517	16 ~ 495	25 ~ 516	0.9516	5e-14	180	The Fatty Acid Transporter (FAT) Family	1.073	0.101646
3.A.3	6.9	LAC1_0680	O31688	3.A.3.6.9	Cation-transporting ATPase - Bacillus subtilis.	5	622	637	28 ~ 606	50 ~ 625	0.9042	1e-118	1077	The P-type ATPase (P-ATPase) Superfamily	1.05026	0.0707413
2.A.87	2.2	LAC1_1140	D3EWM9	2.A.87.2.2	Substrate-specific component RibU of riboflavin ECF transporter OS=Staphylococcus aureus (strain 04-02981) GN=ribU PE=3 SV=1		189	181	8 ~ 187	5 ~ 180	0.9724	1e-25	275	The Prokaryotic Riboflavin Transporter (P-RFT) Family	1.03433	0.0486924
8.A.3	2.1	LAC1_2099	P39850	8.A.3.2.1	CAPA protein - Staphylococcus aureus.	2	287	221	1 ~ 258	1 ~ 217	0.9819	1e-19	227	The Cytoplasmic Membrane-Periplasmic Auxiliary-1 (MPA1) Protein with Cytoplasmic (C) Domain (MPA1-C or MPA1+C) Family	1.03243	0.0460481
2.A.66	1.7	LAC1_0395	Q93HR7	2.A.66.1.7	Na+-coupled multidrug efflux pump - Vibrio parahaemolyticus.	12	449	447	19 ~ 314	11 ~ 306	0.6622	5e-08	128	The Multidrug/Oligosaccharidyl-lipid/Polysaccharide (MOP) Flippase Superfamily	1.00497	0.00715096
3.A.1	121.4	LAC1_0623	Q83XH1	3.A.1.121.4	ABC transporter - Clostridium hathewayi.		540	546	1 ~ 539	1 ~ 537	0.9835	0	1727	The ATP-binding Cassette (ABC) Superfamily	1.00268	0.00385479
3.A.1	128.2	LAC1_1356	B0K2P2	3.A.1.128.2	ABC transporter related - Thermoanaerobacter sp. (strain X514).		248	237	2 ~ 240	4 ~ 237	0.9873	3e-39	394	The ATP-binding Cassette (ABC) Superfamily	0.993748	-0.00904775
3.A.1	135.2	LAC1_1640	Q9A1K4	3.A.1.135.2	Putative ABC transporter - Streptococcus pyogenes serotype M1.	5	609	594	20 ~ 605	3 ~ 592	0.9933	1e-101	936	The ATP-binding Cassette (ABC) Superfamily	0.983421	-0.0241185
2.A.1	1.15	LAC1_0250	P95908	2.A.1.1.15	SUGAR TRANSPORTER (SUGAR TRANSPORT RELATED PROTEIN) - Sulfolobus solfataricus.	9	431	423	24 ~ 430	14 ~ 415	0.9504	1e-15	193	The Major Facilitator Superfamily (MFS)	0.938368	-0.0917745
1.E.14	1.1	LAC1_0483	P72358	1.E.14.1.1	HOLIN-LIKE PROTEIN LRGA - Staphylococcus aureus.	4	158	147	19 ~ 145	18 ~ 137	0.8163	3e-11	150	The CidA/LrgA Holin (CidA/LrgA Holin) Family	0.928633	-0.10682
2.A.6	2.28	LAC1_1237	A4KT88	2.A.6.2.28	Diaminopimelate decarboxylase - Francisella tularensis subsp. holarctica 257.		457	417	47 ~ 435	21 ~ 404	0.9209	1e-16	203	The Resistance-Nodulation-Cell Division (RND) Superfamily	0.902269	-0.14837
3.A.3	2.24	LAC1_0697	O66938	3.A.3.2.24	Cation transporting ATPase (E1-E2 family) OS=Aquifex aeolicus GN=ctrA1 PE=3 SV=1	8	255	835	174 ~ 250	546 ~ 621	0.091	2e-05	102	The P-type ATPase (P-ATPase) Superfamily	0.901228	-0.150036
2.A.21	9.2	LAC1_2134	Q93N33	2.A.21.9.2	Proline sensor PrlS - Aeromonas hydrophila.	12	471	1156	227 ~ 462	763 ~ 1010	0.2145	2e-10	148	The Solute:Sodium Symporter (SSS) Family	0.887734	-0.1718
3.A.3	5.1	LAC1_0519	P32113	3.A.3.5.1	PROBABLE COPPER IMPORTING ATPASE A (EC 3.6.3.4) - Enterococcus hirae.	8	71	727	2 ~ 62	5 ~ 67	0.0867	4e-05	94	The P-type ATPase (P-ATPase) Superfamily	0.879237	-0.185676
3.A.1	1.3	LAC1_0295	P0AG80	3.A.1.1.3	sn-glycerol-3-phosphate-binding periplasmic protein ugpB - Escherichia coli.		419	438	30 ~ 416	20 ~ 430	0.9384	7e-15	186	The ATP-binding Cassette (ABC) Superfamily	0.867353	-0.205308
2.A.39	1.3	LAC1_1049	A1KWE6	2.A.39.1.3	Putative permease OS=Neisseria meningitidis serogroup C / serotype 2a (strain ATCC 700532 / FAM18) GN=NMC2048 PE=4 SV=1	11	391	407	11 ~ 358	16 ~ 366	0.8624	6e-47	463	The Nucleobase:Cation Symporter-1 (NCS1) Family	0.844361	-0.244069
2.A.1	3.35	LAC1_0567	O32182	2.A.1.3.35	Uncharacterized MFS-type transporter yusP OS=Bacillus subtilis GN=yusP PE=3 SV=1	14	487	541	8 ~ 455	6 ~ 452	0.8262	8e-43	428	The Major Facilitator Superfamily (MFS)	0.830828	-0.267378
2.A.50	2.1	LAC1_2131	P39580	2.A.50.2.1	Protein dltB - Bacillus subtilis.	9	403	395	29 ~ 395	26 ~ 388	0.919	1e-75	711	The Glycerol Uptake (GUP) Family	0.812496	-0.299568
2.A.3	8.12	LAC1_0844	O34739	2.A.3.8.12	YkbA protein - Bacillus subtilis.	12	449	438	1 ~ 439	1 ~ 438	1	1e-111	1017	The Amino Acid-Polyamine-Organocation (APC) Family	0.807151	-0.309089
3.A.1	2.14	LAC1_0493	Q0HIQ8	3.A.1.2.14	Periplasmic binding protein/LacI transcriptional regulator OS=Shewanella sp. (strain MR-4) GN=Shewmr4_1986 PE=3 SV=1		333	313	129 ~ 275	96 ~ 247	0.4856	2e-06	113	The ATP-binding Cassette (ABC) Superfamily	0.802915	-0.316681
2.A.66	6.2	LAC1_2090	A3RZV8	2.A.66.6.2	Glycosyl transferases group 1 - Ralstonia solanacearum UW551.	13	382	986	203 ~ 382	320 ~ 507	0.1907	2e-06	113	The Multidrug/Oligosaccharidyl-lipid/Polysaccharide (MOP) Flippase Superfamily	0.77283	-0.371777
2.A.1	2.1	LAC1_0744	P0A0J7	2.A.1.2.10	Quinolone resistance protein norA - Staphylococcus aureus.	12	392	388	15 ~ 389	13 ~ 384	0.9588	3e-05	103	The Major Facilitator Superfamily (MFS)	0.738706	-0.436928
2.A.1	2.8	LAC1_0545	P39843	2.A.1.2.8	Multidrug resistance protein 2 (Multidrug-efflux transporter 2) - Bacillus subtilis.	11	391	400	6 ~ 391	8 ~ 394	0.9675	2e-60	580	The Major Facilitator Superfamily (MFS)	0.706003	-0.502255
8.A.5	1.2	LAC1_0611	Q24052	8.A.5.1.2	HK PROTEIN - Drosophila melanogaster (Fruit fly).		291	546	11 ~ 194	210 ~ 410	0.3681	3e-10	145	The Voltage-gated K+ Channel β-subunit (Kvβ) Family	0.702134	-0.510182
3.A.1	26.1	LAC1_0342	A9WGB0	3.A.1.26.1	ThiW protein OS=Chloroflexus aurantiacus (strain ATCC 29366 / DSM 635 / J-10-fl) GN=Caur_0793 PE=3 SV=1	5	261	718	9 ~ 252	176 ~ 418	0.3384	2e-06	112	The ATP-binding Cassette (ABC) Superfamily	0.689921	-0.535497
1.A.35	3.1	LAC1_0276	Q58439	1.A.35.3.1	PUTATIVE MAGNESIUM AND COBALT TRANSPORT PROTEIN CORA - Methanococcus jannaschii.	2	305	317	10 ~ 302	27 ~ 316	0.9148	5e-14	178	The CorA Metal Ion Transporter (MIT) Family	0.675816	-0.565298
2.A.26	1.3	LAC1_2457	P54104	2.A.26.1.3	BRANCHED-CHAIN AMINO ACID TRANSPORT SYSTEM CARRIER PROTEIN (BRANCHED- CHAIN AMINO ACID UPTAKE CARRIER) - Lactobacillus delbrueckii (subsp. lactis).	12	458	446	3 ~ 442	2 ~ 439	0.9821	1e-71	676	The Branched Chain Amino Acid:Cation Symporter (LIVCS) Family	0.673853	-0.569494
2.A.1	40.2	LAC1_0520	O34987	2.A.1.40.2	Hypoxanthine/guanine permease (Hypothetical protein) - Bacillus subtilis.	13	436	440	4 ~ 427	1 ~ 433	0.9841	1e-131	1187	The Major Facilitator Superfamily (MFS)	0.670044	-0.577673
1.A.23	3.1	LAC1_1541	O34897	1.A.23.3.1	YKUT PROTEIN - Bacillus subtilis.	3	295	267	24 ~ 278	4 ~ 258	0.9551	4e-40	402	The Small Conductance Mechanosensitive Ion Channel (MscS) Family	0.661377	-0.596454
2.a.7	3.9	LAC1_0654	A2P528	2.a.7.3.9	Putative uncharacterized protein OS=Vibrio cholerae 1587 GN=A55_A0083 PE=4 SV=1		292	297	15 ~ 278	14 ~ 279	0.8956	7e-05	99	The Drug/Metabolite Transporter (DMT) Superfamily	0.629043	-0.668768
3.A.1	115.1	LAC1_0382	P46903	3.A.1.115.1	ATP-binding transport protein natA (Na(+) ABC transporter) - Bacillus subtilis.		289	246	14 ~ 209	14 ~ 215	0.8211	2e-07	121	The ATP-binding Cassette (ABC) Superfamily	0.614168	-0.703296
2.A.49	5.1	LAC1_1683	P37019	2.A.49.5.1	Voltage-gated ClC-type chloride channel eriC - Escherichia coli.	10	513	473	6 ~ 439	29 ~ 473	0.9408	1e-23	263	The Chloride Carrier/Channel (ClC) Family	0.612537	-0.707131
2.A.1	2.41	LAC1_2334	B2YGG2	2.A.1.2.41	Tetracycline resistance protein OS=Micrococcus sp. SMCC G887 GN=tetA42 PE=4 SV=1	10	382	428	59 ~ 205	75 ~ 219	0.3388	8e-06	108	The Major Facilitator Superfamily (MFS)	0.605695	-0.723338
2.A.3	1.1	LAC1_0580	Q47689	2.A.3.1.10	Probable S-methylmethionine permease - Escherichia coli.	12	458	467	4 ~ 450	5 ~ 451	0.9572	1e-139	1258	The Amino Acid-Polyamine-Organocation (APC) Family	0.599209	-0.738868
9.B.32	1.3	LAC1_1689	P75905	9.B.32.1.3	HYPOTHETICAL 50.8 KDA PROTEIN IN PHOH-CSGG INTERGENIC REGION - Escherichia coli.	5	445	441	54 ~ 294	75 ~ 303	0.5193	5e-18	214	The DUF3302 or Pfam11742 (YibI) Family	0.599015	-0.739337
2.A.66	2.15	LAC1_1832	Q00758	2.A.66.2.15	Stage V sporulation protein B OS=Bacillus subtilis GN=spoVB PE=2 SV=1	14	549	518	17 ~ 180	2 ~ 165	0.3166	3e-10	148	The Multidrug/Oligosaccharidyl-lipid/Polysaccharide (MOP) Flippase Superfamily	0.598977	-0.739427
9.B.10	1.1	LAC1_2335	C0SP99	9.B.10.1.1	9.B.10.1.1 Putative L,D-transpeptidase YciB		212	194	48 ~ 211	32 ~ 193	0.8351	9e-36	363	The Putative Tripartite Zn2+Transporter (TZT) Family	0.59012	-0.760919
4.A.1	1.2	LAC1_0073	P09323	4.A.1.1.2	PTS SYSTEM, N-ACETYLGLUCOSAMINE-SPECIFIC IIABC COMPONENT (EIIABC-NAG) (N-ACETYLGLUCOSAMINE-PERMEASE IIABC COMPONENT) (PHOSPHOTRANSFERASE ENZYME II, ABC COMPONENT) (EC 2.7.1.69) (EII-NAG) - Escherichia coli.	12	659	648	4 ~ 633	6 ~ 624	0.9552	1e-104	958	The PTS Glucose-Glucoside (Glc) Family	0.582041	-0.780807
2.A.35	1.1	LAC1_2372	P27611	2.A.35.1.1	Na(+)/H(+) antiporter (Sodium/proton antiporter) - Bacillus firmus.	12	502	462	37 ~ 469	29 ~ 453	0.9199	2e-57	555	The NhaC Na+:H+ Antiporter (NhaC) Family	0.578933	-0.788531
9.A.8	1.7	LAC1_0761	A9P5Q3	9.A.8.1.7	FeoB OS=Magnetospirillum gryphiswaldense MSR-1 PE=4 SV=1	9	462	704	220 ~ 377	1 ~ 160	0.2273	0.0001	98	The Ferrous Iron Uptake (FeoB) Family	0.56679	-0.819113
2.A.66	1.13	LAC1_0180	Q2G140	2.A.66.1.13	Multidrug export protein mepA - Staphylococcus aureus (strain NCTC 8325).	12	418	451	2 ~ 405	34 ~ 435	0.8914	6e-35	360	The Multidrug/Oligosaccharidyl-lipid/Polysaccharide (MOP) Flippase Superfamily	0.566406	-0.820093
2.A.89	3.2	LAC1_0168	Q8DQ75	2.A.89.3.2	Putative uncharacterized protein OS=Streptococcus pneumoniae (strain ATCC BAA-255 / R6) GN=spr0814 PE=4 SV=1	3	240	196	51 ~ 240	5 ~ 194	0.9694	2e-35	361	The Vacuolar Iron Transporter (VIT) Family	0.561173	-0.833482
2.A.1	3.17	LAC1_1790	P76269	2.A.1.3.17	Hypothetical transport protein yebQ - Escherichia coli.	14	471	457	21 ~ 417	30 ~ 420	0.8556	3e-27	293	The Major Facilitator Superfamily (MFS)	0.557311	-0.843445
2.A.16	2.2	LAC1_0190	Q5EAK4	2.A.16.2.2	ATP-dependent DNA helicase tlh1 - Schizosaccharomyces pombe (Fission yeast).		585	2100	21 ~ 431	1378 ~ 1793	0.1981	8e-30	317	The Telurite-resistance/Dicarboxylate Transporter (TDT) Family	0.545841	-0.873447
3.A.1	1.2	LAC1_0297	Q7WWQ9	3.A.1.1.20	Transmembrane permease MsmF - Lactobacillus acidophilus.	6	303	294	41 ~ 274	37 ~ 269	0.7925	2e-29	311	The ATP-binding Cassette (ABC) Superfamily	0.544698	-0.876473
9.B.31	1.1	LAC1_1168	P60782	9.B.31.1.1	UPF0078 membrane protein ygiH - Escherichia coli.	5	205	205	6 ~ 191	8 ~ 192	0.9024	1e-22	251	The YqiH (YqiH) Family	0.543823	-0.87879
2.A.38	4.1	LAC1_0144	P43440	2.A.38.4.1	V-TYPE SODIUM ATP SYNTHASE SUBUNIT J (EC 3.6.1.34) (NA(+)- TRANSLOCATING ATPASE SUBUNIT J) - Enterococcus hirae.	11	466	451	51 ~ 466	36 ~ 451	0.9224	1e-90	841	The K+ Transporter (Trk) Family	0.535827	-0.900161
3.A.1	110.1	LAC1_1899	Q93GK6	3.A.1.110.1	MceF - Klebsiella pneumoniae.	7	247	230	152 ~ 238	128 ~ 217	0.3913	0.0006	90	The ATP-binding Cassette (ABC) Superfamily	0.507573	-0.978312
3.A.1	132.1	LAC1_1604	O30489	3.A.1.132.1	Gliding motility protein - Cytophaga johnsonae (Flavobacterium johnsoniae).		291	298	3 ~ 218	2 ~ 217	0.7248	1e-21	243	The ATP-binding Cassette (ABC) Superfamily	0.496895	-1.00899
1.A.1	17.2	LAC1_1290	Q8Y5K1	1.A.1.17.2	Lmo2059 protein OS=Listeria monocytogenes GN=lmo2059 PE=4 SV=1	6	139	247	2 ~ 121	97 ~ 221	0.5061	2e-17	203	The Voltage-gated Ion Channel (VIC) Superfamily	0.486501	-1.03949
2.A.1	15.6	LAC1_2344	O24842	2.A.1.15.6	HYPOTHETICAL 47.9 kDa PROTEIN - Acinetobacter sp. ADP1.	12	404	448	198 ~ 347	2 ~ 154	0.3415	0.003	86	The Major Facilitator Superfamily (MFS)	0.482711	-1.05077
2.A.1	1.42	LAC1_0140	Q8G3X1	2.A.1.1.42	D-Glucose-proton symporter - Bifidobacterium longum.	12	457	517	30 ~ 452	93 ~ 517	0.8221	1e-147	1331	The Major Facilitator Superfamily (MFS)	0.481654	-1.05393
9.B.33	1.1	LAC1_0481	Q81JL2	9.B.33.1.1	Sensor protein lytS OS=Bacillus anthracis GN=lytS PE=3 SV=1	6	583	589	3 ~ 580	1 ~ 576	0.9779	1e-140	1268	The Sensor Histidine Kinase (SHK) Family	0.468901	-1.09264
3.A.1	3.17	LAC1_0540	Q8YSA2	3.A.1.3.17	Glutamine-binding periplasmic protein of glutamine ABC transporter - Anabaena sp. (strain PCC 7120).	3	512	501	75 ~ 510	35 ~ 489	0.9082	3e-64	614	The ATP-binding Cassette (ABC) Superfamily	0.463986	-1.10785
9.B.27	2.3	LAC1_2572	P0ABP6	9.B.27.2.3	Protein dedA OS=Escherichia coli (strain K12) GN=dedA PE=1 SV=1	5	214	219	4 ~ 207	7 ~ 209	0.9269	5e-40	400	The DedA or YdjX-Z (DedA) Family	0.461338	-1.1161
3.A.1	1.34	LAC1_0296	P94530	3.A.1.1.34	L-arabinose transport system permease protein AraQ OS=Bacillus subtilis GN=araQ PE=2 SV=2	6	273	281	24 ~ 273	29 ~ 281	0.9004	4e-36	368	The ATP-binding Cassette (ABC) Superfamily	0.454362	-1.13809
2.A.55	3.1	LAC1_2220	P0A769	2.A.55.3.1	Manganese transport protein mntH - Escherichia coli.	11	428	412	23 ~ 220	13 ~ 214	0.4903	5e-13	171	The Metal Ion (Mn2+-iron) Transporter (Nramp) Family	0.447356	-1.16051
2.A.69	3.1	LAC1_0813	Q48797	2.A.69.3.1	MALATE PERMEASE - Oenococcus oeni (Leuconostoc oenos).	10	312	314	1 ~ 308	1 ~ 311	0.9904	8e-37	375	The Auxin Efflux Carrier (AEC) Family	0.447063	-1.16145
3.A.1	135.1	LAC1_0787	Q9CIP6	3.A.1.135.1	ABC transporter ATP binding and permease protein - Lactococcus lactis (subsp. lactis) (Streptococcus lactis).	5	578	573	25 ~ 577	19 ~ 572	0.9668	0	1915	The ATP-binding Cassette (ABC) Superfamily	0.446274	-1.164
3.A.1	125.2	LAC1_0600	O53899	3.A.1.125.2	Uncharacterized ABC transporter ATP-binding protein Rv0986/MT1014 - Mycobacterium tuberculosis.		233	248	4 ~ 216	7 ~ 224	0.879	1e-48	475	The ATP-binding Cassette (ABC) Superfamily	0.430118	-1.2172
3.A.1	14.14	LAC1_0308	Q9A198	3.A.1.14.14	Ferrichrome ABC transporter - Streptococcus pyogenes serotype M1.		314	310	47 ~ 311	50 ~ 306	0.829	3e-35	361	The ATP-binding Cassette (ABC) Superfamily	0.41919	-1.25432
2.a.79	2.1	LAC1_0152	Q8FA71	2.a.79.2.1	Putative uncharacterized protein yjjP OS=Escherichia coli O6 GN=yjjP PE=4 SV=1	4	251	277	1 ~ 248	21 ~ 268	0.8953	4e-05	100	The Threonine/Serine Exporter (ThrE) Family	0.396016	-1.33637
3.A.3	5.6	LAC1_2331	Q04656	3.A.3.5.6	Copper-transporting ATPase 1 (EC 3.6.3.4) (Copper pump 1) (Menkes disease-associated protein) - Homo sapiens (Human).	8	76	1500	8 ~ 73	568 ~ 633	0.044	0.0003	86	The P-type ATPase (P-ATPase) Superfamily	0.386291	-1.37224
2.a.7	3.11	LAC1_0649	A4FP84	2.a.7.3.11	Putative uncharacterized protein OS=Saccharopolyspora erythraea (strain NRRL 23338) GN=SACE_6693 PE=4 SV=1	9	291	323	19 ~ 124	17 ~ 122	0.3282	0.0008	89	The Drug/Metabolite Transporter (DMT) Superfamily	0.384553	-1.37874
2.A.3	7.2	LAC1_0863	P75835	2.A.3.7.2	Inner membrane transporter ycaM OS=Escherichia coli (strain K12) GN=ycaM PE=1 SV=2	12	484	476	3 ~ 472	7 ~ 476	0.9874	1e-144	1304	The Amino Acid-Polyamine-Organocation (APC) Family	0.380932	-1.39239
3.A.1	126.1	LAC1_0537	Q8RME1	3.A.1.126.1	ATP-binding protein - Bacillus thuringiensis serovar thuringiensis.		306	297	5 ~ 306	1 ~ 297	1	3e-60	576	The ATP-binding Cassette (ABC) Superfamily	0.377387	-1.40588
3.A.1	123.3	LAC1_0455	A3QNP2	3.A.1.123.3	GdmT - Staphylococcus gallinarum.	4	265	424	171 ~ 265	174 ~ 264	0.2146	0.0001	96	The ATP-binding Cassette (ABC) Superfamily	0.372775	-1.42362
3.A.5	10.1	LAC1_2196	Q9AET6	3.A.5.10.1	SecA-like protein - Streptococcus gordonii.		787	793	24 ~ 787	28 ~ 793	0.966	1e-175	1575	The General Secretory Pathway (Sec) Family	0.370925	-1.4308
2.A.1	2.14	LAC1_0504	P23910	2.A.1.2.14	Protein ARAJ precursor - Escherichia coli.	12	398	394	13 ~ 391	10 ~ 385	0.9543	4e-27	292	The Major Facilitator Superfamily (MFS)	0.354838	-1.49477
2.A.1	2.2	LAC1_2418	P25744	2.A.1.2.20	Hypothetical transport protein yceE - Escherichia coli.	11	407	408	14 ~ 388	11 ~ 384	0.9167	1e-86	805	The Major Facilitator Superfamily (MFS)	0.352414	-1.50466
9.A.25	1.1	LAC1_2142	O69733	9.A.25.1.1	Uncharacterized protein Rv3868/MT3981 OS=Mycobacterium tuberculosis GN=Rv3868 PE=3 SV=1		643	573	373 ~ 641	286 ~ 563	0.4852	2e-46	460	The Por Protein Secretin System (PorSS) Family	0.350629	-1.51198
2.A.40	3.1	LAC1_0509	P42086	2.A.40.3.1	XANTHINE PERMEASE - Bacillus subtilis.	13	441	438	25 ~ 412	11 ~ 397	0.8836	1e-103	946	The Nucleobase/Ascorbate Transporter (NAT) or Nucleobase	0.350014	-1.51452
4.A.5	1.3	LAC1_0799	P39363	4.A.5.1.3	Putative phosphotransferase IIA component sgcA OS=Escherichia coli (strain K12) GN=sgcA PE=3 SV=1		147	143	20 ~ 144	16 ~ 141	0.8811	2e-15	186	The PTS Galactitol (Gat) Family	0.345641	-1.53265
2.A.1	6.2	LAC1_0141	P0AEX3	2.A.1.6.2	Alpha-ketoglutarate permease - Escherichia coli.	12	440	432	16 ~ 414	24 ~ 419	0.9167	1e-102	940	The Major Facilitator Superfamily (MFS)	0.328644	-1.6054
3.A.1	30.1	LAC1_0306	O34572	3.A.1.30.1	Putative HMP/thiamine permease protein ykoC OS=Bacillus subtilis GN=ykoC PE=1 SV=1	5	218	254	1 ~ 208	8 ~ 240	0.9173	2e-11	154	The ATP-binding Cassette (ABC) Superfamily	0.321304	-1.63799
2.A.40	1.2	LAC1_1628	Q9CF78	2.A.40.1.2	Uracil permease - Lactococcus lactis (subsp. lactis) (Streptococcus lactis).	10	421	430	1 ~ 416	1 ~ 426	0.9907	1e-115	1055	The Nucleobase/Ascorbate Transporter (NAT) or Nucleobase	0.317551	-1.65494
2.A.1	2.39	LAC1_0640	Q5JAK9	2.A.1.2.39	TetA(41) OS=Serratia marcescens GN=tetA(41) PE=4 SV=1	11	405	393	63 ~ 353	61 ~ 353	0.7455	5e-07	119	The Major Facilitator Superfamily (MFS)	0.302116	-1.72683
9.B.32	1.2	LAC1_1469	Q5HKQ0	9.B.32.1.2	9.B.32.1.2 Biofilm PIA synthesis N-acetylglucosaminyltransferase icaA	4	440	412	22 ~ 434	7 ~ 410	0.9806	1e-46	461	The DUF3302 or Pfam11742 (YibI) Family	0.294564	-1.76334
2.A.7	5.2	LAC1_0700	Q9X4M3	2.A.7.5.2	PUTATIVE RIBOSE TRANSPORTER RBSU - Lactobacillus sakei.	10	282	294	3 ~ 264	6 ~ 274	0.915	5e-28	298	The Drug/Metabolite Transporter (DMT) Superfamily	0.289424	-1.78874
2.A.78	1.3	LAC1_2354	P76630	2.A.78.1.3	Inner membrane protein ygaZ - Escherichia coli.	6	235	245	11 ~ 235	19 ~ 238	0.898	8e-14	175	The Branched Chain Amino Acid Exporter (LIV-E) Family	0.284312	-1.81446
2.A.40	2.1	LAC1_1380	P50487	2.A.40.2.1	HYPOTHETICAL PROTEIN IN CPE 5'REGION (FRAGMENT) - Clostridium perfringens.	12	441	452	4 ~ 439	10 ~ 436	0.9447	3e-31	327	The Nucleobase/Ascorbate Transporter (NAT) or Nucleobase	0.284148	-1.81528
2.A.7	1.4	LAC1_2359	P69937	2.A.7.1.4	Quaternary ammonium compound-resistance protein sugE - Escherichia coli.	4	104	105	1 ~ 85	1 ~ 85	0.8095	1e-10	142	The Drug/Metabolite Transporter (DMT) Superfamily	0.277935	-1.84718
2.A.38	4.4	LAC1_0143	P39760	2.A.38.4.4	Hypothetical protein ykqB (ORF4) - Bacillus subtilis.		221	221	1 ~ 218	1 ~ 217	0.9819	3e-58	557	The K+ Transporter (Trk) Family	0.277632	-1.84876
3.A.1	15.2	LAC1_2285	P42364	3.A.1.15.2	Metal ABC transporter substrate-binding lipoprotein precursor (Coaggregation-mediating adhesin) - Streptococcus gordonii Challis.		308	310	41 ~ 276	33 ~ 274	0.7806	5e-18	212	The ATP-binding Cassette (ABC) Superfamily	0.27185	-1.87912
2.A.8	1.3	LAC1_0819	P0AC94	2.A.8.1.3	High-affinity gluconate transporter - Escherichia coli.	13	445	447	24 ~ 442	22 ~ 445	0.9485	9e-97	893	The Gluconate:H+ Symporter (GntP) Family	0.264632	-1.91794
2.A.39	3.4	LAC1_0486	P94575	2.A.39.3.4	Hypothetical 54.0 kDa protein IN NRGA-USD intergenic region - Bacillus subtilis.	12	454	490	2 ~ 423	9 ~ 454	0.9102	2e-21	244	The Nucleobase:Cation Symporter-1 (NCS1) Family	0.250847	-1.99512
4.A.7	1.1	LAC1_0798	P69820	4.A.7.1.1	Ascorbate-specific phosphotransferase enzyme IIA component - Escherichia coli.		686	154	546 ~ 686	10 ~ 149	0.9091	3e-11	157	The PTS L-Ascorbate (L-Asc) Family	0.240119	-2.05818
2.A.98	1.3	LAC1_0015	P62723	2.A.98.1.3	Hypothetical UPF0324 membrane protein yeiH - Escherichia coli.	8	344	349	40 ~ 325	46 ~ 326	0.8052	5e-34	351	The Putative Sulfate Exporter (PSE) Family	0.231877	-2.10857
3.A.1	1.12	LAC1_0298	Q9AI63	3.A.1.1.12	ABC/ATP-binding cassette protein - Erwinia rhapontici.		350	369	2 ~ 340	3 ~ 358	0.9648	8e-62	591	The ATP-binding Cassette (ABC) Superfamily	0.211737	-2.23965
2.A.1	3.4	LAC1_0699	P0A0J9	2.A.1.3.4	Antiseptic resistance protein - Staphylococcus aureus.	14	394	514	1 ~ 211	11 ~ 212	0.393	1e-08	133	The Major Facilitator Superfamily (MFS)	0.210217	-2.25005
3.A.1	5.19	LAC1_0764	Q2FZR3	3.A.1.5.19	Oligopeptide ABC transporter, substrate-binding protein, putative - Staphylococcus aureus (strain NCTC 8325).		536	551	5 ~ 536	12 ~ 539	0.9583	8e-77	722	The ATP-binding Cassette (ABC) Superfamily	0.209583	-2.2544
3.A.3	6.13	LAC1_2330	Q8ZS90	3.A.3.6.13	Cation-transporting ATPase - Anabaena sp. (strain PCC 7120).	7	635	879	3 ~ 615	254 ~ 871	0.7031	2e-95	884	The P-type ATPase (P-ATPase) Superfamily	0.209324	-2.25619
2.A.4	1.3	LAC1_0155	O07084	2.A.4.1.3	Cation transport protein YRDO - Bacillus subtilis.	5	304	311	23 ~ 282	26 ~ 288	0.8457	2e-43	432	The Cation Diffusion Facilitator (CDF) Family	0.207512	-2.26873
9.B.34	1.1	LAC1_2276	Q1J0W6	9.B.34.1.1	Diguanylate cyclase OS=Deinococcus geothermalis (strain DSM 11300) GN=Dgeo_0566 PE=4 SV=1	5	625	349	138 ~ 390	103 ~ 345	0.6963	1e-09	143	The Kinase/Phosphatase/Cyclic-GMP Synthase/Cyclic di-GMP Hydrolase (KPSH) Family	0.199577	-2.32498
3.A.1	134.3	LAC1_1607	O34697	3.A.1.134.3	Transporter - Bacillus subtilis.		253	253	8 ~ 250	3 ~ 244	0.9565	4e-69	652	The ATP-binding Cassette (ABC) Superfamily	0.194998	-2.35847
2.A.37	4.2	LAC1_0202	Q9SUQ7	2.A.37.4.2	Putative Na+/H+-exchanging protein (Cation/H+ exchanger) - Arabidopsis thaliana (Mouse-ear cress).	12	613	820	29 ~ 393	57 ~ 435	0.4622	6e-10	146	The Monovalent Cation:Proton Antiporter-2 (CPA2) Family	0.194923	-2.35902
2.A.1	6.5	LAC1_1646	Q45082	2.A.1.6.5	MOPB PROTEIN - Burkholderia cepacia (Pseudomonas cepacia).	12	440	449	5 ~ 439	13 ~ 448	0.971	2e-55	537	The Major Facilitator Superfamily (MFS)	0.192801	-2.37481
2.A.3	6.1	LAC1_1955	O28661	2.A.3.6.1	CATIONIC AMINO ACID TRANSPORTER (CAT-1) - Archaeoglobus fulgidus.	12	435	736	45 ~ 334	40 ~ 344	0.4144	1e-11	158	The Amino Acid-Polyamine-Organocation (APC) Family	0.18947	-2.39996
2.A.1	2.25	LAC1_0505	Q797E3	2.A.1.2.25	2.A.1.2.25 Purine efflux pump pbuE	12	395	388	6 ~ 393	1 ~ 387	0.9974	1e-30	322	The Major Facilitator Superfamily (MFS)	0.184471	-2.43854
3.A.1	131.1	LAC1_1405	P42332	3.A.1.131.1	Bacitracin transport ATP-binding protein bcrA - Bacillus licheniformis.		305	306	1 ~ 302	1 ~ 303	0.9902	3e-55	534	The ATP-binding Cassette (ABC) Superfamily	0.182783	-2.4518
3.A.11	1.2	LAC1_1723	Q8CWM9	3.A.11.1.2	Involved in transformation; required for DNA uptake but not for binding; Related to ATP-dependent RNA/DNA helicases - Streptococcus pneumoniae (strain ATCC BAA-255 / R6).		439	432	7 ~ 434	9 ~ 430	0.9769	1e-80	755	The Bacterial Competence-related DNA Transformation Transporter (DNA-T) Family	0.176281	-2.50405
9.B.55	1.1	LAC1_1487	Q03YV5	9.B.55.1.1	H+/gluconate symporter related permease OS=Leuconostoc mesenteroides subsp. mesenteroides (strain ATCC 8293 / NCDO 523) GN=LEUM_0501 PE=4 SV=1	11	431	425	13 ~ 431	13 ~ 424	0.9694	1e-126	1148	The 4 TMS DUF307/YccF (DUF307) Family	0.171762	-2.54151
2.a.102	3.1	LAC1_2324	P0AD30	2.a.102.3.1	Inner membrane protein yfcA - Escherichia coli.	6	254	269	16 ~ 228	24 ~ 228	0.7621	5e-14	177	The 4-Toluene Sulfonate Uptake Permease (TSUP) Family	0.168664	-2.56777
2.A.3	1.7	LAC1_0302	P0AAE0	2.A.3.1.7	D-serine/D-alanine/glycine transporter - Escherichia coli.	12	463	470	14 ~ 463	20 ~ 470	0.9596	5e-75	706	The Amino Acid-Polyamine-Organocation (APC) Family	0.153113	-2.70733
4.A.2	1.5	LAC1_0631	P42956	4.A.2.1.5	PTS system, mannitol-specific IICBA component (EIICBA-Mtl) (Mannitol- permease IICBA component) (Phosphotransferase enzyme II, CBA component) (EC 2.7.1.69) (EII-Mtl) - Bacillus subtilis.	6	456	478	9 ~ 451	11 ~ 477	0.977	1e-125	1143	The PTS Fructose-Mannitol (Fru) Family	0.150631	-2.73091
3.A.3	25.3	LAC1_1519	Q830Z1	3.A.3.25.3	Cadmium-translocating P-type ATPase - Enterococcus faecalis (Streptococcus faecalis).	5	609	601	22 ~ 592	22 ~ 597	0.9584	1e-164	1478	The P-type ATPase (P-ATPase) Superfamily	0.149865	-2.73827
2.A.1	3.2	LAC1_0514	P0AEJ0	2.A.1.3.2	Multidrug resistance protein B - Escherichia coli.	14	488	512	24 ~ 435	21 ~ 432	0.8047	1e-31	333	The Major Facilitator Superfamily (MFS)	0.136039	-2.87791
3.A.1	14.16	LAC1_0309	P40411	3.A.1.14.16	Iron-uptake system permease protein feuC - Bacillus subtilis.	9	329	336	39 ~ 328	34 ~ 329	0.881	1e-25	278	The ATP-binding Cassette (ABC) Superfamily	0.132841	-2.91222
3.A.1	117.2	LAC1_1963	O32748	3.A.1.117.2	PLASMID DNA FOR HORA - Lactobacillus brevis.	5	591	583	15 ~ 587	9 ~ 582	0.9846	0	1987	The ATP-binding Cassette (ABC) Superfamily	0.129929	-2.94421
3.A.1	114.1	LAC1_2240	O50296	3.A.1.114.1	ATP-BINDING SUBUNIT - Anabaena variabilis.		223	244	4 ~ 222	7 ~ 226	0.9016	6e-40	400	The ATP-binding Cassette (ABC) Superfamily	0.127714	-2.96901
2.A.1	3.8	LAC1_1185	Q04733	2.A.1.3.8	Cephamycin export protein cmcT - Nocardia lactamdurans.	14	459	486	26 ~ 416	29 ~ 431	0.8292	2e-26	287	The Major Facilitator Superfamily (MFS)	0.121546	-3.04043
3.A.1	7.1	LAC1_1818	P0AAH0	3.A.1.7.1	Phosphate import ATP-binding protein pstB - Escherichia coli.		251	257	3 ~ 251	9 ~ 257	0.9689	2e-78	733	The ATP-binding Cassette (ABC) Superfamily	0.113088	-3.14449
2.A.1	66.1	LAC1_2474	A1RW34	2.A.1.66.1	Major facilitator superfamily MFS_1 OS=Thermofilum pendens (strain Hrk 5) GN=Tpen_0004 PE=4 SV=1	12	449	428	32 ~ 409	2 ~ 379	0.8832	8e-08	126	The Major Facilitator Superfamily (MFS)	0.102762	-3.28262
2.A.7	24.2	LAC1_2243	Q54E05	2.A.7.24.2	Putative uncharacterized protein - Dictyostelium discoideum AX4.	10	85	471	1 ~ 74	327 ~ 401	0.1592	0.002	80	The Drug/Metabolite Transporter (DMT) Superfamily	0.0956213	-3.38652
9.B.71	1.1	LAC1_1648	P37002	9.B.71.1.1	Protein crcB - Escherichia coli.	4	128	127	1 ~ 118	1 ~ 122	0.9606	7e-06	102	The Spanin4 (Spanin4) Family	0.0946812	-3.40078
2.A.35	1.3	LAC1_0650	Q838N7	2.A.35.1.3	Na+/H+ antiporter - Enterococcus faecalis (Streptococcus faecalis).	11	466	467	2 ~ 459	6 ~ 463	0.9807	1e-118	1083	The NhaC Na+:H+ Antiporter (NhaC) Family	0.0909173	-3.4593
3.A.1	14.7	LAC1_0311	Q9X665	3.A.1.14.7	FhuA (FhuC) (Ferrichrome transport ATP-binding protein) - Staphylococcus aureus		263	265	1 ~ 258	1 ~ 258	0.9736	4e-57	548	The ATP-binding Cassette (ABC) Superfamily	0.0908138	-3.46095
2.A.1	1.64	LAC1_0016	B1PM37	2.A.1.1.64	Glucose sensor - Pichia angusta (Yeast) (Hansenula polymorpha).	11	308	638	256 ~ 305	12 ~ 58	0.0737	0.004	84	The Major Facilitator Superfamily (MFS)	0.0894825	-3.48225
9.B.74	1.1	LAC1_0078	P49022	9.B.74.1.1	Phage infection protein - Lactococcus lactis subsp. lactis (Streptococcus lactis).	6	852	901	568 ~ 823	620 ~ 880	0.2897	3e-15	193	The Phage Infection Protein (PIP) Family	0.0865861	-3.52972
3.A.1	121.2	LAC1_1805	O54396	3.A.1.121.2	PRISTINAMYCIN RESISTANCE PROTEIN VGAB - Staphylococcus aureus.		504	552	1 ~ 474	1 ~ 497	0.9004	6e-50	490	The ATP-binding Cassette (ABC) Superfamily	0.0838634	-3.57581
2.A.78	1.1	LAC1_2295	O07923	2.A.78.1.1	Branched-chain amino acid transport protein azlD - Bacillus subtilis.	2	105	110	1 ~ 105	3 ~ 107	0.9545	5e-28	291	The Branched Chain Amino Acid Exporter (LIV-E) Family	0.0795104	-3.65271
2.A.1	11.1	LAC1_0591	Q51330	2.A.1.11.1	OXALATE:FORMATE ANTIPORT PROTEIN - Oxalobacter formigenes.	12	416	418	5 ~ 416	15 ~ 414	0.9569	1e-19	228	The Major Facilitator Superfamily (MFS)	0.0793951	-3.65481
2.A.75	1.2	LAC1_2357	P11667	2.A.75.1.2	Hypothetical protein yggA - Escherichia coli.	6	205	211	4 ~ 189	5 ~ 191	0.8863	6e-13	166	The L-Lysine Exporter (LysE) Family	0.0781267	-3.67804
3.A.1	136.2	LAC1_2301	Q03RZ6	3.A.1.136.2	ABC-type antimicrobial peptide transport system, ATPase component - Lactobacillus brevis (strain ATCC 367 / JCM 1170)	5	668	667	1 ~ 668	1 ~ 667	1	0	2052	The ATP-binding Cassette (ABC) Superfamily	0.0697341	-3.84199
2.A.2	3.1	LAC1_0447	P0CE45	2.A.2.3.1	Glucuronide carrier protein OS=Escherichia coli (strain K12) GN=uidB PE=1 SV=1	12	475	457	18 ~ 466	3 ~ 449	0.9781	3e-63	604	The Glycoside-Pentoside-Hexuronide (GPH)	0.0640276	-3.96516
3.A.1	105.1	LAC1_0999	P32010	3.A.1.105.1	Daunorubicin resistance ATP-binding protein drrA - Streptomyces peucetius.		311	330	1 ~ 307	1 ~ 311	0.9424	7e-67	634	The ATP-binding Cassette (ABC) Superfamily	0.0640229	-3.96527
2.A.2	3.2	LAC1_0494	P94488	2.A.2.3.2	Hypothetical symporter IN GLNA-XYNB intergenic region - Bacillus subtilis.	12	464	463	11 ~ 461	6 ~ 456	0.9741	1e-137	1242	The Glycoside-Pentoside-Hexuronide (GPH)	0.0607971	-4.03985
9.A.30	1.1	LAC1_0340	Q7B1W8	9.A.30.1.1	Tellurite resistance (TerC) - Escherichia coli.	9	317	346	15 ~ 307	13 ~ 334	0.9306	2e-46	457	The Putative Tmie Gentamiein Uptake Mechanosensitive Channel (Tmie) Family	0.0548793	-4.18759
2.A.39	2.1	LAC1_1480	P17064	2.A.39.2.1	PURINE-CYTOSINE PERMEASE (PCP) (CYTOSINE/PURINE TRANSPORT PROTEIN) - Saccharomyces cerevisiae (Baker's yeast).	8	450	533	24 ~ 391	94 ~ 469	0.7054	6e-07	119	The Nucleobase:Cation Symporter-1 (NCS1) Family	0.0540635	-4.2092
3.A.1	122.9	LAC1_0628	A8M8Z1	3.A.1.122.9	Putative uncharacterized protein - Caldivirga maquilingensis (strain DSMZ 13496 / IC-167).	5	905	405	528 ~ 814	28 ~ 313	0.7062	0.0003	99	The ATP-binding Cassette (ABC) Superfamily	0.0527612	-4.24438
3.A.1	130.1	LAC1_0847	Q9X433	3.A.1.130.1	ABC transporter homolog CylB - Streptococcus agalactiae.	6	288	292	1 ~ 245	1 ~ 254	0.8699	7e-12	159	The ATP-binding Cassette (ABC) Superfamily	0.0527525	-4.24462
2.A.1	4.6	LAC1_0810	Q9Z7N9	2.A.1.4.6	Probable hexose phosphate transport protein - Chlamydia pneumoniae (Chlamydophila pneumoniae).	11	352	455	1 ~ 346	87 ~ 439	0.7758	2e-24	269	The Major Facilitator Superfamily (MFS)	0.0500284	-4.32111
2.A.2	3.3	LAC1_1496	P96792	2.A.2.3.3	PUTATIVE XYLOSE-PROTON SYMPORTER (XYLOSE TRANSPORTER) - Lactobacillus pentosus.	11	479	479	1 ~ 476	5 ~ 478	0.9896	8e-41	411	The Glycoside-Pentoside-Hexuronide (GPH)	0.0499192	-4.32426
1.E.16	1.1	LAC1_0951	Q38008	1.E.16.1.1	Holin (Lysis protein) - Bacteriophage Cp-1.	3	135	134	53 ~ 123	40 ~ 110	0.5299	7e-07	111	The Cph1 Holin (Cph1 Holin) Family	0.0487685	-4.35791
3.A.1	7.2	LAC1_1817	P0C560	3.A.1.7.2	Phosphate import ATP-binding protein pstB - Mycobacterium smegmatis.		264	258	20 ~ 264	5 ~ 258	0.9845	5e-65	617	The ATP-binding Cassette (ABC) Superfamily	0.0472193	-4.40448
2.A.1	14.3	LAC1_0796	P70786	2.A.1.14.3	Putative tartrate transporter - Agrobacterium vitis.	11	438	449	4 ~ 436	19 ~ 444	0.9488	2e-67	641	The Major Facilitator Superfamily (MFS)	0.0469238	-4.41354
2.A.1	32.2	LAC1_2468	O31762	2.A.1.32.2	2.A.1.32.2 Bacillibactin exporter	11	411	402	56 ~ 182	34 ~ 166	0.3308	0.0002	97	The Major Facilitator Superfamily (MFS)	0.0441339	-4.50197
2.A.76	1.4	LAC1_0480	P38101	2.A.76.1.4	Hypothetical protein yfiK - Escherichia coli.	6	185	195	3 ~ 179	8 ~ 188	0.9282	9e-11	147	The Resistance to Homoserine/Threonine (RhtB) Family	0.0429884	-4.53991
1.A.11	1.1	LAC1_0541	P69681	1.A.11.1.1	Ammonia channel - Escherichia coli.	11	436	428	4 ~ 404	30 ~ 425	0.9252	1e-68	650	The Ammonium Transporter Channel (Amt) Family	0.0428097	-4.54592
3.A.1	122.1	LAC1_0627	P75831	3.A.1.122.1	Macrolide-specific ABC-type efflux carrier - Escherichia coli.	4	234	648	1 ~ 217	1 ~ 221	0.341	1e-50	492	The ATP-binding Cassette (ABC) Superfamily	0.0349072	-4.84033
2.A.1	3.12	LAC1_0686	P39886	2.A.1.3.12	Tetracenomycin C resistance and export protein - Streptomyces glaucescens.	14	516	538	6 ~ 415	23 ~ 429	0.7565	1e-52	513	The Major Facilitator Superfamily (MFS)	0.0302864	-5.04519
3.A.14	1.1	LAC1_2559	P25954	3.A.14.1.1	COMG OPERON PROTEIN 2 - Bacillus subtilis.	3	344	323	88 ~ 341	60 ~ 321	0.8111	7e-15	186	The Fimbrilin/Protein Exporter (FPE) Family	0.0277277	-5.17253
9.B.74	2.2	LAC1_0667	Q3Z8A7	9.B.74.2.2	ABC transporter, permease protein - Dehalococcoides ethenogenes (strain 195).	6	383	241	183 ~ 352	42 ~ 212	0.7095	5e-33	343	The Phage Infection Protein (PIP) Family	0.0238143	-5.39203
9.B.32	1.4	LAC1_1180	P0C0H0	9.B.32.1.4	Hyaluronan synthase - Streptococcus pyogenes.	5	314	419	4 ~ 119	65 ~ 175	0.2649	7e-05	99	The DUF3302 or Pfam11742 (YibI) Family	0.0223612	-5.48286
3.A.15	1.1	LAC1_0131	P15754	3.A.15.1.1	Type 4 prepilin-like proteins leader peptide processing enzyme (Pullulanase secretion protein pulO) [Includes: Leader peptidase (EC 3.4.99.-) (Prepilin peptidase); N-methyltransferase (EC 2.1.1.-)] - Klebsiella pneumoniae.	6	227	228	4 ~ 80	22 ~ 104	0.364	4e-06	108	The Outer Membrane Protein Secreting Main Terminal Branch (MTB) Family	0.0166064	-5.91212
3.A.1	9.1	LAC1_0827	P16677	3.A.1.9.1	Phosphonates transport ATP-binding protein phnC - Escherichia coli.		243	262	1 ~ 242	4 ~ 249	0.9389	3e-51	497	The ATP-binding Cassette (ABC) Superfamily	0.0163779	-5.9321
3.A.1	9.2	LAC1_0826	A0QQ71	3.A.1.9.2	Phosphonate-binding periplasmic protein - Mycobacterium smegmatis (strain ATCC 700084 / mc(2)155).		342	321	38 ~ 223	40 ~ 216	0.5514	7e-11	151	The ATP-binding Cassette (ABC) Superfamily	0.0153239	-6.02807
9.A.49	1.1	LAC1_1891	Q15HU6	9.A.49.1.1	TcpG - Clostridium perfringens.		442	334	197 ~ 392	25 ~ 206	0.5449	5e-16	196	The Prenylated Rab Acceptor Protein 1 (PRA1) Family	0.0102015	-6.61508
3.A.1	205.14	LAC1_0668	UPI0001CF24B0	3.A.1.205.14	status=active</p>		240	737	3 ~ 235	37 ~ 272	0.3202	6e-42	417	The ATP-binding Cassette (ABC) Superfamily	0.00872742	-6.84023

## Sheet: LAC2
Family ID	Protein ID	ORF	Hit	TCID	Hit Description	Hit TMS	Qry. Length	Hit Length	Qry. Region	Hit Region	Percent Aln.	E-value	Score	Family Name	RPKM/MedianRPKM	log2(relRPKM)
3.A.1	6.1	LAC2_1294	P16701	3.A.1.6.1	Sulfate transport system permease protein cysT - Escherichia coli.	7	274	277	5 ~ 272	6 ~ 273	0.9675	1e-52	510	The ATP-binding Cassette (ABC) Superfamily	0	#REF!
2.A.2	3.1	LAC2_0288	P0CE45	2.A.2.3.1	Glucuronide carrier protein OS=Escherichia coli (strain K12) GN=uidB PE=1 SV=1	12	481	457	36 ~ 470	7 ~ 433	0.9344	1e-42	427	The Glycoside-Pentoside-Hexuronide (GPH)	0	#REF!
2.A.52	1.4	LAC2_1441	Q48262	2.A.52.1.4	High-affinity nickel-transport protein nixA - Helicobacter pylori (Campylobacter pylori).	8	290	331	2 ~ 283	34 ~ 323	0.8761	2e-57	552	The Ni2+-Co2+ Transporter (NiCoT) Family	0	#REF!
3.A.14	1.1	LAC2_1318	P25954	3.A.14.1.1	COMG OPERON PROTEIN 2 - Bacillus subtilis.	3	347	323	39 ~ 341	5 ~ 318	0.9721	8e-07	116	The Fimbrilin/Protein Exporter (FPE) Family	0	#REF!
3.A.15	3.1	LAC2_1642	O68433	3.A.15.3.1	Type 4 prepilin-like proteins leader peptide-processing enzyme [Includes: Leader peptidase - Legionella pneumophila.	6	232	287	29 ~ 227	63 ~ 280	0.7596	5e-06	108	The Outer Membrane Protein Secreting Main Terminal Branch (MTB) Family	0	#REF!
9.B.71	1.1	LAC2_2047	P37002	9.B.71.1.1	Protein crcB - Escherichia coli.	4	119	127	6 ~ 88	8 ~ 95	0.6929	0.002	80	The Spanin4 (Spanin4) Family	0	#REF!
3.A.9	1.1	LAC2_1360	Q02028	3.A.9.1.1	Stromal 70 kDa heat shock-related protein, chloroplast precursor - Pisum sativum (Garden pea).		628	706	1 ~ 578	65 ~ 666	0.8527	1e-172	1547	The Chloroplast Envelope Protein Translocase (CEPT or Tic-Toc) Family	129.102	7.01236
3.A.8	1.1	LAC2_1359	P38523	3.A.8.1.1	GrpE protein homolog, mitochondrial precursor - Saccharomyces cerevisiae (Baker's yeast).		206	228	52 ~ 206	66 ~ 224	0.6974	2e-15	187	The Mitochondrial Protein Translocase (MPT) Family	84.5062	6.40099
1.B.12	4.1	LAC2_1904	Q9F315	1.B.12.4.1	ATP-dependent Clp protease proteolytic subunit 1 OS=Streptomyces coelicolor GN=clpP1 PE=3 SV=1		197	219	2 ~ 190	17 ~ 205	0.863	2e-42	420	The Autotransporter-1 (AT-1) Family	71.2106	6.15402
3.B.1	1.3	LAC2_2376	Q9ZAA7	3.B.1.1.3	GLUTACONYL-COA DECARBOXYLASE GAMMA SUBUNIT (EC 4.1.1.70) - Acidaminococcus fermentans.		439	145	17 ~ 76	86 ~ 145	0.4138	2e-05	105	The Na+-transporting Carboxylic Acid Decarboxylase (NaT-DC) Family	54.8774	5.77814
3.A.2	1.2	LAC2_1772	P29706	3.A.2.1.2	ATP synthase alpha chain, sodium ion specific (EC 3.6.3.15) - Propionigenium modestum.		522	500	1 ~ 498	1 ~ 499	0.998	1e-175	1574	The H+- or Na+-translocating F-type, V-type and A-type ATPase (F-ATPase) Superfamily	45.491	5.50751
3.D.4	3.1	LAC2_2303	O54596	3.D.4.3.1	CydB - Halobacterium salinarium (Halobacterium halobium).	9	336	331	39 ~ 325	50 ~ 320	0.8187	2e-13	172	The Proton-translocating Cytochrome Oxidase (COX) Superfamily	41.2659	5.36688
3.A.1	11.3	LAC2_1901	Q44384	3.A.1.11.3	PERIPLASMIC PROTEIN MOTB PRECURSOR - Agrobacterium tumefaciens.		404	354	304 ~ 350	143 ~ 192	0.1412	0.005	84	The ATP-binding Cassette (ABC) Superfamily	37.7387	5.23797
8.A.8	1.1	LAC2_1742	P0AA04	8.A.8.1.1	Phosphocarrier protein HPr - Escherichia coli.		88	85	1 ~ 81	1 ~ 81	0.9529	5e-12	154	The Phosphotransferase System HPr (HPr) Family	37.1732	5.21619
1.C.82	1.1	LAC2_1153	Q9ZK21	1.C.82.1.1	50S ribosomal protein L1 - Helicobacter pylori J99 (Campylobacter pylori J99).		231	234	1 ~ 230	1 ~ 230	0.9829	7e-58	554	The Pore-forming Amphipathic Helical Peptide HP(2-20) (HP2-20) Family	31.6816	4.98557
2.A.1	1.41	LAC2_0929	O52733	2.A.1.1.41	D-xylose-proton symporter - Lactobacillus brevis.	12	467	457	11 ~ 467	1 ~ 457	1	0	1843	The Major Facilitator Superfamily (MFS)	30.1812	4.91558
3.A.5	2.1	LAC2_1667	P16336	3.A.5.2.1	PREPROTEIN TRANSLOCASE SECY SUBUNIT - Bacillus subtilis.	10	439	431	1 ~ 431	1 ~ 430	0.9977	1e-109	1001	The General Secretory Pathway (Sec) Family	28.9086	4.85343
3.A.5	8.1	LAC2_1361	P14906	3.A.5.8.1	Translocation protein (NPL1 protein) - Saccharomyces cerevisiae (Baker's yeast).	3	381	663	5 ~ 68	125 ~ 195	0.1071	1e-09	142	The General Secretory Pathway (Sec) Family	26.9462	4.75201
3.A.2	1.1	LAC2_1771	P0ABA4	3.A.2.1.1	ATP synthase delta chain - Escherichia coli.		180	177	6 ~ 178	5 ~ 175	0.9661	1e-16	197	The H+- or Na+-translocating F-type, V-type and A-type ATPase (F-ATPase) Superfamily	26.03	4.70211
1.F.1	1.1	LAC2_2724	P46459	1.F.1.1.1	Vesicle-fusing ATPase - Homo sapiens (Human).		418	744	118 ~ 217	256 ~ 358	0.1384	7e-05	101	The Synaptosomal Vesicle Fusion Pore (SVF-Pore) Family	23.4842	4.55362
2.A.1	11.1	LAC2_1626	Q51330	2.A.1.11.1	OXALATE:FORMATE ANTIPORT PROTEIN - Oxalobacter formigenes.	12	451	418	9 ~ 387	15 ~ 352	0.8086	3e-09	138	The Major Facilitator Superfamily (MFS)	20.3948	4.35013
2.A.72	1.1	LAC2_2113	P63183	2.A.72.1.1	Low affinity potassium transport system protein kup - Escherichia coli.	12	518	622	1 ~ 216	159 ~ 368	0.3376	1e-28	307	The K+ Uptake Permease (KUP) Family	20.1692	4.33408
3.A.1	3.3	LAC2_2333	P30859	3.A.1.3.3	Arginine-binding periplasmic protein 1 precursor - Escherichia coli.		282	243	48 ~ 261	22 ~ 238	0.893	4e-21	239	The ATP-binding Cassette (ABC) Superfamily	19.7085	4.30074
8.A.7	1.1	LAC2_1743	P08839	8.A.7.1.1	PHOSPHOENOLPYRUVATE-PROTEIN PHOSPHOTRANSFERASE (EC 2.7.3.9) (PHOSPHOTRANSFERASE SYSTEM, ENZYME I) - Escherichia coli.		573	575	21 ~ 560	19 ~ 560	0.9426	1e-125	1142	The Phosphotransferase System Enzyme I (EI) Family	19.4184	4.27935
9.A.10	1.7	LAC2_2244	Q1P9T1	9.A.10.1.7	Fet3 protein - Phanerochaete chrysosporium (White-rot fungus) (Sporotrichum pruinosum).	1	504	628	395 ~ 463	430 ~ 510	0.129	7e-06	110	The Oligomeric Probable Pore-forming SpoIIA Toxin (SpoIIA) Family	16.0247	4.00222
3.A.1	3.16	LAC2_1948	Q0P9X8	3.A.1.3.16	Major cell-binding factor - Campylobacter jejuni.		277	259	14 ~ 263	8 ~ 257	0.9653	9e-28	296	The ATP-binding Cassette (ABC) Superfamily	14.229	3.83076
3.A.1	5.25	LAC2_0662	Q64K09	3.A.1.5.25	OptS OS=Lactococcus lactis GN=optS PE=4 SV=1		539	550	1 ~ 539	1 ~ 550	1	1e-92	858	The ATP-binding Cassette (ABC) Superfamily	11.9516	3.57913
3.A.18	1.1	LAC2_2265	P38919	3.A.18.1.1	Eukaryotic initiation factor 4A-III - Homo sapiens (Human).		502	411	20 ~ 365	57 ~ 405	0.8491	1e-77	729	The Nuclear mRNA Exporter (mRNA-E) Family	11.2799	3.49568
2.A.8	1.1	LAC2_1718	P12012	2.A.8.1.1	GLUCONATE PERMEASE - Bacillus subtilis.	12	451	448	21 ~ 448	21 ~ 446	0.9509	1e-130	1184	The Gluconate:H+ Symporter (GntP) Family	9.65365	3.27107
3.A.5	2.2	LAC2_1931	P0A5Y8	3.A.5.2.2	Protein translocase subunit secA 1 OS=Mycobacterium tuberculosis GN=secA1 PE=1 SV=1		787	949	16 ~ 765	14 ~ 819	0.8493	0	1983	The General Secretory Pathway (Sec) Family	8.85591	3.14664
3.A.5	1.1	LAC2_0803	P10121	3.A.5.1.1	CELL DIVISION PROTEIN FTSY - Escherichia coli.		483	497	160 ~ 477	181 ~ 493	0.6298	3e-68	647	The General Secretory Pathway (Sec) Family	8.56955	3.09922
3.A.16	1.2	LAC2_2250	P25694	3.A.16.1.2	Cell division control protein 48 - Saccharomyces cerevisiae (Baker's yeast).		717	835	182 ~ 428	205 ~ 446	0.2898	6e-46	457	The Endoplasmic Reticular Retrotranslocon (ER-RT) Family	7.99369	2.99886
4.A.3	2.2	LAC2_1194	P46319	4.A.3.2.2	PTS SYSTEM, CELLOBIOSE-SPECIFIC IIA COMPONENT (EIIA-CEL) (CELLOBIOSE- PERMEASE IIA COMPONENT) (PHOSPHOTRANSFERASE ENZYME II, A COMPONENT) (EC 2.7.1.69) (EIII-CEL) - Bacillus subtilis.		103	110	3 ~ 97	2 ~ 98	0.8818	0.0004	85	The PTS Lactose-N,N'-Diacetylchitobiose-β-glucoside (Lac) Family	7.91744	2.98503
9.B.50	1.2	LAC2_0192	Q11G42	9.B.50.1.2	C4-dicarboxylate anaerobic carrier - Mesorhizobium sp. BNC1.	11	506	478	1 ~ 502	1 ~ 473	0.9895	1e-102	937	The Outer Membrane Beta-barrel Endoprotease, Omptin (Omptin) Family	7.50874	2.90857
2.A.9	3.2	LAC2_2077	Q01625	2.A.9.3.2	Stage III sporulation protein J precursor - Bacillus subtilis.	5	278	261	23 ~ 244	22 ~ 245	0.8582	6e-49	478	The Membrane Protein Insertase (YidC/Alb3/Oxa1) Family	7.43685	2.89469
3.A.7	14.1	LAC2_2985	Q52001	3.A.7.14.1	ORF1 - Plasmid pIP501.		556	654	6 ~ 467	1 ~ 479	0.7324	2e-63	607	The Type IV (Conjugal DNA-Protein Transfer or VirB) Secretory Pathway (IVSP) Family	7.24839	2.85766
9.A.41	1.1	LAC2_1778	P44669	9.A.41.1.1	Chaperone protein hscA homolog - Haemophilus influenzae.		333	619	5 ~ 166	22 ~ 221	0.3231	1e-07	123	The Capsular Polysaccharide Exporter (CPS-E) Family	7.19881	2.84776
3.A.1	5.19	LAC2_1958	Q2FZR7	3.A.1.5.19	Putative uncharacterized protein - Staphylococcus aureus (strain NCTC 8325).	6	306	308	1 ~ 305	1 ~ 304	0.987	3e-74	697	The ATP-binding Cassette (ABC) Superfamily	7.18634	2.84526
3.B.1	1.5	LAC2_1710	Q9V0A6	3.B.1.1.5	Methylmalonyl-CoA decarboxylase gamma chain - Pyrococcus abyssi.		161	145	121 ~ 158	107 ~ 144	0.2621	0.006	79	The Na+-transporting Carboxylic Acid Decarboxylase (NaT-DC) Family	6.52942	2.70695
9.B.3	1.3	LAC2_1781	P07373	9.B.3.1.3	STAGE V SPORULATION PROTEIN E - Bacillus subtilis.	10	400	366	104 ~ 370	97 ~ 346	0.6831	1e-20	237	The Cysteine Protease Binding Protein-8 (CPBP8) Family	6.18858	2.62961
3.A.7	7.1	LAC2_1427	Q07711	3.A.7.7.1	DNA topoisomerase I (EC 5.99.1.2) (Omega-protein) (Relaxing enzyme) (Untwisting enzyme) (Swivelase) - Staphylococcus aureus.		710	700	100 ~ 621	105 ~ 637	0.7614	7e-19	224	The Type IV (Conjugal DNA-Protein Transfer or VirB) Secretory Pathway (IVSP) Family	6.09903	2.60858
9.B.24	2.2	LAC2_0717	P0AAC4	9.B.24.2.2	Inner membrane protein ybhL - Escherichia coli.	7	235	234	18 ~ 230	15 ~ 231	0.9274	4e-20	229	The DUF805 or PF05656 (DUF805) Family	6.06058	2.59946
3.A.1	3.1	LAC2_1950	P0AFT2	3.A.1.3.10	Inner membrane amino-acid ABC transporter permease protein yecS - Escherichia coli.	3	235	222	12 ~ 224	11 ~ 222	0.955	2e-29	310	The ATP-binding Cassette (ABC) Superfamily	5.95089	2.57311
9.A.8	1.3	LAC2_0353	P73182	9.A.8.1.3	Ferrous iron transport protein B homolog - Synechocystis sp. (strain PCC 6803).	8	366	614	8 ~ 91	24 ~ 92	0.1124	2e-05	104	The Ferrous Iron Uptake (FeoB) Family	5.86939	2.55321
2.A.2	2.1	LAC2_2349	P23936	2.A.2.2.1	LACTOSE PERMEASE (LACTOSE-PROTON SYMPORT) (LACTOSE TRANSPORT PROTEIN) - Streptococcus thermophilus.	12	652	634	7 ~ 634	2 ~ 619	0.9748	0	1754	The Glycoside-Pentoside-Hexuronide (GPH)	5.48578	2.4557
9.B.66	1.1	LAC2_2043	Q658P3	9.B.66.1.1	9.B.66.1.1 Metalloreductase STEAP3	6	208	488	2 ~ 205	30 ~ 220	0.3914	1e-10	147	The Propionicin PLG-1 (Propionicin PLC-1) Family	5.48202	2.45471
2.A.38	4.2	LAC2_2202	O87952	2.A.38.4.2	KTRA PROTEIN - Vibrio alginolyticus.		300	220	2 ~ 79	7 ~ 87	0.3682	0.0003	93	The K+ Transporter (Trk) Family	5.30207	2.40656
1.A.1	24.1	LAC2_0560	Q02006	1.A.1.24.1	Putative potassium channel protein RPA4233 - Rhodopseudomonas palustris.	5	228	412	5 ~ 130	254 ~ 377	0.301	0.0002	94	The Voltage-gated Ion Channel (VIC) Superfamily	5.23807	2.38903
3.A.1	3.9	LAC2_1947	P48243	3.A.1.3.9	Glutamate transport ATP-binding protein gluA - Corynebacterium glutamicum (Brevibacterium flavum).		246	242	3 ~ 246	1 ~ 242	1	8e-77	718	The ATP-binding Cassette (ABC) Superfamily	4.83836	2.27452
9.B.45	1.3	LAC2_0790	A0ZK04	9.B.45.1.3	Serine/Threonine protein kinase OS=Nodularia spumigena CCY9414 GN=N9414_10892 PE=4 SV=1	4	689	492	5 ~ 209	28 ~ 240	0.4329	3e-23	261	The Fungal Mating-type Pheromone Receptor (MAT-PR) Family	4.76354	2.25203
9.B.97	1.4	LAC2_0259	C2ITH3	9.B.97.1.4	Fucose 4-O-acetylase OS=Vibrio cholerae TMA 21 GN=VCB_002189 PE=4 SV=1		335	346	40 ~ 159	58 ~ 183	0.3642	0.004	84	The Acyltransferase-3/Putative Acetyl-CoA Transporter (ATAT) Family	4.53101	2.17983
2.a.3	14.1	LAC2_1042	A4X503	2.a.3.14.1	Putative uncharacterized protein OS=Salinispora tropica (strain ATCC BAA-916 / DSM 44818 / CNB-440) GN=Strop_1487 PE=4 SV=1	10	613	696	5 ~ 611	11 ~ 640	0.9052	3e-82	769	The Amino Acid-Polyamine-Organocation (APC) Family	4.07567	2.02704
3.A.1	15.6	LAC2_1219	P0A4G4	3.A.1.15.6	Metal ABC transporter substrate-binding lipoprotein - Streptococcus pyogenes serotype.		302	310	7 ~ 261	4 ~ 266	0.8484	5e-18	212	The ATP-binding Cassette (ABC) Superfamily	4.0001	2.00004
9.A.34	2.1	LAC2_1396	Q6EE14	9.A.34.2.1	EvpH - Edwardsiella tarda.		869	870	6 ~ 839	12 ~ 846	0.9598	1e-141	1277	The Nuclear Export Complex (NEC) Family	3.84448	1.94279
9.A.49	1.1	LAC2_1878	Q15HU6	9.A.49.1.1	TcpG - Clostridium perfringens.		274	334	29 ~ 216	46 ~ 226	0.5419	4e-14	178	The Prenylated Rab Acceptor Protein 1 (PRA1) Family	3.84317	1.9423
2.A.3	3.1	LAC2_2108	Q09143	2.A.3.3.1	High-affinity cationic amino acid transporter-1 (CAT-1) (CAT1) (System Y+ basic amino acid transporter) (Ecotropic retroviral leukemia receptor) (ERR) (Ecotropic retrovirus receptor) - Mus musculus (Mouse).	14	485	622	7 ~ 409	12 ~ 424	0.664	8e-35	359	The Amino Acid-Polyamine-Organocation (APC) Family	3.82356	1.93492
3.A.1	12.2	LAC2_1697	P46922	3.A.1.12.2	Glycine betaine-binding protein precursor - Bacillus subtilis.		300	293	36 ~ 300	30 ~ 292	0.8976	9e-84	779	The ATP-binding Cassette (ABC) Superfamily	3.81176	1.93046
2.A.2	6.3	LAC2_0599	Q8EEC4	2.A.2.6.3	Transporter, putative OS=Shewanella oneidensis GN=SO_2458 PE=4 SV=1	13	459	529	7 ~ 263	2 ~ 256	0.482	2e-34	356	The Glycoside-Pentoside-Hexuronide (GPH)	3.76801	1.9138
1.C.57	3.3	LAC2_1848	Q47107	1.C.57.3.3	Cytotoxic necrotizing factor type 2 - Escherichia coli.		256	1014	18 ~ 112	232 ~ 336	0.1036	0.008	80	The Clostridial Cytotoxin (CCT) Family	3.75178	1.90757
2.A.50	2.1	LAC2_0885	P39580	2.A.50.2.1	Protein dltB - Bacillus subtilis.	9	405	395	30 ~ 393	27 ~ 388	0.9165	5e-90	835	The Glycerol Uptake (GUP) Family	3.55799	1.83106
3.A.1	3.15	LAC2_2471	P54537	3.A.1.3.15	Probable amino-acid ABC transporter ATP-binding protein yqiZ - Bacillus subtilis.		245	240	5 ~ 243	2 ~ 240	0.9958	2e-77	723	The ATP-binding Cassette (ABC) Superfamily	3.5427	1.82485
2.A.17	1.1	LAC2_1193	P0C2U2	2.A.17.1.1	Di-/tripeptide transporter - Lactococcus lactis subsp. lactis (Streptococcus lactis).	12	496	497	11 ~ 496	5 ~ 497	0.992	1e-121	1104	The Proton-dependent Oligopeptide Transporter (POT/PTR) Family	3.48297	1.80032
2.A.1	1.42	LAC2_0318	Q8G3X1	2.A.1.1.42	D-Glucose-proton symporter - Bifidobacterium longum.	12	460	517	30 ~ 452	93 ~ 517	0.8221	1e-159	1432	The Major Facilitator Superfamily (MFS)	3.35766	1.74746
4.A.6	1.6	LAC2_1173	Q2QKM2	4.A.6.1.6	EIID - Lactobacillus casei.	2	278	303	22 ~ 261	11 ~ 287	0.9142	6e-55	530	The PTS Mannose-Fructose-Sorbose (Man) Family	3.11544	1.63943
2.A.21	9.2	LAC2_2628	Q93N33	2.A.21.9.2	Proline sensor PrlS - Aeromonas hydrophila.	12	498	1156	259 ~ 480	791 ~ 1024	0.2024	5e-14	180	The Solute:Sodium Symporter (SSS) Family	3.07587	1.621
8.A.5	1.3	LAC2_0594	P63144	8.A.5.1.3	Voltage-gated potassium channel subunit beta-1 - Rattus norvegicus (Rat).		322	401	1 ~ 320	71 ~ 397	0.8155	3e-60	577	The Voltage-gated K+ Channel β-subunit (Kvβ) Family	2.98437	1.57743
9.A.10	2.2	LAC2_2332	Q8YPM6	9.A.10.2.2	ATP-binding protein of amino acid ABC transporter - Anabaena sp. (strain PCC 7120).		246	248	1 ~ 244	3 ~ 247	0.9879	3e-67	635	The Oligomeric Probable Pore-forming SpoIIA Toxin (SpoIIA) Family	2.92572	1.54879
3.A.16	1.1	LAC2_1827	P55072	3.A.16.1.1	Transitional endoplasmic reticulum ATPase (TER ATPase) (15S Mg(2+)- ATPase p97 subunit) (Valosin-containing protein) (VCP) - Homo sapiens (Human).		339	806	26 ~ 200	472 ~ 697	0.2804	4e-06	110	The Endoplasmic Reticular Retrotranslocon (ER-RT) Family	2.89843	1.53527
2.A.3	1.2	LAC2_2027	P25737	2.A.3.1.2	Lysine-specific permease - Escherichia coli.	12	493	489	12 ~ 485	13 ~ 489	0.9755	1e-154	1392	The Amino Acid-Polyamine-Organocation (APC) Family	2.87138	1.52175
1.A.1	13.1	LAC2_2139	P31069	1.A.1.13.1	PUTATIVE POTASSIUM CHANNEL PROTEIN - Escherichia coli.	6	131	417	40 ~ 112	310 ~ 384	0.1799	0.008	76	The Voltage-gated Ion Channel (VIC) Superfamily	2.86326	1.51766
9.A.8	1.1	LAC2_1737	P33650	9.A.8.1.1	FERROUS IRON TRANSPORT PROTEIN B - Escherichia coli.	10	524	773	13 ~ 197	3 ~ 179	0.229	0.0002	98	The Ferrous Iron Uptake (FeoB) Family	2.80027	1.48557
3.A.1	112.3	LAC2_0802	P0A3G5	3.A.1.112.3	Lactococcin A secretion protein lcnD - Lactococcus lactis subsp. lactis (Streptococcus lactis).	1	1183	474	724 ~ 890	99 ~ 253	0.327	0.006	88	The ATP-binding Cassette (ABC) Superfamily	2.75911	1.4642
9.B.30	1.1	LAC2_0471	P54176	9.B.30.1.1	HEMOLYSIN III (HLY-III) - Bacillus cereus.	7	216	219	11 ~ 212	10 ~ 210	0.9178	3e-40	402	The Xanthan Gum Polysaccharide Biosynthesis/Export, GumE (GumE) Family	2.69449	1.43001
2.A.41	1.3	LAC2_0345	P42312	2.A.41.1.3	Hypothetical transport protein yxjA - Bacillus subtilis.	11	426	397	5 ~ 426	2 ~ 397	0.9975	3e-71	673	The Concentrative Nucleoside Transporter (CNT) Family	2.6861	1.42551
3.A.11	3.1	LAC2_0786	Q9ZKE4	3.A.11.3.1	Primosomal protein N' OS=Helicobacter pylori J99 GN=priA PE=3 SV=1		798	619	263 ~ 798	108 ~ 619	0.8271	7e-72	681	The Bacterial Competence-related DNA Transformation Transporter (DNA-T) Family	2.62989	1.395
2.A.89	3.2	LAC2_2327	Q8DQ75	2.A.89.3.2	Putative uncharacterized protein OS=Streptococcus pneumoniae (strain ATCC BAA-255 / R6) GN=spr0814 PE=4 SV=1	3	235	196	44 ~ 234	5 ~ 195	0.9745	7e-35	356	The Vacuolar Iron Transporter (VIT) Family	2.61437	1.38646
3.A.1	34.1	LAC2_0197	Q99ZY4	3.A.1.34.1	ABC transporter permease protein OS=Streptococcus pyogenes serotype M1 GN=M5005_Spy0745 PE=4 SV=1	8	299	289	3 ~ 293	1 ~ 289	1	9e-87	805	The ATP-binding Cassette (ABC) Superfamily	2.58799	1.37183
3.A.1	104.1	LAC2_1377	P42953	3.A.1.104.1	Teichoic acid translocation permease protein TAGG - Bacillus subtilis.	6	278	275	10 ~ 278	1 ~ 275	1	1e-63	605	The ATP-binding Cassette (ABC) Superfamily	2.56656	1.35984
2.A.1	3.3	LAC2_1977	O35018	2.A.1.3.30	Lincomycin resistance protein lmrB - Bacillus subtilis.	14	491	479	3 ~ 476	4 ~ 474	0.9833	3e-84	785	The Major Facilitator Superfamily (MFS)	2.42738	1.2794
2.A.87	2.2	LAC2_1406	D3EWM9	2.A.87.2.2	Substrate-specific component RibU of riboflavin ECF transporter OS=Staphylococcus aureus (strain 04-02981) GN=ribU PE=3 SV=1		194	181	13 ~ 180	6 ~ 167	0.895	6e-16	192	The Prokaryotic Riboflavin Transporter (P-RFT) Family	2.42355	1.27712
3.A.11	1.2	LAC2_2257	Q8CWM9	3.A.11.1.2	Involved in transformation; required for DNA uptake but not for binding; Related to ATP-dependent RNA/DNA helicases - Streptococcus pneumoniae (strain ATCC BAA-255 / R6).		1177	432	621 ~ 925	96 ~ 397	0.6991	1e-08	137	The Bacterial Competence-related DNA Transformation Transporter (DNA-T) Family	2.325	1.21723
2.A.9	3.3	LAC2_0741	P54544	2.A.9.3.3	Membrane protein oxaA 2 OS=Bacillus subtilis GN=oxaA2 PE=3 SV=1	5	343	275	34 ~ 225	38 ~ 237	0.7273	2e-25	276	The Membrane Protein Insertase (YidC/Alb3/Oxa1) Family	2.31307	1.20981
2.A.3	8.12	LAC2_1952	O34739	2.A.3.8.12	YkbA protein - Bacillus subtilis.	12	467	438	3 ~ 439	2 ~ 436	0.9932	1e-111	1015	The Amino Acid-Polyamine-Organocation (APC) Family	2.11434	1.08021
2.A.6	6.5	LAC2_2294	P04035	2.A.6.6.5	3-HYDROXY-3-METHYLGLUTARYL-COENZYME A REDUCTASE (EC 1.1.1.34) (HMG-COA REDUCTASE) - Homo sapiens (Human).	7	416	888	41 ~ 371	522 ~ 867	0.3896	3e-06	113	The Resistance-Nodulation-Cell Division (RND) Superfamily	2.07326	1.0519
2.A.53	7.1	LAC2_0511	Q09764	2.A.53.7.1	Hypothetical protein C24H6.11c in chromosome I - Schizosaccharomyces pombe (Fission yeast).	13	223	958	38 ~ 126	843 ~ 929	0.0908	0.0002	93	The Sulfate Permease (SulP) Family	2.0419	1.02991
3.D.1	6.2	LAC2_0481	P25284	3.D.1.6.2	NADH-ubiquinone oxidoreductase 40 kDa subunit, mitochondrial - Neurospora crassa.		327	375	97 ~ 260	138 ~ 277	0.3733	0.005	83	The H+ or Na+-translocating NADH Dehydrogenase (NDH) Family	1.95922	0.970279
2.A.7	5.2	LAC2_0397	Q9X4M3	2.A.7.5.2	PUTATIVE RIBOSE TRANSPORTER RBSU - Lactobacillus sakei.	10	285	294	19 ~ 265	22 ~ 273	0.8571	3e-35	361	The Drug/Metabolite Transporter (DMT) Superfamily	1.93808	0.954631
3.A.3	2.21	LAC2_1182	A9BJX0	3.A.3.2.21	Calcium-translocating P-type ATPase, PMCA-type OS=Petrotoga mobilis (strain DSM 10674 / SJ95) GN=Pmob_0991 PE=3 SV=1	8	888	887	7 ~ 883	1 ~ 884	0.9966	0	1735	The P-type ATPase (P-ATPase) Superfamily	1.91508	0.937405
9.B.36	1.1	LAC2_2042	P0AET5	9.B.36.1.1	Protein hdeD - Escherichia coli.	6	176	190	14 ~ 72	84 ~ 143	0.3158	0.001	85	The Acid Resistance Membrane Protein (HdeD) Family	1.90226	0.927711
2.A.6	2.28	LAC2_0124	A4KT88	2.A.6.2.28	Diaminopimelate decarboxylase - Francisella tularensis subsp. holarctica 257.		435	417	26 ~ 425	22 ~ 417	0.9496	2e-14	183	The Resistance-Nodulation-Cell Division (RND) Superfamily	1.89384	0.921315
2.A.53	9.1	LAC2_2581	B9LBX9	2.A.53.9.1	Sulphate transporter OS=Chloroflexus aurantiacus (strain ATCC 29364 / DSM 637 / Y-400-fl) GN=Chy400_1352 PE=4 SV=1		551	703	464 ~ 540	620 ~ 694	0.1067	1e-06	117	The Sulfate Permease (SulP) Family	1.88222	0.912432
9.A.4	2.1	LAC2_2416	Q81WE1	9.A.4.2.1	YlmG protein - Bacillus anthracis.	2	95	87	5 ~ 76	1 ~ 74	0.8506	4e-10	137	The YggT or Fanciful K+ Uptake-B (FkuB; YggT) Family	1.84651	0.884803
3.D.1	6.3	LAC2_0800	O80800	3.D.1.6.3	Acyl carrier protein - Arabidopsis thaliana (Mouse-ear cress).		82	126	2 ~ 81	45 ~ 124	0.6349	9e-13	160	The H+ or Na+-translocating NADH Dehydrogenase (NDH) Family	1.79812	0.846486
2.a.79	2.1	LAC2_2020	Q8FA71	2.a.79.2.1	Putative uncharacterized protein yjjP OS=Escherichia coli O6 GN=yjjP PE=4 SV=1	4	286	277	28 ~ 283	9 ~ 268	0.9386	1e-07	123	The Threonine/Serine Exporter (ThrE) Family	1.78103	0.832708
3.A.1	14.15	LAC2_2306	Q99YA4	3.A.1.14.15	Putative ABC transporter - Streptococcus pyogenes serotype M1.		256	278	1 ~ 239	8 ~ 248	0.8669	1e-49	485	The ATP-binding Cassette (ABC) Superfamily	1.74579	0.803883
3.A.1	124.3	LAC2_1263	Q75V15	3.A.1.124.3	NukF - Staphylococcus warneri.		303	291	1 ~ 291	1 ~ 291	1	8e-48	469	The ATP-binding Cassette (ABC) Superfamily	1.73807	0.797488
2.A.38	4.5	LAC2_1745	P73948	2.A.38.4.5	Slr1508 protein OS=Synechocystis sp. (strain PCC 6803) GN=slr1508 PE=4 SV=1		340	389	121 ~ 321	161 ~ 356	0.5039	0.0006	91	The K+ Transporter (Trk) Family	1.72636	0.787735
3.A.4	1.1	LAC2_2871	P08690	3.A.4.1.1	ARSENICAL PUMP-DRIVING ATPASE (EC 3.6.3.16) (ARSENITE-TRANSLOCATING ATPASE) (ARSENICAL RESISTANCE ATPASE) - Escherichia coli.		261	583	7 ~ 59	11 ~ 63	0.0909	3e-05	101	The Arsenite-Antimonite (ArsAB) Efflux Family	1.72067	0.782968
3.B.1	1.2	LAC2_1713	Q57079	3.B.1.1.2	ALPHA-SUBUNIT,METHYLMALONYL-COA DECARBOXYLASE - Veillonella parvula.		281	509	55 ~ 230	35 ~ 202	0.3301	2e-08	130	The Na+-transporting Carboxylic Acid Decarboxylase (NaT-DC) Family	1.70557	0.77025
9.A.40	2.1	LAC2_2229	P54428	9.A.40.2.1	HYPOTHETICAL 49.0 KDA PROTEIN IN BLTD-TRKA INTERGENIC REGION - Bacillus subtilis.	3	463	434	47 ~ 448	35 ~ 433	0.9194	2e-53	520	The HlyC/CorC (HCC) Family	1.70514	0.769887
2.A.66	2.15	LAC2_2256	Q00758	2.A.66.2.15	Stage V sporulation protein B OS=Bacillus subtilis GN=spoVB PE=2 SV=1	14	508	518	1 ~ 451	12 ~ 468	0.8822	1e-09	142	The Multidrug/Oligosaccharidyl-lipid/Polysaccharide (MOP) Flippase Superfamily	1.67287	0.742327
3.A.1	12.6	LAC2_0094	Q9KKE1	3.A.1.12.6	Inner membrane ATPase protein - Rhizobium meliloti (Sinorhizobium meliloti).		293	275	19 ~ 91	17 ~ 84	0.2473	0.0008	90	The ATP-binding Cassette (ABC) Superfamily	1.67255	0.742049
1.B.12	5.1	LAC2_2600	P09489	1.B.12.5.1	EXTRACELLULAR SERINE PROTEASE PRECURSOR (EC 3.4.21.-) - Serratia marcescens.		837	1045	72 ~ 379	64 ~ 371	0.2947	5e-05	105	The Autotransporter-1 (AT-1) Family	1.60734	0.684675
2.A.1	3.5	LAC2_2700	Q54806	2.A.1.3.5	INTEGRAL MEMBRANE PROTEIN - Streptomyces pristinaespiralis.	13	524	501	8 ~ 438	18 ~ 444	0.8523	2e-39	399	The Major Facilitator Superfamily (MFS)	1.59722	0.675564
2.A.1	20.2	LAC2_2545	P33026	2.A.1.20.2	Sugar efflux transporter B - Escherichia coli.	12	503	393	174 ~ 245	203 ~ 273	0.1807	0.0007	93	The Major Facilitator Superfamily (MFS)	1.59538	0.673902
2.A.1	2.2	LAC2_0910	P25744	2.A.1.2.20	Hypothetical transport protein yceE - Escherichia coli.	11	407	408	2 ~ 399	4 ~ 402	0.9779	2e-80	751	The Major Facilitator Superfamily (MFS)	1.5906	0.669569
3.A.1	135.2	LAC2_1758	Q9A1K4	3.A.1.135.2	Putative ABC transporter - Streptococcus pyogenes serotype M1.	5	613	594	19 ~ 606	3 ~ 592	0.9933	1e-101	930	The ATP-binding Cassette (ABC) Superfamily	1.59025	0.669251
3.A.1	3.17	LAC2_2472	Q8YSA2	3.A.1.3.17	Glutamine-binding periplasmic protein of glutamine ABC transporter - Anabaena sp. (strain PCC 7120).	3	714	501	246 ~ 713	15 ~ 500	0.9701	8e-69	654	The ATP-binding Cassette (ABC) Superfamily	1.58254	0.662242
3.A.1	12.5	LAC2_1695	Q9RQ06	3.A.1.12.5	BUSAA - Lactococcus lactis.		399	407	1 ~ 391	1 ~ 390	0.9582	1e-132	1197	The ATP-binding Cassette (ABC) Superfamily	1.57392	0.654366
2.A.3	3.2	LAC2_2208	P18581	2.A.3.3.2	Low-affinity cationic amino acid transporter-2 (CAT-2) (CAT2) (TEA protein) (T-cell early activation protein) (20.5) - Mus musculus (Mouse).	14	470	657	20 ~ 417	27 ~ 444	0.6362	5e-50	490	The Amino Acid-Polyamine-Organocation (APC) Family	1.56535	0.646486
9.B.74	3.1	LAC2_2485	A9VJD5	9.B.74.3.1	MMPL domain protein OS=Bacillus weihenstephanensis (strain KBAB4) GN=BcerKBAB4_2742 PE=4 SV=1	12	984	1038	25 ~ 927	25 ~ 996	0.9364	1e-155	1399	The Phage Infection Protein (PIP) Family	1.54459	0.627228
3.A.3	25.3	LAC2_1022	Q830Z1	3.A.3.25.3	Cadmium-translocating P-type ATPase - Enterococcus faecalis (Streptococcus faecalis).	5	615	601	11 ~ 594	7 ~ 597	0.9834	0	1704	The P-type ATPase (P-ATPase) Superfamily	1.48011	0.565703
4.A.6	1.7	LAC2_1174	Q5M5W7	4.A.6.1.7	Mannose PTS system component IIC - Streptococcus thermophilus (strain ATCC BAA-250 / LMG 18311).	6	266	275	1 ~ 203	4 ~ 209	0.7491	2e-42	421	The PTS Mannose-Fructose-Sorbose (Man) Family	1.47836	0.564001
3.A.1	12.4	LAC2_2120	O34992	3.A.1.12.4	Glycine betaine/carnitine/choline transport ATP-binding protein opuCA - Bacillus subtilis.		322	380	6 ~ 311	1 ~ 301	0.7921	3e-60	577	The ATP-binding Cassette (ABC) Superfamily	1.46214	0.548082
3.A.3	6.9	LAC2_0842	O31688	3.A.3.6.9	Cation-transporting ATPase - Bacillus subtilis.	5	647	637	37 ~ 620	56 ~ 637	0.9137	1e-105	965	The P-type ATPase (P-ATPase) Superfamily	1.43026	0.51628
3.A.1	3.2	LAC2_2330	P0AEQ6	3.A.1.3.2	Glutamine transport system permease protein glnP - Escherichia coli.	5	219	219	2 ~ 213	4 ~ 217	0.9772	9e-23	251	The ATP-binding Cassette (ABC) Superfamily	1.42201	0.507932
8.A.21	2.1	LAC2_0357	O59180	8.A.21.2.1	Hypothetical protein PH1511 - Pyrococcus horikoshii.	1	273	266	4 ~ 181	24 ~ 201	0.6692	2e-14	182	The Stomatin/Podocin/Band 7/Nephrosis.2/SPFH (Stomatin) Family	1.40906	0.494735
3.A.1	121.4	LAC2_0026	Q83XH1	3.A.1.121.4	ABC transporter - Clostridium hathewayi.		541	546	1 ~ 535	1 ~ 531	0.9725	0	1661	The ATP-binding Cassette (ABC) Superfamily	1.40392	0.489458
9.A.8	1.8	LAC2_1424	O29993	9.A.8.1.8	Iron (II) transporter (FeoB-1) OS=Archaeoglobus fulgidus GN=AF_0246 PE=4 SV=1	8	290	639	128 ~ 191	20 ~ 83	0.1002	0.0001	96	The Ferrous Iron Uptake (FeoB) Family	1.37853	0.463132
1.A.22	1.1	LAC2_0678	P0A742	1.A.22.1.1	Large-conductance mechanosensitive channel - Escherichia coli.	2	125	136	1 ~ 121	3 ~ 133	0.9632	2e-16	193	The Large Conductance Mechanosensitive Ion Channel (MscL) Family	1.26856	0.34319
3.A.1	30.1	LAC2_0146	O34362	3.A.1.30.1	Putative HMP/thiamine import ATP-binding protein ykoD OS=Bacillus subtilis GN=ykoD PE=1 SV=1		476	547	4 ~ 452	8 ~ 483	0.8702	2e-46	460	The ATP-binding Cassette (ABC) Superfamily	1.2564	0.329299
3.A.3	2.4	LAC2_0131	P37367	3.A.3.2.4	CATION-TRANSPORTING ATPASE PMA1 (EC 3.6.3.-) - Synechocystis sp. (strain PCC 6803).	9	908	905	20 ~ 878	17 ~ 886	0.9613	1e-142	1286	The P-type ATPase (P-ATPase) Superfamily	1.24704	0.318507
2.A.88	1.1	LAC2_1717	Q6GUB0	2.A.88.1.1	Transmembranal protein BioY - Rhizobium etli.	5	178	189	37 ~ 172	37 ~ 178	0.7513	1e-20	232	The Vitamin Uptake Transporter (VUT or ECF) Family	1.2178	0.28428
2.A.3	11.1	LAC2_0174	O07002	2.A.3.11.1	Hypothetical protein yvea - Bacillus subtilis.	14	532	520	11 ~ 509	13 ~ 505	0.9481	1e-64	617	The Amino Acid-Polyamine-Organocation (APC) Family	1.21733	0.283726
3.A.1	126.1	LAC2_0505	Q8RME1	3.A.1.126.1	ATP-binding protein - Bacillus thuringiensis serovar thuringiensis.		306	297	6 ~ 296	1 ~ 288	0.9697	5e-55	531	The ATP-binding Cassette (ABC) Superfamily	1.20826	0.272932
5.A.1	1.2	LAC2_0587	Q9JTL9	5.A.1.1.2	Thiol:disulfide interchange protein dsbD - Neisseria meningitidis serogroup A.	8	112	601	13 ~ 101	504 ~ 599	0.1597	0.009	74	The Disulfide Bond Oxidoreductase D (DsbD) Family	1.2046	0.268558
4.A.3	2.3	LAC2_1195	O50982	4.A.3.2.3	PTS system, cellobiose-specific IIB component (CELA) - Borrelia burgdorferi (Lyme disease spirochete).		105	105	3 ~ 99	2 ~ 99	0.9333	6e-08	118	The PTS Lactose-N,N'-Diacetylchitobiose-β-glucoside (Lac) Family	1.20285	0.266462
2.A.38	4.4	LAC2_0078	P39760	2.A.38.4.4	Hypothetical protein ykqB (ORF4) - Bacillus subtilis.		221	221	1 ~ 216	1 ~ 214	0.9683	4e-43	427	The K+ Transporter (Trk) Family	1.18566	0.245684
3.A.1	26.7	LAC2_1675	Q839D5	3.A.1.26.7	Cobalt import ATP-binding protein CbiO 1 OS=Enterococcus faecalis GN=cbiO1 PE=3 SV=1		277	279	1 ~ 277	1 ~ 279	1	2e-82	768	The ATP-binding Cassette (ABC) Superfamily	1.17153	0.22839
2.A.6	2.8	LAC2_1150	Q9KJC2	2.A.6.2.8	INNER MEMBRANE TRANSPORTER PROTEIN - Pseudomonas putida.	12	400	1050	131 ~ 195	725 ~ 785	0.0581	0.004	85	The Resistance-Nodulation-Cell Division (RND) Superfamily	1.16674	0.222488
8.A.5	1.2	LAC2_0614	Q24052	8.A.5.1.2	HK PROTEIN - Drosophila melanogaster (Fruit fly).		282	546	11 ~ 231	210 ~ 489	0.5128	9e-08	124	The Voltage-gated K+ Channel β-subunit (Kvβ) Family	1.16605	0.221625
3.A.1	128.2	LAC2_0709	B0K2P2	3.A.1.128.2	ABC transporter related - Thermoanaerobacter sp. (strain X514).		245	237	2 ~ 240	4 ~ 237	0.9873	2e-48	474	The ATP-binding Cassette (ABC) Superfamily	1.15752	0.211031
9.B.32	1.2	LAC2_1478	Q5HKQ0	9.B.32.1.2	9.B.32.1.2 Biofilm PIA synthesis N-acetylglucosaminyltransferase icaA	4	412	412	14 ~ 411	5 ~ 408	0.9806	7e-66	626	The DUF3302 or Pfam11742 (YibI) Family	1.1537	0.206265
3.A.1	130.1	LAC2_1055	Q9X432	3.A.1.130.1	ABC transporter homolog CylA - Streptococcus agalactiae.		216	309	3 ~ 33	28 ~ 58	0.1003	0.003	83	The ATP-binding Cassette (ABC) Superfamily	1.14342	0.193352
3.A.1	14.18	LAC2_2307	Q7A651	3.A.1.14.18	IsdF protein - Staphylococcus aureus (strain N315).	9	318	322	27 ~ 317	29 ~ 322	0.913	6e-26	281	The ATP-binding Cassette (ABC) Superfamily	1.14248	0.19217
3.A.1	136.2	LAC2_0625	Q03RZ6	3.A.1.136.2	ABC-type antimicrobial peptide transport system, ATPase component - Lactobacillus brevis (strain ATCC 367 / JCM 1170)	5	645	667	1 ~ 612	1 ~ 634	0.9505	1e-145	1312	The ATP-binding Cassette (ABC) Superfamily	1.12774	0.173429
3.A.1	122.7	LAC2_0454	A8TDW7	3.A.1.122.7	ABC transporter related - Methanococcus voltae A3.		233	289	11 ~ 222	59 ~ 274	0.7474	2e-50	490	The ATP-binding Cassette (ABC) Superfamily	1.12477	0.169624
9.A.39	1.4	LAC2_2309	Q8KQR1	9.A.39.1.4	Iron-regulated surface determinant protein C - Staphylococcus aureus (strain NCTC 8325).		280	227	23 ~ 141	26 ~ 143	0.5198	0.004	84	The Gram-positive Bacterial Hemoglobin Receptor (Isd) Family	1.11295	0.15439
2.A.40	3.1	LAC2_0551	P42086	2.A.40.3.1	XANTHINE PERMEASE - Bacillus subtilis.	13	434	438	18 ~ 434	11 ~ 427	0.9521	1e-121	1102	The Nucleobase/Ascorbate Transporter (NAT) or Nucleobase	1.08539	0.118217
3.A.3	23.2	LAC2_2226	Q835V4	3.A.3.23.2	Cation-transporting ATPase, E1-E2 family - Enterococcus faecalis (Streptococcus faecalis).	9	795	806	11 ~ 745	26 ~ 767	0.9206	1e-142	1286	The P-type ATPase (P-ATPase) Superfamily	1.08029	0.11142
3.A.1	2.14	LAC2_2348	Q0HIQ8	3.A.1.2.14	Periplasmic binding protein/LacI transcriptional regulator OS=Shewanella sp. (strain MR-4) GN=Shewmr4_1986 PE=3 SV=1		339	313	232 ~ 281	197 ~ 247	0.1629	0.002	88	The ATP-binding Cassette (ABC) Superfamily	1.07185	0.100099
3.A.1	120.6	LAC2_1046	P43672	3.A.1.120.6	ABC transporter ATP-binding protein uup OS=Escherichia coli (strain K12) GN=uup PE=1 SV=2		648	635	13 ~ 638	13 ~ 626	0.9669	2e-69	659	The ATP-binding Cassette (ABC) Superfamily	1.06274	0.0877898
2.A.86	1.3	LAC2_0372	Q04454	2.A.86.1.3	HYPOTHETICAL 43.4 KDA PROTEIN IN CTAF 3'REGION (ORF2) - Bacillus firmus.	8	351	385	83 ~ 319	131 ~ 363	0.6052	0.002	88	The Autoinducer-2 Exporter (AI-2E) Family (Formerly the PerM Family, TC #9.B.22)	1.05365	0.0753952
3.a.3	1.8	LAC2_2490	Q2FLJ9	3.a.3.1.8	ATPase, E1-E2 type OS=Methanospirillum hungatei (strain JF-1 / DSM 864) GN=Mhun_0636 PE=4 SV=1	8	926	931	1 ~ 925	1 ~ 920	0.9882	0	2106	The P-type ATPase (P-ATPase) Superfamily	1.03684	0.0521884
3.A.1	129.1	LAC2_2301	P23886	3.A.1.129.1	Transport ATP-binding protein cydC - Escherichia coli.	6	579	573	14 ~ 571	4 ~ 568	0.986	3e-57	553	The ATP-binding Cassette (ABC) Superfamily	1.01457	0.0208726
2.A.86	1.5	LAC2_1733	C9VRY8	2.A.86.1.5	Permease OS=Brucella abortus bv. 9 str. C68 GN=BARG_01524 PE=4 SV=1		369	658	29 ~ 327	45 ~ 343	0.4544	1e-23	261	The Autoinducer-2 Exporter (AI-2E) Family (Formerly the PerM Family, TC #9.B.22)	1.00817	0.0117423
3.A.1	32.1	LAC2_0992	Q9KXJ5	3.A.1.32.1	Putative integral membrane protein OS=Streptomyces coelicolor GN=SCO2325 PE=4 SV=1	5	239	283	92 ~ 172	111 ~ 195	0.3004	0.0002	93	The ATP-binding Cassette (ABC) Superfamily	1.00672	0.00966465
2.A.40	2.1	LAC2_0398	P50487	2.A.40.2.1	HYPOTHETICAL PROTEIN IN CPE 5'REGION (FRAGMENT) - Clostridium perfringens.	12	465	452	1 ~ 453	6 ~ 450	0.9845	1e-35	365	The Nucleobase/Ascorbate Transporter (NAT) or Nucleobase	0.990005	-0.0144916
3.A.3	5.18	LAC2_2897	O32220	3.A.3.5.18	Copper-transporting P-type ATPase copA - Bacillus subtilis.	8	651	802	38 ~ 624	196 ~ 785	0.7357	1e-150	1354	The P-type ATPase (P-ATPase) Superfamily	0.97851	-0.0313418
1.A.72	3.1	LAC2_2898	Q6UP70	1.A.72.3.1	Periplasmic mercury ion binding protein - Alcaligenes eutrophus (Ralstonia eutropha).		75	91	2 ~ 66	22 ~ 86	0.7143	9e-07	108	The Mer Superfamily	0.939525	-0.0899967
2.A.1	3.37	LAC2_1072	D1QCY9	2.A.1.3.37	FmtC (MrpF) protein OS=Staphylococcus aureus A9765 GN=SAPG_02440 PE=4 SV=1		855	840	36 ~ 837	31 ~ 837	0.9607	6e-76	716	The Major Facilitator Superfamily (MFS)	0.916422	-0.125915
2.A.1	15.4	LAC2_0944	P94131	2.A.1.15.4	Cis,cis-muconate transport protein - Acinetobacter calcoaceticus.	12	413	413	31 ~ 386	28 ~ 389	0.8765	8e-17	203	The Major Facilitator Superfamily (MFS)	0.89573	-0.158865
[truncated: 179 more rows]

## Sheet: LAC3
Family ID	Protein ID	ORF	Hit	TCID	Hit Description	Hit TMS	Qry. Length	Hit Length	Qry. Region	Hit Region	Percent Aln.	E-value	Score	Family Name	RPKM/MedianRPKM	log2(relRPKM)
[truncated: 319 more rows]

[truncated: 2 more sheets: LAC4, LAC5]
